# Supplementary material for: Genetic Architecture and Genomic Prediction of Cooking Time in Common Bean (Phaseolus vulgaris L.)
Source: Front Plant Sci. 2021 Feb 11;11:622213. doi: 10.3389/fpls.2020.622213 (PMC7905357; doi:10.3389/fpls.2020.622213)
Supplement: Supplementary Table 1 — Phenotypic variation, and broad-sense heritability (H2) for cooking time (CKT), water absorption capacity (WAC) and 28 seed weight (28SdW) evaluated in four populations: DxG RIL population and 2 parents, MAGIC population and 8 founders, VEF panel and MIP panel. [file Table_1.XLSX]

## Sheet: Sheet1
Supplementary Table 1: Phenotypic varivariation, ability and broad-sense heritability (H2) for cooking time (CKT), water absorption capacity (WAC) and 28 seed weight (SdW) evaluated in four populations: DxG RIL population and their 2 parents, MAGIC population and their 8 founders, VEF panel and MIP panel.
Population	Trait	Min	Median	Mean	Max	CV (%)	n	H2
DxG	DxG RILs						87
	CKT (min)	35	86.7	92.9	185	35.5		0.893
	WAC (%)	0.4	49.5	40.7	53.3	37.1		0.895
	SdW (g)	4.7	7.69	7.6	11.2	19.31		0.875
	DOR364
	CKT (min)	142	145	146	151
	WAC (%)	16.3	18.8	20.1	25.4
	SdW (g)	6.24	6.64	6.69	6.95
	G19833
	CKT (min)	81	84	83.7	86
	WAC (%)	50.3	50.7	50.6	50.7
	SdW (g)	11.1	11.1	11.2	11.67
MAGIC	MAGIC RILs						223
	CKT (min)	24.2	37.7	38.1	54.4	15.2		0.843
	WAC (%)	81.6	108.3	108.5	125.6	6.3		0.935
	SdW (g)	4.6	6.4	6.4	9.3	13.8		0.817
	SXB412
	CKT (min)	33.6	36.9	38.3	44.4
	WAC (%)			108.85
	SdW (g)			5.68
	INB827
	CKT (min)	34.8	36.6	36.9	39.4
	WAC (%)			115.27
	SdW (g)			7.23
	ALB213
	CKT (min)	40.8	43.5	42.9	44.6
	WAC (%)			118.27
	SdW (g)			5.77
	SEN56
	CKT (min)	40.1	42.1	44.1	50.1
	WAC (%)			102.74
	SdW (g)			6.41
	SCR2
	CKT (min)	34.5	36.6	36.8	39.3
	WAC (%)			108.63
	SdW (g)			6.69
	MIB778
	CKT (min)	26.5	28.6	30.2	35.5
	WAC (%)			107.49
	SdW (g)			5.54
	SCR9
	CKT (min)	31.9	33.9	34.7	38.4
	WAC (%)			107.65
	SdW (g)			7.16
	INB841
	CKT (min)	29.4	32.5	31.9	33.8
	WAC (%)			110.6
	SdW (g)			5.49
VEF	VEF lines						380
	CKT (min)	22	36.4	37.4	62.9	19.8		0.802
	WAC (%)	30.1	98.9	97.2	116.1	11.1		0.812
	SdW (g)	7.3	14.2	14.2	19.6	13		0.861
MIP	MIP lines						222
	CKT (min)	31.24	50.18	51.63	87.96	18.2		0.648
	WAC (%)	30.09	95.49	92.46	125.35	14.57		0.876
	SdW (g)	4.03	8.79	8.84	16.22	18.88		0.683
