# Supplementary material for: Genetic Architecture and Genomic Prediction of Cooking Time in Common Bean (Phaseolus vulgaris L.)
Source: Front Plant Sci. 2021 Feb 11;11:622213. doi: 10.3389/fpls.2020.622213 (PMC7905357; doi:10.3389/fpls.2020.622213)
Supplement: Supplementary Table 2 — The 5% of the fastest cooking lines for DxG population, MAGIC population, VEF panel and MIP panel. [file Table_2.XLSX]

## Sheet: Supplementary Table 2
Supplementary Table 2. The 5% of the fastest cooking lines for DxG population, MAGIC population, VEF panel and MIP panel.
Population	Genotype	CKT (min)	WAC (%)	SdW (g)
VEF	LPA_566	21.9956	90.8727	16.25
VEF	LPA_071	23.5067	102.477	17.24
MAGIC	MGC_263	24.2244	115.98	5.79211
VEF	SAA_020	24.64	97.1776	15.5833
VEF	SAB_576	24.6867	100.608	13.06
MAGIC	MGC_330	24.7944	122.58	6.15642
VEF	AFR_619	24.9267	97.3487	14.6767
VEF	LPA_714	25.0111	98.8233	17.1
VEF	SAA_015	25.4889	92.185	15.6367
VEF	SAA_021	25.5444	95.7808	14.2967
VEF	ACC_009	25.7722	102.759	13.77
VEF	LPA_426	25.9411	106.628	13.1133
VEF	LPA_643	26.2389	103.349	12.9833
VEF	LPA_774	26.4056	102.753	18.0467
VEF	DAA_004	26.4967	96.4693	14.1433
VEF	LPA_146	26.6489	103.631	15.06
VEF	DAB_106	27.01	101.781	12.8633
VEF	DRK_149	27.1656	101.544	14.9333
VEF	LPA_776	27.1789	95.8789	17.19
MAGIC	MGC_219	27.1867	105.2	5.15284
VEF	DAB_921	27.2389	93.3729	13.5067
VEF	SAB_568	27.2622	98.0959	16.74
MAGIC	MGC_179	27.4256	113.96	6.00636
MAGIC	MGC_445	27.6156	100.33	5.59376
MAGIC	MGC_390	27.67	106.84	5.24381
MAGIC	MGC_234	28.0122	118.32	6.38453
MAGIC	MGC_344	28.2844	104.98	6.43045
MAGIC	MGC_250	28.3478	113.57	5.80373
MAGIC	MGC_446	28.6578	116.18	5.73681
MAGIC	MGC_163	28.6767	112.58	5.65774
MIP	SEF_070	31.2433	94.8176	10.169
MIP	SMR_152	33.4167	98.2911	11.879
DxG	DxG_80	35	49.5033	NA
DxG	DxG_53	35.3333	51.65	7.10397
MIP	SMC_223	35.7667	93.4011	12.29
MIP	MIB_778	36.1267	98.9463	8.067
MIP	SXB_412	36.3	121.017	7.732
MIP	SMC_040	36.4867	94.9904	8.883
MIP	SMC_143	36.5533	97.843	10.802
MIP	MIB_755	36.79	97.4511	7.925
MIP	SMC_228	37.5	97.7598	9.865
MIP	SMN_071	37.8067	105.862	9.622
MIP	SMR_048	38.1333	94.3384	9.061
DxG	DxG_22	39	51.1033	8.71173
DxG	DxG_26	39.3333	51.7533	8.90027
