# Supplementary material for: Genetic Architecture and Genomic Prediction of Cooking Time in Common Bean (Phaseolus vulgaris L.)
Source: Front Plant Sci. 2021 Feb 11;11:622213. doi: 10.3389/fpls.2020.622213 (PMC7905357; doi:10.3389/fpls.2020.622213)
Supplement: Supplementary Table 3 — Genetic map of the MAGIC population using 5739 markers mapped to 11 chromosomes. The map was developed using haplotype-based interval mapping (Diaz et al., 2020). [file Table_3.CSV]

Marker ID	Chromosome	Genetic position	Physical position
Pv2.1_01_17920_A/G	Pv01	0	17920
Pv2.1_01_72790_C/T	Pv01	0	72790
Pv2.1_01_83073_C/A	Pv01	0.04	83073
Pv2.1_01_105854_C/T	Pv01	0.12	105854
Pv2.1_01_105860_G/T	Pv01	0.24	105860
Pv2.1_01_113897_A/T	Pv01	0.28	113897
Pv2.1_01_147928_C/T	Pv01	0.44	147928
Pv2.1_01_157377_C/T	Pv01	0.56	157377
Pv2.1_01_167691_C/T	Pv01	0.6	167691
Pv2.1_01_169385_A/T	Pv01	0.64	169385
Pv2.1_01_174264_A/G	Pv01	0.84	174264
Pv2.1_01_210297_A/G	Pv01	1.44	210297
Pv2.1_01_213720_G/A	Pv01	1.64	213720
Pv2.1_01_227201_A/G	Pv01	1.76	227201
Pv2.1_01_256681_G/T	Pv01	2.04	256681
Pv2.1_01_445835_A/C	Pv01	2.93	445835
Pv2.1_01_445847_C/T	Pv01	3.09	445847
Pv2.1_01_446205_G/T	Pv01	3.13	446205
Pv2.1_01_450536_A/T	Pv01	3.25	450536
Pv2.1_01_452055_A/T	Pv01	3.37	452055
Pv2.1_01_495797_T/C	Pv01	4.1	495797
Pv2.1_01_495817_T/A	Pv01	4.26	495817
Pv2.1_01_499112_G/T	Pv01	4.26	499112
Pv2.1_01_508196_C/T	Pv01	4.3	508196
Pv2.1_01_599157_G/C	Pv01	4.34	599157
Pv2.1_01_599190_A/T	Pv01	5.32	599190
Pv2.1_01_624380_G/C	Pv01	5.8	624380
Pv2.1_01_635496_G/C	Pv01	6.04	635496
Pv2.1_01_655826_A/T	Pv01	6.12	655826
Pv2.1_01_655831_G/A	Pv01	6.16	655831
Pv2.1_01_655988_C/T	Pv01	6.2	655988
Pv2.1_01_656052_C/G	Pv01	6.28	656052
Pv2.1_01_703175_G/T	Pv01	6.84	703175
Pv2.1_01_725075_A/T	Pv01	6.92	725075
Pv2.1_01_725109_C/T	Pv01	7.12	725109
Pv2.1_01_725840_T/C	Pv01	7.12	725840
Pv2.1_01_787952_C/T	Pv01	7.28	787952
Pv2.1_01_789281_G/A	Pv01	7.28	789281
Pv2.1_01_823556_G/A	Pv01	7.44	823556
Pv2.1_01_851433_C/A	Pv01	7.64	851433
Pv2.1_01_854109_A/G	Pv01	7.76	854109
Pv2.1_01_863994_A/C	Pv01	7.8	863994
Pv2.1_01_872181_G/C	Pv01	7.88	872181
Pv2.1_01_901902_G/C	Pv01	7.96	901902
Pv2.1_01_920815_T/A	Pv01	8.16	920815
Pv2.1_01_920819_G/T	Pv01	8.2	920819
Pv2.1_01_929990_C/T	Pv01	8.24	929990
Pv2.1_01_954793_G/A	Pv01	8.32	954793
Pv2.1_01_954818_C/T	Pv01	8.36	954818
Pv2.1_01_980487_A/G	Pv01	8.8	980487
Pv2.1_01_992793_A/G	Pv01	8.88	992793
Pv2.1_01_1000696_C/T	Pv01	8.96	1000696
Pv2.1_01_1009184_G/A	Pv01	9	1009184
Pv2.1_01_1034649_T/A	Pv01	9.04	1034649
Pv2.1_01_1059348_C/T	Pv01	9.08	1059348
Pv2.1_01_1099099_G/A	Pv01	9.2	1099099
Pv2.1_01_1105083_G/A	Pv01	9.24	1105083
Pv2.1_01_1109091_A/T	Pv01	9.32	1109091
Pv2.1_01_1162637_G/C	Pv01	9.44	1162637
Pv2.1_01_1193820_G/A	Pv01	9.92	1193820
Pv2.1_01_1219840_C/T	Pv01	10	1219840
Pv2.1_01_1220807_G/C	Pv01	10.28	1220807
Pv2.1_01_1282927_C/A	Pv01	10.6	1282927
Pv2.1_01_1287186_G/A	Pv01	11	1287186
Pv2.1_01_1291625_G/A	Pv01	11.04	1291625
Pv2.1_01_1427509_G/A	Pv01	11.68	1427509
Pv2.1_01_1438744_A/C	Pv01	12.62	1438744
Pv2.1_01_1441903_G/C	Pv01	12.82	1441903
Pv2.1_01_1484959_G/C	Pv01	13.18	1484959
Pv2.1_01_1499995_G/C	Pv01	13.22	1499995
Pv2.1_01_1502171_T/C	Pv01	13.3	1502171
Pv2.1_01_1503283_A/G	Pv01	13.3	1503283
Pv2.1_01_1598564_C/T	Pv01	13.82	1598564
Pv2.1_01_1626976_C/T	Pv01	13.86	1626976
Pv2.1_01_1628415_T/C	Pv01	14.14	1628415
Pv2.1_01_1639069_A/C	Pv01	14.34	1639069
Pv2.1_01_1896776_G/A	Pv01	15.92	1896776
Pv2.1_01_1930214_C/G	Pv01	16.49	1930214
Pv2.1_01_1934593_T/A	Pv01	16.53	1934593
Pv2.1_01_1961657_G/A	Pv01	16.57	1961657
Pv2.1_01_1963017_G/A	Pv01	16.85	1963017
Pv2.1_01_1963027_C/T	Pv01	17.05	1963027
Pv2.1_01_1966665_C/T	Pv01	17.09	1966665
Pv2.1_01_2050609_T/C	Pv01	17.41	2050609
Pv2.1_01_2062164_T/C	Pv01	17.49	2062164
Pv2.1_01_2110406_G/T	Pv01	17.61	2110406
Pv2.1_01_2173980_T/G	Pv01	17.89	2173980
Pv2.1_01_2192049_A/T	Pv01	18.17	2192049
Pv2.1_01_2218825_A/G	Pv01	18.41	2218825
Pv2.1_01_2219930_T/C	Pv01	18.45	2219930
Pv2.1_01_2220412_G/A	Pv01	18.49	2220412
Pv2.1_01_2270257_G/A	Pv01	18.53	2270257
Pv2.1_01_2270788_G/T	Pv01	18.57	2270788
Pv2.1_01_2270848_T/C	Pv01	18.61	2270848
Pv2.1_01_2272338_A/T	Pv01	18.65	2272338
Pv2.1_01_2283892_G/A	Pv01	18.81	2283892
Pv2.1_01_2301281_A/G	Pv01	18.85	2301281
Pv2.1_01_2303873_T/C	Pv01	18.89	2303873
Pv2.1_01_2307385_C/T	Pv01	18.89	2307385
Pv2.1_01_2308662_T/G	Pv01	18.89	2308662
Pv2.1_01_2319291_T/C	Pv01	18.93	2319291
Pv2.1_01_2319335_C/A	Pv01	18.97	2319335
Pv2.1_01_2335185_T/C	Pv01	19.01	2335185
Pv2.1_01_2385648_A/G	Pv01	19.13	2385648
Pv2.1_01_2404571_G/C	Pv01	19.17	2404571
Pv2.1_01_2417680_T/G	Pv01	19.21	2417680
Pv2.1_01_2428883_T/C	Pv01	19.33	2428883
Pv2.1_01_2454468_A/G	Pv01	19.37	2454468
Pv2.1_01_2454786_C/T	Pv01	19.41	2454786
Pv2.1_01_2486592_A/T	Pv01	19.45	2486592
Pv2.1_01_2486783_T/A	Pv01	19.49	2486783
Pv2.1_01_2503661_A/C	Pv01	19.53	2503661
Pv2.1_01_2524699_T/G	Pv01	19.73	2524699
Pv2.1_01_2547800_G/A	Pv01	19.97	2547800
Pv2.1_01_2547858_G/A	Pv01	20.16	2547858
Pv2.1_01_2550503_G/T	Pv01	20.2	2550503
Pv2.1_01_2563368_T/A	Pv01	20.24	2563368
Pv2.1_01_2569222_C/T	Pv01	20.4	2569222
Pv2.1_01_2606615_T/C	Pv01	20.52	2606615
Pv2.1_01_2613467_C/G	Pv01	20.88	2613467
Pv2.1_01_2646058_A/C	Pv01	21.08	2646058
Pv2.1_01_2649942_T/A	Pv01	21.12	2649942
Pv2.1_01_2682164_G/T	Pv01	21.16	2682164
Pv2.1_01_2733473_A/C	Pv01	21.2	2733473
Pv2.1_01_2733494_T/C	Pv01	21.24	2733494
Pv2.1_01_2781264_A/T	Pv01	21.48	2781264
Pv2.1_01_2788482_T/A	Pv01	21.52	2788482
Pv2.1_01_2810408_G/A	Pv01	21.56	2810408
Pv2.1_01_2850786_C/T	Pv01	21.84	2850786
Pv2.1_01_2850942_G/T	Pv01	22.16	2850942
Pv2.1_01_2851130_T/A	Pv01	22.2	2851130
Pv2.1_01_2881513_A/T	Pv01	22.28	2881513
Pv2.1_01_2891965_A/G	Pv01	22.8	2891965
Pv2.1_01_2897981_G/T	Pv01	22.8	2897981
Pv2.1_01_2902046_C/T	Pv01	22.88	2902046
Pv2.1_01_2927088_T/A	Pv01	23.04	2927088
Pv2.1_01_2981887_C/G	Pv01	23.16	2981887
Pv2.1_01_2981934_G/A	Pv01	23.24	2981934
Pv2.1_01_3057556_T/C	Pv01	23.36	3057556
Pv2.1_01_3198632_C/G	Pv01	23.44	3198632
Pv2.1_01_3215516_T/A	Pv01	23.48	3215516
Pv2.1_01_3221623_T/C	Pv01	23.52	3221623
Pv2.1_01_3238337_T/C	Pv01	23.56	3238337
Pv2.1_01_3286736_G/A	Pv01	23.68	3286736
Pv2.1_01_3319846_A/T	Pv01	23.76	3319846
Pv2.1_01_3363415_C/A	Pv01	23.84	3363415
Pv2.1_01_3363634_G/A	Pv01	23.88	3363634
Pv2.1_01_3370918_C/G	Pv01	23.96	3370918
Pv2.1_01_3443146_A/G	Pv01	25.1	3443146
Pv2.1_01_3451961_C/T	Pv01	25.18	3451961
Pv2.1_01_3494081_C/T	Pv01	25.58	3494081
Pv2.1_01_3508588_C/T	Pv01	25.74	3508588
Pv2.1_01_3527870_G/C	Pv01	25.94	3527870
Pv2.1_01_3548935_A/T	Pv01	26.38	3548935
Pv2.1_01_3558848_G/A	Pv01	26.5	3558848
Pv2.1_01_3579413_A/C	Pv01	26.54	3579413
Pv2.1_01_3672021_G/T	Pv01	26.62	3672021
Pv2.1_01_3697665_G/A	Pv01	27.22	3697665
Pv2.1_01_3723813_C/T	Pv01	27.3	3723813
Pv2.1_01_3723948_T/C	Pv01	27.3	3723948
Pv2.1_01_3737817_A/G	Pv01	27.34	3737817
Pv2.1_01_3797668_C/T	Pv01	27.38	3797668
Pv2.1_01_4013075_T/G	Pv01	27.46	4013075
Pv2.1_01_4059630_A/G	Pv01	27.62	4059630
Pv2.1_01_4066465_T/C	Pv01	27.66	4066465
Pv2.1_01_4067747_G/C	Pv01	27.7	4067747
Pv2.1_01_4084592_A/T	Pv01	27.74	4084592
Pv2.1_01_4084943_T/C	Pv01	27.78	4084943
Pv2.1_01_4138475_C/T	Pv01	27.86	4138475
Pv2.1_01_4179649_G/A	Pv01	27.9	4179649
Pv2.1_01_4238137_C/A	Pv01	27.9	4238137
Pv2.1_01_4240065_A/G	Pv01	27.9	4240065
Pv2.1_01_4288389_T/A	Pv01	28.02	4288389
Pv2.1_01_4399605_C/T	Pv01	28.54	4399605
Pv2.1_01_4444600_A/G	Pv01	28.58	4444600
Pv2.1_01_4499587_G/A	Pv01	28.62	4499587
Pv2.1_01_4588916_G/A	Pv01	28.78	4588916
Pv2.1_01_4610568_A/C	Pv01	28.82	4610568
Pv2.1_01_4621002_G/T	Pv01	28.86	4621002
Pv2.1_01_4623526_C/T	Pv01	28.9	4623526
Pv2.1_01_4681554_G/T	Pv01	29.92	4681554
Pv2.1_01_4721853_G/A	Pv01	30.2	4721853
Pv2.1_01_4721880_T/C	Pv01	30.24	4721880
Pv2.1_01_4737559_C/T	Pv01	30.36	4737559
Pv2.1_01_4818691_C/T	Pv01	30.52	4818691
Pv2.1_01_4818751_G/A	Pv01	30.56	4818751
Pv2.1_01_4818952_T/C	Pv01	30.6	4818952
Pv2.1_01_4852835_A/C	Pv01	30.64	4852835
Pv2.1_01_4852913_C/G	Pv01	30.84	4852913
Pv2.1_01_4852954_T/G	Pv01	30.88	4852954
Pv2.1_01_4852984_T/C	Pv01	30.92	4852984
Pv2.1_01_4901354_A/G	Pv01	30.92	4901354
Pv2.1_01_4952318_A/T	Pv01	30.96	4952318
Pv2.1_01_4953538_C/A	Pv01	31.04	4953538
Pv2.1_01_5016417_A/T	Pv01	31.36	5016417
Pv2.1_01_5214719_T/C	Pv01	31.4	5214719
Pv2.1_01_5342090_C/T	Pv01	31.44	5342090
Pv2.1_01_5371048_C/A	Pv01	31.48	5371048
Pv2.1_01_5371097_T/C	Pv01	31.52	5371097
Pv2.1_01_5385838_T/A	Pv01	31.56	5385838
Pv2.1_01_5385933_G/A	Pv01	31.6	5385933
Pv2.1_01_5405079_T/C	Pv01	31.68	5405079
Pv2.1_01_5474208_C/T	Pv01	31.8	5474208
Pv2.1_01_5530659_G/T	Pv01	32.08	5530659
Pv2.1_01_5559095_T/C	Pv01	32.16	5559095
Pv2.1_01_5559135_T/C	Pv01	32.2	5559135
Pv2.1_01_5562657_G/A	Pv01	32.24	5562657
Pv2.1_01_5619921_A/G	Pv01	32.56	5619921
Pv2.1_01_5619923_A/G	Pv01	32.6	5619923
Pv2.1_01_5741447_A/T	Pv01	32.6	5741447
Pv2.1_01_5757549_C/T	Pv01	32.6	5757549
Pv2.1_01_5816113_T/A	Pv01	32.84	5816113
Pv2.1_01_5932870_G/T	Pv01	33.16	5932870
Pv2.1_01_5952221_G/A	Pv01	33.24	5952221
Pv2.1_01_6090737_T/C	Pv01	33.28	6090737
Pv2.1_01_6096085_G/A	Pv01	33.4	6096085
Pv2.1_01_6195989_T/A	Pv01	33.44	6195989
Pv2.1_01_6391051_T/A	Pv01	33.64	6391051
Pv2.1_01_6487806_G/A	Pv01	33.79	6487806
Pv2.1_01_6502156_C/A	Pv01	33.87	6502156
Pv2.1_01_6502178_T/A	Pv01	34.03	6502178
Pv2.1_01_6558743_T/C	Pv01	34.07	6558743
Pv2.1_01_6607122_C/T	Pv01	34.15	6607122
Pv2.1_01_6631826_T/C	Pv01	34.27	6631826
Pv2.1_01_6676423_G/T	Pv01	34.31	6676423
Pv2.1_01_6676525_T/C	Pv01	34.39	6676525
Pv2.1_01_6773375_T/A	Pv01	34.55	6773375
Pv2.1_01_9794357_A/T	Pv01	36.38	9794357
Pv2.1_01_9983960_C/T	Pv01	37.19	9983960
Pv2.1_01_10013171_G/T	Pv01	37.35	10013171
Pv2.1_01_10075832_A/T	Pv01	37.39	10075832
Pv2.1_01_10189436_A/G	Pv01	37.39	10189436
Pv2.1_01_10257578_T/C	Pv01	37.42	10257578
Pv2.1_01_10272262_A/T	Pv01	37.46	10272262
Pv2.1_01_10288626_A/T	Pv01	37.54	10288626
Pv2.1_01_10307367_G/A	Pv01	37.62	10307367
Pv2.1_01_10599946_G/A	Pv01	37.94	10599946
Pv2.1_01_10634255_G/A	Pv01	38.02	10634255
Pv2.1_01_10634933_T/A	Pv01	38.18	10634933
Pv2.1_01_11238077_T/A	Pv01	38.26	11238077
Pv2.1_01_11238127_C/T	Pv01	38.3	11238127
Pv2.1_01_11311784_C/A	Pv01	38.34	11311784
Pv2.1_01_11547889_C/G	Pv01	38.38	11547889
Pv2.1_01_12468542_C/T	Pv01	38.42	12468542
Pv2.1_01_12639666_A/G	Pv01	38.42	12639666
Pv2.1_01_13085941_C/A	Pv01	38.62	13085941
Pv2.1_01_13112401_T/C	Pv01	38.7	13112401
Pv2.1_01_13119616_C/T	Pv01	38.74	13119616
Pv2.1_01_13123294_T/A	Pv01	38.9	13123294
Pv2.1_01_13172951_T/A	Pv01	38.98	13172951
Pv2.1_01_13472667_T/C	Pv01	39.02	13472667
Pv2.1_01_13640425_A/G	Pv01	39.18	13640425
Pv2.1_01_13640633_G/A	Pv01	39.22	13640633
Pv2.1_01_13667818_G/T	Pv01	39.3	13667818
Pv2.1_01_13958845_T/A	Pv01	39.62	13958845
Pv2.1_01_13959125_T/A	Pv01	39.7	13959125
Pv2.1_01_14117610_G/A	Pv01	39.74	14117610
Pv2.1_01_14117640_G/A	Pv01	39.82	14117640
Pv2.1_01_14131002_T/C	Pv01	39.86	14131002
Pv2.1_01_14209208_G/A	Pv01	39.9	14209208
Pv2.1_01_14226396_C/T	Pv01	39.9	14226396
Pv2.1_01_14227492_T/C	Pv01	39.94	14227492
Pv2.1_01_14352767_T/C	Pv01	39.98	14352767
Pv2.1_01_14582969_G/C	Pv01	40.02	14582969
Pv2.1_01_14909118_C/T	Pv01	40.1	14909118
Pv2.1_01_14981605_T/G	Pv01	40.14	14981605
Pv2.1_01_15687508_G/A	Pv01	40.26	15687508
Pv2.1_01_16099053_C/T	Pv01	40.3	16099053
Pv2.1_01_16655932_A/T	Pv01	40.3	16655932
Pv2.1_01_17685518_T/A	Pv01	40.42	17685518
Pv2.1_01_17718463_G/T	Pv01	40.54	17718463
Pv2.1_01_17847880_G/A	Pv01	40.54	17847880
Pv2.1_01_18035794_G/A	Pv01	40.58	18035794
Pv2.1_01_21361987_G/A	Pv01	40.86	21361987
Pv2.1_01_23174749_A/G	Pv01	41.02	23174749
Pv2.1_01_23472440_G/A	Pv01	41.18	23472440
Pv2.1_01_26395362_A/T	Pv01	41.62	26395362
Pv2.1_01_27622864_G/A	Pv01	41.7	27622864
Pv2.1_01_28683420_A/G	Pv01	41.78	28683420
Pv2.1_01_32705283_C/T	Pv01	42.18	32705283
Pv2.1_01_34435586_T/C	Pv01	42.7	34435586
Pv2.1_01_34507194_G/A	Pv01	42.7	34507194
Pv2.1_01_35997897_G/A	Pv01	43.19	35997897
Pv2.1_01_35998040_C/A	Pv01	43.19	35998040
Pv2.1_01_37766581_A/G	Pv01	43.84	37766581
Pv2.1_01_38725051_G/A	Pv01	44.73	38725051
Pv2.1_01_39353381_C/G	Pv01	45.01	39353381
Pv2.1_01_39526628_G/T	Pv01	45.25	39526628
Pv2.1_01_39645498_T/A	Pv01	45.25	39645498
Pv2.1_01_40706125_A/T	Pv01	46.22	40706125
Pv2.1_01_40820470_T/C	Pv01	46.55	40820470
Pv2.1_01_40879655_T/A	Pv01	46.58	40879655
Pv2.1_01_41173778_T/G	Pv01	46.91	41173778
Pv2.1_01_41512745_C/T	Pv01	47.31	41512745
Pv2.1_01_42449486_C/A	Pv01	48.12	42449486
Pv2.1_01_42610727_C/A	Pv01	48.48	42610727
Pv2.1_01_42971854_C/A	Pv01	48.72	42971854
Pv2.1_01_42972011_G/A	Pv01	48.8	42972011
Pv2.1_01_42986507_T/A	Pv01	48.96	42986507
Pv2.1_01_43005687_A/T	Pv01	49.08	43005687
Pv2.1_01_43027263_A/G	Pv01	49.12	43027263
Pv2.1_01_43043007_A/T	Pv01	49.27	43043007
Pv2.1_01_43071620_C/T	Pv01	49.43	43071620
Pv2.1_01_43073152_T/A	Pv01	49.47	43073152
Pv2.1_01_44100794_G/A	Pv01	50.37	44100794
Pv2.1_01_44262547_T/C	Pv01	50.53	44262547
Pv2.1_01_44927340_G/T	Pv01	51.8	44927340
Pv2.1_01_44927394_C/T	Pv01	51.92	44927394
Pv2.1_01_45043896_G/A	Pv01	51.96	45043896
Pv2.1_01_45318868_C/G	Pv01	52.12	45318868
Pv2.1_01_45326475_G/A	Pv01	52.36	45326475
Pv2.1_01_45340086_A/G	Pv01	52.48	45340086
Pv2.1_01_45464124_C/G	Pv01	52.52	45464124
Pv2.1_01_45464169_T/C	Pv01	52.8	45464169
Pv2.1_01_45826803_C/T	Pv01	52.96	45826803
Pv2.1_01_46382463_A/C	Pv01	54.14	46382463
Pv2.1_01_46383217_G/A	Pv01	54.22	46383217
Pv2.1_01_46498284_A/T	Pv01	54.26	46498284
Pv2.1_01_47028755_A/T	Pv01	54.99	47028755
Pv2.1_01_47052830_T/A	Pv01	55.07	47052830
Pv2.1_01_47052831_C/A	Pv01	55.43	47052831
Pv2.1_01_47899650_G/T	Pv01	57.04	47899650
Pv2.1_01_47900215_A/C	Pv01	57.12	47900215
Pv2.1_01_48149772_A/G	Pv01	57.36	48149772
Pv2.1_01_48249412_T/C	Pv01	58.5	48249412
Pv2.1_01_48284533_T/A	Pv01	58.54	48284533
Pv2.1_01_48330632_T/G	Pv01	58.62	48330632
Pv2.1_01_48413962_C/T	Pv01	58.66	48413962
Pv2.1_01_48430315_G/T	Pv01	58.7	48430315
Pv2.1_01_48473130_C/T	Pv01	58.82	48473130
Pv2.1_01_48502664_G/A	Pv01	58.86	48502664
Pv2.1_01_48541402_G/A	Pv01	58.9	48541402
Pv2.1_01_48611840_C/A	Pv01	59.1	48611840
Pv2.1_01_48823082_C/T	Pv01	59.1	48823082
Pv2.1_01_49062504_C/T	Pv01	59.54	49062504
Pv2.1_01_49085168_C/T	Pv01	60.39	49085168
Pv2.1_01_49137122_C/T	Pv01	60.43	49137122
Pv2.1_01_49162151_T/A	Pv01	60.47	49162151
Pv2.1_01_49162174_G/T	Pv01	60.67	49162174
Pv2.1_01_49179707_G/A	Pv01	60.71	49179707
Pv2.1_01_49179768_A/T	Pv01	60.75	49179768
Pv2.1_01_49182006_G/T	Pv01	60.79	49182006
Pv2.1_01_49212966_A/G	Pv01	60.91	49212966
Pv2.1_01_49221335_G/A	Pv01	60.95	49221335
Pv2.1_01_49273438_G/A	Pv01	61.23	49273438
Pv2.1_01_49277190_A/C	Pv01	61.31	49277190
Pv2.1_01_49363070_A/T	Pv01	61.63	49363070
Pv2.1_01_49363155_G/T	Pv01	61.71	49363155
Pv2.1_01_49403830_G/A	Pv01	61.79	49403830
Pv2.1_01_49403848_G/C	Pv01	61.87	49403848
Pv2.1_01_49418616_T/A	Pv01	61.91	49418616
Pv2.1_01_49418619_G/A	Pv01	61.99	49418619
Pv2.1_01_49443498_A/C	Pv01	62.03	49443498
Pv2.1_01_49449944_C/A	Pv01	62.23	49449944
Pv2.1_01_49728198_T/G	Pv01	62.51	49728198
Pv2.1_01_49760345_A/G	Pv01	63.44	49760345
Pv2.1_01_49772304_A/G	Pv01	63.44	49772304
Pv2.1_01_49772684_T/C	Pv01	63.44	49772684
Pv2.1_01_49802297_C/T	Pv01	63.52	49802297
Pv2.1_01_49810464_C/T	Pv01	63.64	49810464
Pv2.1_01_50408110_C/G	Pv01	66.51	50408110
Pv2.1_01_50474430_C/T	Pv01	67.37	50474430
Pv2.1_01_50479159_C/T	Pv01	67.61	50479159
Pv2.1_01_50556274_C/T	Pv01	68.38	50556274
Pv2.1_01_50566226_T/A	Pv01	68.82	50566226
Pv2.1_01_50650008_C/T	Pv01	69.75	50650008
Pv2.1_01_50650017_C/T	Pv01	69.87	50650017
Pv2.1_01_50652466_C/A	Pv01	69.95	50652466
Pv2.1_01_50731064_T/C	Pv01	70.93	50731064
Pv2.1_01_50754135_C/T	Pv01	70.97	50754135
Pv2.1_01_50768348_C/G	Pv01	71.01	50768348
Pv2.1_01_50851261_G/A	Pv01	71.37	50851261
Pv2.1_01_50856617_T/C	Pv01	71.45	50856617
Pv2.1_01_50878453_T/C	Pv01	71.61	50878453
Pv2.1_01_50878476_A/T	Pv01	71.77	50878476
Pv2.1_01_50878660_T/C	Pv01	71.77	50878660
Pv2.1_01_50901873_A/C	Pv01	72.13	50901873
Pv2.1_01_51022710_T/G	Pv01	72.94	51022710
Pv2.1_01_51040700_C/A	Pv01	73.46	51040700
Pv2.1_01_51040877_G/C	Pv01	73.66	51040877
Pv2.1_01_51047344_G/A	Pv01	73.9	51047344
Pv2.1_01_51062842_A/T	Pv01	74.02	51062842
Pv2.1_01_51066198_G/T	Pv01	74.18	51066198
Pv2.1_01_51074463_G/A	Pv01	74.38	51074463
Pv2.1_01_51096146_A/T	Pv01	74.62	51096146
Pv2.1_01_51097263_G/A	Pv01	74.66	51097263
Pv2.1_01_51101375_C/T	Pv01	74.7	51101375
Pv2.1_01_51131315_C/G	Pv01	74.74	51131315
Pv2.1_01_51135747_T/G	Pv01	74.78	51135747
Pv2.1_01_51146635_G/A	Pv01	74.82	51146635
Pv2.1_01_51146752_A/T	Pv01	74.82	51146752
Pv2.1_01_51148393_C/G	Pv01	74.82	51148393
Pv2.1_01_51166045_G/T	Pv01	74.9	51166045
Pv2.1_01_51167055_A/C	Pv01	74.94	51167055
Pv2.1_01_51172342_T/A	Pv01	74.98	51172342
Pv2.1_01_51175042_T/C	Pv01	75.02	51175042
Pv2.1_01_51178396_A/T	Pv01	75.1	51178396
Pv2.1_01_51178707_A/G	Pv01	75.14	51178707
Pv2.1_01_51178795_C/T	Pv01	75.25	51178795
Pv2.1_01_51186353_C/T	Pv01	75.33	51186353
Pv2.1_01_51186472_G/T	Pv01	75.37	51186472
Pv2.1_01_51193012_T/A	Pv01	75.45	51193012
Pv2.1_01_51193077_T/C	Pv01	75.49	51193077
Pv2.1_01_51198237_A/T	Pv01	75.53	51198237
Pv2.1_01_51209200_G/A	Pv01	76.02	51209200
Pv2.1_01_51209342_A/T	Pv01	76.05	51209342
Pv2.1_01_51227097_A/G	Pv01	76.17	51227097
Pv2.1_01_51235800_C/T	Pv01	76.33	51235800
Pv2.1_01_51252361_A/T	Pv01	76.61	51252361
Pv2.1_01_51305490_T/A	Pv01	76.65	51305490
Pv2.1_01_51308380_T/C	Pv01	76.73	51308380
Pv2.1_01_51308654_A/C	Pv01	76.73	51308654
Pv2.1_01_51318889_C/A	Pv01	76.77	51318889
Pv2.1_01_51320376_A/T	Pv01	76.77	51320376
Pv2.1_01_51324859_C/T	Pv01	76.77	51324859
Pv2.1_02_316413_G/A	Pv02	0	316413
Pv2.1_02_482236_G/T	Pv02	0.04	482236
Pv2.1_02_504284_A/G	Pv02	0.12	504284
Pv2.1_02_514301_T/A	Pv02	0.16	514301
Pv2.1_02_518649_T/C	Pv02	0.2	518649
Pv2.1_02_540395_C/G	Pv02	0.28	540395
Pv2.1_02_546148_A/C	Pv02	0.32	546148
Pv2.1_02_562076_T/C	Pv02	0.36	562076
Pv2.1_02_581031_A/C	Pv02	0.48	581031
Pv2.1_02_581241_C/T	Pv02	0.56	581241
Pv2.1_02_598531_A/T	Pv02	0.6	598531
Pv2.1_02_656951_G/C	Pv02	0.96	656951
Pv2.1_02_675996_G/A	Pv02	1	675996
Pv2.1_02_959169_A/G	Pv02	1.32	959169
Pv2.1_02_959239_A/G	Pv02	1.8	959239
Pv2.1_02_959581_A/T	Pv02	1.88	959581
Pv2.1_02_1335171_C/A	Pv02	3.03	1335171
Pv2.1_02_1401778_A/G	Pv02	3.39	1401778
Pv2.1_02_1521472_T/A	Pv02	4.28	1521472
Pv2.1_02_1521612_T/C	Pv02	4.48	1521612
Pv2.1_02_1584465_A/G	Pv02	4.52	1584465
Pv2.1_02_1585919_G/A	Pv02	4.56	1585919
Pv2.1_02_1615484_C/T	Pv02	4.84	1615484
Pv2.1_02_1630087_A/C	Pv02	5.08	1630087
Pv2.1_02_1630157_A/C	Pv02	5.08	1630157
Pv2.1_02_1650155_T/C	Pv02	5.08	1650155
Pv2.1_02_1650578_C/T	Pv02	5.12	1650578
Pv2.1_02_1750470_A/T	Pv02	5.52	1750470
Pv2.1_02_1750543_T/C	Pv02	5.52	1750543
Pv2.1_02_1773128_C/T	Pv02	5.56	1773128
Pv2.1_02_1895484_T/A	Pv02	5.88	1895484
Pv2.1_02_1895565_C/T	Pv02	5.88	1895565
Pv2.1_02_1895797_C/T	Pv02	5.88	1895797
Pv2.1_02_1904597_G/A	Pv02	5.92	1904597
Pv2.1_02_1904601_C/A	Pv02	5.96	1904601
Pv2.1_02_2027272_C/A	Pv02	6.12	2027272
Pv2.1_02_2100795_C/G	Pv02	6.57	2100795
Pv2.1_02_2100798_C/G	Pv02	6.61	2100798
Pv2.1_02_2177055_C/T	Pv02	7.01	2177055
Pv2.1_02_2186035_C/A	Pv02	7.21	2186035
Pv2.1_02_2186172_T/C	Pv02	7.25	2186172
Pv2.1_02_2188695_T/C	Pv02	7.37	2188695
Pv2.1_02_2189843_C/A	Pv02	7.41	2189843
Pv2.1_02_2234934_C/G	Pv02	7.45	2234934
Pv2.1_02_2247406_G/A	Pv02	7.49	2247406
Pv2.1_02_2256575_A/G	Pv02	7.49	2256575
Pv2.1_02_2260048_C/T	Pv02	7.57	2260048
Pv2.1_02_2285546_G/A	Pv02	7.64	2285546
Pv2.1_02_2321068_G/C	Pv02	7.68	2321068
Pv2.1_02_2325275_A/T	Pv02	7.84	2325275
Pv2.1_02_2325374_C/T	Pv02	7.88	2325374
Pv2.1_02_2337679_A/C	Pv02	7.92	2337679
Pv2.1_02_2367198_G/A	Pv02	7.96	2367198
Pv2.1_02_2394009_G/C	Pv02	8.08	2394009
Pv2.1_02_2397031_A/G	Pv02	8.12	2397031
Pv2.1_02_2404781_C/T	Pv02	8.16	2404781
Pv2.1_02_2419239_A/G	Pv02	8.2	2419239
Pv2.1_02_2445036_G/C	Pv02	8.24	2445036
Pv2.1_02_2462897_T/C	Pv02	8.28	2462897
Pv2.1_02_2473244_G/A	Pv02	8.28	2473244
Pv2.1_02_2486129_G/C	Pv02	8.28	2486129
Pv2.1_02_2486310_T/A	Pv02	8.32	2486310
Pv2.1_02_2618488_G/T	Pv02	8.6	2618488
Pv2.1_02_2732420_C/A	Pv02	9.04	2732420
Pv2.1_02_2732785_C/G	Pv02	9.08	2732785
Pv2.1_02_2733103_A/G	Pv02	9.08	2733103
Pv2.1_02_2740013_G/A	Pv02	9.12	2740013
Pv2.1_02_2748819_G/A	Pv02	9.16	2748819
Pv2.1_02_2749606_A/G	Pv02	9.2	2749606
Pv2.1_02_2755371_T/C	Pv02	9.24	2755371
Pv2.1_02_2768067_C/A	Pv02	9.32	2768067
Pv2.1_02_2787248_A/T	Pv02	9.8	2787248
Pv2.1_02_2931205_A/T	Pv02	10.33	2931205
Pv2.1_02_2950397_G/A	Pv02	10.37	2950397
Pv2.1_02_2987228_T/C	Pv02	10.41	2987228
Pv2.1_02_2987269_A/C	Pv02	10.45	2987269
Pv2.1_02_3058674_A/G	Pv02	10.81	3058674
Pv2.1_02_3061949_T/A	Pv02	10.93	3061949
Pv2.1_02_3084592_T/C	Pv02	11.01	3084592
Pv2.1_02_3118254_C/T	Pv02	11.05	3118254
Pv2.1_02_3118981_C/A	Pv02	11.09	3118981
Pv2.1_02_3160595_C/T	Pv02	11.13	3160595
Pv2.1_02_3160694_T/A	Pv02	11.16	3160694
Pv2.1_02_3166993_G/A	Pv02	11.2	3166993
Pv2.1_02_3214721_G/C	Pv02	11.28	3214721
Pv2.1_02_3234790_G/C	Pv02	11.32	3234790
Pv2.1_02_3240398_C/T	Pv02	11.36	3240398
Pv2.1_02_3241190_A/G	Pv02	11.56	3241190
Pv2.1_02_3241486_A/T	Pv02	11.76	3241486
Pv2.1_02_3271624_A/G	Pv02	11.84	3271624
Pv2.1_02_3408012_C/A	Pv02	11.88	3408012
Pv2.1_02_3408026_A/G	Pv02	11.92	3408026
Pv2.1_02_3427349_T/C	Pv02	11.96	3427349
Pv2.1_02_3895219_C/A	Pv02	12.61	3895219
Pv2.1_02_3898899_A/T	Pv02	12.73	3898899
Pv2.1_02_3902236_T/C	Pv02	12.77	3902236
Pv2.1_02_4016344_C/T	Pv02	13.05	4016344
Pv2.1_02_4180573_C/G	Pv02	13.17	4180573
Pv2.1_02_4339386_A/T	Pv02	13.65	4339386
Pv2.1_02_5259668_G/A	Pv02	14.88	5259668
Pv2.1_02_5860032_C/T	Pv02	15.36	5860032
Pv2.1_02_6386003_C/T	Pv02	15.48	6386003
Pv2.1_02_6592496_T/A	Pv02	15.48	6592496
Pv2.1_02_7480036_T/G	Pv02	15.56	7480036
Pv2.1_02_7650489_A/G	Pv02	15.6	7650489
Pv2.1_02_7651284_A/T	Pv02	15.64	7651284
Pv2.1_02_7731487_A/G	Pv02	15.68	7731487
Pv2.1_02_7857263_A/T	Pv02	15.72	7857263
Pv2.1_02_8065313_T/G	Pv02	15.76	8065313
Pv2.1_02_8424079_C/T	Pv02	15.76	8424079
Pv2.1_02_8612289_T/G	Pv02	15.8	8612289
Pv2.1_02_8883814_C/T	Pv02	15.92	8883814
Pv2.1_02_9353556_T/C	Pv02	16.04	9353556
Pv2.1_02_10015998_A/G	Pv02	16.12	10015998
Pv2.1_02_10034525_A/C	Pv02	16.16	10034525
Pv2.1_02_10520084_C/G	Pv02	16.2	10520084
Pv2.1_02_11171677_A/G	Pv02	16.52	11171677
Pv2.1_02_11257977_T/G	Pv02	16.64	11257977
Pv2.1_02_11302413_G/A	Pv02	16.8	11302413
Pv2.1_02_11891545_C/T	Pv02	16.88	11891545
Pv2.1_02_11930438_A/G	Pv02	16.92	11930438
Pv2.1_02_12058461_C/T	Pv02	16.96	12058461
Pv2.1_02_12061839_A/G	Pv02	17	12061839
Pv2.1_02_12134095_T/C	Pv02	17.08	12134095
Pv2.1_02_12134286_G/C	Pv02	17.12	12134286
Pv2.1_02_12350951_G/A	Pv02	17.19	12350951
Pv2.1_02_12350969_A/G	Pv02	17.23	12350969
Pv2.1_02_12351198_A/T	Pv02	17.27	12351198
Pv2.1_02_12390921_C/T	Pv02	17.31	12390921
Pv2.1_02_12455322_C/G	Pv02	17.35	12455322
Pv2.1_02_12667037_C/T	Pv02	17.67	12667037
Pv2.1_02_12698288_G/A	Pv02	17.71	12698288
Pv2.1_02_13147764_A/G	Pv02	17.75	13147764
Pv2.1_02_13399122_T/C	Pv02	17.79	13399122
Pv2.1_02_13604115_C/T	Pv02	17.83	13604115
Pv2.1_02_13758584_C/G	Pv02	17.87	13758584
Pv2.1_02_13758993_A/T	Pv02	17.91	13758993
Pv2.1_02_13772115_C/A	Pv02	17.95	13772115
Pv2.1_02_13872882_A/G	Pv02	18.03	13872882
Pv2.1_02_13882224_T/G	Pv02	18.07	13882224
Pv2.1_02_14233283_A/G	Pv02	18.39	14233283
Pv2.1_02_14237450_G/A	Pv02	18.47	14237450
Pv2.1_02_14892393_A/T	Pv02	18.51	14892393
Pv2.1_02_15174135_C/T	Pv02	18.63	15174135
Pv2.1_02_15241614_A/T	Pv02	18.71	15241614
Pv2.1_02_15634773_A/G	Pv02	18.79	15634773
Pv2.1_02_15885037_A/T	Pv02	18.83	15885037
Pv2.1_02_16092693_T/C	Pv02	18.87	16092693
Pv2.1_02_16489841_T/C	Pv02	18.91	16489841
Pv2.1_02_16576035_A/G	Pv02	18.95	16576035
Pv2.1_02_16966238_G/A	Pv02	18.95	16966238
Pv2.1_02_17749691_A/T	Pv02	19.19	17749691
Pv2.1_02_17750879_T/C	Pv02	19.23	17750879
Pv2.1_02_17928016_A/T	Pv02	19.27	17928016
Pv2.1_02_17963925_G/C	Pv02	19.39	17963925
Pv2.1_02_18478456_A/C	Pv02	19.47	18478456
Pv2.1_02_18848883_C/T	Pv02	19.55	18848883
Pv2.1_02_19690112_G/T	Pv02	19.83	19690112
Pv2.1_02_20278841_T/C	Pv02	20.39	20278841
Pv2.1_02_22724210_G/C	Pv02	20.88	22724210
Pv2.1_02_22784672_A/G	Pv02	21.16	22784672
Pv2.1_02_22971334_C/A	Pv02	21.2	22971334
Pv2.1_02_23133463_A/T	Pv02	21.36	23133463
Pv2.1_02_23213211_A/T	Pv02	21.4	23213211
Pv2.1_02_23280421_A/T	Pv02	21.44	23280421
Pv2.1_02_23338026_A/T	Pv02	21.48	23338026
Pv2.1_02_23338212_G/T	Pv02	21.52	23338212
Pv2.1_02_24255537_G/A	Pv02	21.71	24255537
Pv2.1_02_24255609_T/A	Pv02	21.83	24255609
Pv2.1_02_24259037_C/T	Pv02	21.87	24259037
Pv2.1_02_24277053_A/T	Pv02	21.91	24277053
Pv2.1_02_24402426_G/A	Pv02	21.95	24402426
Pv2.1_02_24693081_G/C	Pv02	22.19	24693081
Pv2.1_02_24693092_A/G	Pv02	22.31	24693092
Pv2.1_02_24711252_C/T	Pv02	22.35	24711252
Pv2.1_02_24756483_C/T	Pv02	22.39	24756483
Pv2.1_02_25117191_C/T	Pv02	22.51	25117191
Pv2.1_02_25117202_T/C	Pv02	22.55	25117202
Pv2.1_02_25117476_G/A	Pv02	22.59	25117476
Pv2.1_02_25187988_T/A	Pv02	22.63	25187988
Pv2.1_02_25239442_C/T	Pv02	22.67	25239442
Pv2.1_02_25247038_T/A	Pv02	22.71	25247038
Pv2.1_02_25412210_C/T	Pv02	22.87	25412210
Pv2.1_02_25412876_G/A	Pv02	22.91	25412876
Pv2.1_02_25437708_G/C	Pv02	22.95	25437708
Pv2.1_02_25455648_A/C	Pv02	22.95	25455648
Pv2.1_02_25526639_T/A	Pv02	22.95	25526639
Pv2.1_02_25621226_G/C	Pv02	23.07	25621226
Pv2.1_02_25809014_T/C	Pv02	23.27	25809014
Pv2.1_02_25840397_G/A	Pv02	23.31	25840397
Pv2.1_02_26009563_C/T	Pv02	23.43	26009563
Pv2.1_02_26070581_A/G	Pv02	23.47	26070581
Pv2.1_02_26070636_G/C	Pv02	23.51	26070636
Pv2.1_02_26248819_T/C	Pv02	23.59	26248819
Pv2.1_02_26254722_C/A	Pv02	23.63	26254722
Pv2.1_02_26358604_T/A	Pv02	23.91	26358604
Pv2.1_02_26391229_G/T	Pv02	24.03	26391229
Pv2.1_02_26398701_T/A	Pv02	24.15	26398701
Pv2.1_02_26398721_G/A	Pv02	24.19	26398721
Pv2.1_02_26402100_A/G	Pv02	24.23	26402100
Pv2.1_02_26741216_G/A	Pv02	24.39	26741216
Pv2.1_02_26868723_G/C	Pv02	24.43	26868723
Pv2.1_02_26919426_G/A	Pv02	25.11	26919426
Pv2.1_02_26942589_G/A	Pv02	25.15	26942589
Pv2.1_02_27116915_G/T	Pv02	25.19	27116915
Pv2.1_02_27116932_T/A	Pv02	25.23	27116932
Pv2.1_02_27532867_T/C	Pv02	25.72	27532867
Pv2.1_02_27539293_C/T	Pv02	25.92	27539293
Pv2.1_02_27544389_G/A	Pv02	26.04	27544389
Pv2.1_02_27548462_A/G	Pv02	26.08	27548462
Pv2.1_02_27548735_C/T	Pv02	26.12	27548735
Pv2.1_02_27564313_A/G	Pv02	26.16	27564313
Pv2.1_02_27592022_G/C	Pv02	26.24	27592022
Pv2.1_02_27617729_G/T	Pv02	26.35	27617729
Pv2.1_02_27632163_G/C	Pv02	26.43	27632163
Pv2.1_02_27679029_G/A	Pv02	26.47	27679029
Pv2.1_02_27701263_C/T	Pv02	26.51	27701263
Pv2.1_02_27711651_G/A	Pv02	26.59	27711651
Pv2.1_02_27806316_T/C	Pv02	26.63	27806316
Pv2.1_02_27954490_G/C	Pv02	26.67	27954490
Pv2.1_02_27994381_C/A	Pv02	26.71	27994381
Pv2.1_02_28023105_C/T	Pv02	26.83	28023105
Pv2.1_02_28043852_T/C	Pv02	26.87	28043852
Pv2.1_02_28076045_A/T	Pv02	26.91	28076045
Pv2.1_02_28087167_G/A	Pv02	26.95	28087167
Pv2.1_02_28089312_C/T	Pv02	26.99	28089312
Pv2.1_02_28152007_A/G	Pv02	27.07	28152007
Pv2.1_02_28191002_A/G	Pv02	27.11	28191002
Pv2.1_02_28211926_G/A	Pv02	27.19	28211926
Pv2.1_02_28238340_G/A	Pv02	27.27	28238340
Pv2.1_02_28355923_C/G	Pv02	27.31	28355923
Pv2.1_02_28365380_T/A	Pv02	27.35	28365380
Pv2.1_02_28406653_C/G	Pv02	27.43	28406653
Pv2.1_02_28594300_C/T	Pv02	27.55	28594300
Pv2.1_02_28636182_C/T	Pv02	27.63	28636182
Pv2.1_02_29043570_G/C	Pv02	27.79	29043570
Pv2.1_02_29140746_A/T	Pv02	28.11	29140746
Pv2.1_02_29141235_C/G	Pv02	28.15	29141235
Pv2.1_02_29166974_T/C	Pv02	28.15	29166974
Pv2.1_02_29457291_C/T	Pv02	28.19	29457291
Pv2.1_02_29642536_G/C	Pv02	28.39	29642536
Pv2.1_02_29708036_T/C	Pv02	28.43	29708036
Pv2.1_02_29708772_A/G	Pv02	28.47	29708772
Pv2.1_02_29882356_T/A	Pv02	28.51	29882356
Pv2.1_02_30074999_T/C	Pv02	28.71	30074999
Pv2.1_02_30075097_G/T	Pv02	28.79	30075097
Pv2.1_02_30178715_C/G	Pv02	28.91	30178715
Pv2.1_02_30231456_C/T	Pv02	28.99	30231456
Pv2.1_02_30380020_G/C	Pv02	29.31	30380020
Pv2.1_02_30434777_T/C	Pv02	29.63	30434777
Pv2.1_02_30436238_G/A	Pv02	29.67	30436238
Pv2.1_02_30526000_C/T	Pv02	29.83	30526000
Pv2.1_02_30593499_A/T	Pv02	29.95	30593499
Pv2.1_02_30608506_C/T	Pv02	30.11	30608506
Pv2.1_02_30638340_A/C	Pv02	30.15	30638340
Pv2.1_02_30639738_A/G	Pv02	30.23	30639738
Pv2.1_02_30672375_G/A	Pv02	30.23	30672375
Pv2.1_02_30759143_T/A	Pv02	30.55	30759143
Pv2.1_02_30788977_C/A	Pv02	30.63	30788977
Pv2.1_02_30842525_A/C	Pv02	30.67	30842525
Pv2.1_02_30918540_G/T	Pv02	30.83	30918540
Pv2.1_02_30957284_A/G	Pv02	31.19	30957284
Pv2.1_02_31031642_G/T	Pv02	31.35	31031642
Pv2.1_02_31169826_T/C	Pv02	31.43	31169826
Pv2.1_02_31225548_T/G	Pv02	31.5	31225548
Pv2.1_02_31262665_G/A	Pv02	31.58	31262665
Pv2.1_02_31405239_T/A	Pv02	32.56	31405239
Pv2.1_02_31479345_A/C	Pv02	32.68	31479345
Pv2.1_02_31490987_T/G	Pv02	32.72	31490987
Pv2.1_02_31533623_G/A	Pv02	32.76	31533623
Pv2.1_02_31895915_C/T	Pv02	32.88	31895915
Pv2.1_02_33254640_T/A	Pv02	34.19	33254640
Pv2.1_02_33254677_G/T	Pv02	34.27	33254677
Pv2.1_02_33373692_T/C	Pv02	34.35	33373692
Pv2.1_02_33432539_A/G	Pv02	34.39	33432539
Pv2.1_02_33446334_C/G	Pv02	35.03	33446334
Pv2.1_02_33456594_G/A	Pv02	35.07	33456594
Pv2.1_02_33496370_G/A	Pv02	35.19	33496370
Pv2.1_02_33535723_A/G	Pv02	35.27	33535723
Pv2.1_02_33604678_G/C	Pv02	35.31	33604678
Pv2.1_02_33626429_C/T	Pv02	35.47	33626429
Pv2.1_02_33626572_A/C	Pv02	35.51	33626572
Pv2.1_02_33694566_T/A	Pv02	35.71	33694566
Pv2.1_02_33694960_C/G	Pv02	35.95	33694960
Pv2.1_02_33752472_C/A	Pv02	36.11	33752472
Pv2.1_02_33790973_G/A	Pv02	36.23	33790973
Pv2.1_02_34086914_T/C	Pv02	36.43	34086914
Pv2.1_02_34087019_A/G	Pv02	36.51	34087019
Pv2.1_02_34370483_C/A	Pv02	37.32	34370483
Pv2.1_02_34387561_T/A	Pv02	37.72	34387561
Pv2.1_02_34496574_A/T	Pv02	37.76	34496574
Pv2.1_02_34577694_C/T	Pv02	37.8	34577694
Pv2.1_02_34635732_G/T	Pv02	37.84	34635732
Pv2.1_02_34635733_A/C	Pv02	37.88	34635733
Pv2.1_02_34769400_T/G	Pv02	37.92	34769400
Pv2.1_02_34832284_A/T	Pv02	37.96	34832284
Pv2.1_02_34848392_C/A	Pv02	38	34848392
Pv2.1_02_34987340_A/T	Pv02	38.2	34987340
Pv2.1_02_34987344_G/A	Pv02	38.24	34987344
Pv2.1_02_35017948_T/C	Pv02	38.28	35017948
Pv2.1_02_35099472_G/C	Pv02	38.48	35099472
Pv2.1_02_35289457_C/T	Pv02	39	35289457
Pv2.1_02_35290146_G/C	Pv02	39.04	35290146
Pv2.1_02_35388971_A/G	Pv02	39.12	35388971
Pv2.1_02_35412350_C/T	Pv02	39.48	35412350
Pv2.1_02_35412517_T/G	Pv02	39.52	35412517
Pv2.1_02_35412623_T/A	Pv02	39.68	35412623
Pv2.1_02_35412910_C/T	Pv02	39.8	35412910
Pv2.1_02_35448130_A/G	Pv02	39.84	35448130
Pv2.1_02_35455603_G/A	Pv02	39.88	35455603
Pv2.1_02_35464337_T/C	Pv02	39.92	35464337
Pv2.1_02_35491751_A/G	Pv02	40	35491751
Pv2.1_02_35687100_T/A	Pv02	40.04	35687100
Pv2.1_02_35730599_G/A	Pv02	40.28	35730599
Pv2.1_02_35756921_G/A	Pv02	40.48	35756921
Pv2.1_02_35806984_A/G	Pv02	40.52	35806984
Pv2.1_02_35812007_C/T	Pv02	40.56	35812007
Pv2.1_02_35816666_G/C	Pv02	40.8	35816666
Pv2.1_02_35926048_G/A	Pv02	41.2	35926048
Pv2.1_02_36062145_T/A	Pv02	41.36	36062145
Pv2.1_02_36111824_C/T	Pv02	41.48	36111824
Pv2.1_02_36132557_A/T	Pv02	41.52	36132557
Pv2.1_02_36142718_T/C	Pv02	41.68	36142718
Pv2.1_02_36853901_G/A	Pv02	41.76	36853901
Pv2.1_02_36888078_A/T	Pv02	42.12	36888078
Pv2.1_02_36939537_A/G	Pv02	42.16	36939537
Pv2.1_02_36986252_C/G	Pv02	42.2	36986252
Pv2.1_02_37019722_A/G	Pv02	42.28	37019722
Pv2.1_02_37058054_G/T	Pv02	42.36	37058054
Pv2.1_02_37087284_C/T	Pv02	42.44	37087284
Pv2.1_02_37203091_G/A	Pv02	42.52	37203091
Pv2.1_02_37363379_C/G	Pv02	42.76	37363379
Pv2.1_02_37364108_C/T	Pv02	42.84	37364108
Pv2.1_02_37586590_G/C	Pv02	42.88	37586590
Pv2.1_02_37614378_A/T	Pv02	42.95	37614378
Pv2.1_02_37663172_G/C	Pv02	43.11	37663172
Pv2.1_02_37686604_C/A	Pv02	43.15	37686604
Pv2.1_02_37687148_A/T	Pv02	43.23	37687148
Pv2.1_02_37748473_G/A	Pv02	43.43	37748473
Pv2.1_02_37778181_A/G	Pv02	43.47	37778181
Pv2.1_02_37844748_G/T	Pv02	43.51	37844748
Pv2.1_02_37863392_C/G	Pv02	43.55	37863392
Pv2.1_02_37873239_C/T	Pv02	43.67	37873239
Pv2.1_02_37904489_G/C	Pv02	43.75	37904489
Pv2.1_02_37937365_T/A	Pv02	43.75	37937365
Pv2.1_02_37937590_C/A	Pv02	43.75	37937590
Pv2.1_02_38513296_A/G	Pv02	44.07	38513296
Pv2.1_02_38529167_T/G	Pv02	44.11	38529167
Pv2.1_02_38538386_T/G	Pv02	44.19	38538386
Pv2.1_02_38542187_C/G	Pv02	44.23	38542187
Pv2.1_02_38580410_G/A	Pv02	44.27	38580410
Pv2.1_02_38581954_C/T	Pv02	44.31	38581954
Pv2.1_02_38629866_C/G	Pv02	44.35	38629866
Pv2.1_02_38639025_G/A	Pv02	44.39	38639025
Pv2.1_02_38749006_C/T	Pv02	44.43	38749006
Pv2.1_02_39761154_G/T	Pv02	46.04	39761154
Pv2.1_02_39783365_C/T	Pv02	46.08	39783365
Pv2.1_02_39814212_A/G	Pv02	46.12	39814212
Pv2.1_02_39885396_T/A	Pv02	46.12	39885396
Pv2.1_02_39915675_C/T	Pv02	46.16	39915675
Pv2.1_02_39932009_G/A	Pv02	46.24	39932009
Pv2.1_02_40029748_A/T	Pv02	46.48	40029748
Pv2.1_02_40036859_G/A	Pv02	46.52	40036859
Pv2.1_02_40037166_G/A	Pv02	46.56	40037166
Pv2.1_02_40045091_A/T	Pv02	46.6	40045091
Pv2.1_02_40045128_T/C	Pv02	46.6	40045128
Pv2.1_02_40051131_A/T	Pv02	46.6	40051131
Pv2.1_02_40103834_A/G	Pv02	46.64	40103834
Pv2.1_02_40106182_C/T	Pv02	46.76	40106182
Pv2.1_02_40889700_C/T	Pv02	47.53	40889700
Pv2.1_02_40948328_A/T	Pv02	47.69	40948328
Pv2.1_02_40981078_G/A	Pv02	47.81	40981078
Pv2.1_02_41012169_G/A	Pv02	47.85	41012169
Pv2.1_02_41115818_T/C	Pv02	47.93	41115818
Pv2.1_02_41172577_A/T	Pv02	48.05	41172577
Pv2.1_02_41539672_A/G	Pv02	48.57	41539672
Pv2.1_02_41552982_G/T	Pv02	48.61	41552982
Pv2.1_02_41768892_A/C	Pv02	49.05	41768892
Pv2.1_02_41782716_C/G	Pv02	49.09	41782716
Pv2.1_02_41793381_C/T	Pv02	49.21	41793381
Pv2.1_02_41804397_T/A	Pv02	49.25	41804397
Pv2.1_02_41815237_G/T	Pv02	49.29	41815237
Pv2.1_02_41970764_C/T	Pv02	49.33	41970764
Pv2.1_02_42104387_T/C	Pv02	49.65	42104387
Pv2.1_02_42111265_G/T	Pv02	49.69	42111265
Pv2.1_02_42178290_A/T	Pv02	49.69	42178290
Pv2.1_02_42196260_A/G	Pv02	49.77	42196260
Pv2.1_02_42476426_C/T	Pv02	50.37	42476426
Pv2.1_02_42510083_T/C	Pv02	50.41	42510083
Pv2.1_02_43035379_G/T	Pv02	52.41	43035379
Pv2.1_02_43058401_C/A	Pv02	53.06	43058401
Pv2.1_02_43116074_C/T	Pv02	53.22	43116074
Pv2.1_02_43248019_A/C	Pv02	53.5	43248019
Pv2.1_02_43259054_T/C	Pv02	53.62	43259054
Pv2.1_02_43282774_G/A	Pv02	53.66	43282774
Pv2.1_02_43405651_T/C	Pv02	53.86	43405651
Pv2.1_02_43405664_T/A	Pv02	53.9	43405664
Pv2.1_02_43405930_C/T	Pv02	53.98	43405930
Pv2.1_02_43917115_T/A	Pv02	54.71	43917115
Pv2.1_02_44474529_A/G	Pv02	55.44	44474529
Pv2.1_02_44485012_T/C	Pv02	55.64	44485012
Pv2.1_02_44492732_G/A	Pv02	55.8	44492732
Pv2.1_02_44558737_C/T	Pv02	56.04	44558737
Pv2.1_02_44573594_A/G	Pv02	56.12	44573594
Pv2.1_02_44610003_G/A	Pv02	56.32	44610003
Pv2.1_02_44630505_C/G	Pv02	56.36	44630505
Pv2.1_02_44689991_T/C	Pv02	56.52	44689991
Pv2.1_02_44694943_A/G	Pv02	56.72	44694943
Pv2.1_02_44712080_C/G	Pv02	56.76	44712080
Pv2.1_02_44714144_T/C	Pv02	56.8	44714144
Pv2.1_02_44714595_C/A	Pv02	56.88	44714595
Pv2.1_02_44728304_C/A	Pv02	56.96	44728304
Pv2.1_02_44814549_A/T	Pv02	57.03	44814549
Pv2.1_02_44838686_A/G	Pv02	57.15	44838686
Pv2.1_02_44869701_T/C	Pv02	57.19	44869701
Pv2.1_02_44880433_G/A	Pv02	57.27	44880433
Pv2.1_02_44916256_C/T	Pv02	57.31	44916256
Pv2.1_02_44927856_C/A	Pv02	57.35	44927856
Pv2.1_02_44965340_A/T	Pv02	57.39	44965340
Pv2.1_02_44976350_T/G	Pv02	57.43	44976350
Pv2.1_02_44976354_C/T	Pv02	57.47	44976354
Pv2.1_02_45116135_A/T	Pv02	57.91	45116135
Pv2.1_02_45119858_G/A	Pv02	57.95	45119858
Pv2.1_02_45163226_A/G	Pv02	58.36	45163226
Pv2.1_02_45207339_C/T	Pv02	58.39	45207339
Pv2.1_02_45278172_G/T	Pv02	58.47	45278172
Pv2.1_02_45296234_C/T	Pv02	58.67	45296234
Pv2.1_02_45311141_T/G	Pv02	58.91	45311141
Pv2.1_02_45347390_G/C	Pv02	59.28	45347390
Pv2.1_02_45354764_G/A	Pv02	59.36	45354764
Pv2.1_02_45354915_A/G	Pv02	59.39	45354915
Pv2.1_02_45354930_A/G	Pv02	59.43	45354930
Pv2.1_02_45383873_G/T	Pv02	59.47	45383873
Pv2.1_02_45390006_T/C	Pv02	59.47	45390006
Pv2.1_02_45393515_C/T	Pv02	59.47	45393515
Pv2.1_02_45453807_C/T	Pv02	59.84	45453807
Pv2.1_02_45510434_A/G	Pv02	59.95	45510434
Pv2.1_02_45510435_C/A	Pv02	59.99	45510435
Pv2.1_02_45657363_A/G	Pv02	60.36	45657363
Pv2.1_02_45687606_A/T	Pv02	60.84	45687606
Pv2.1_02_45689561_A/T	Pv02	60.88	45689561
Pv2.1_02_45696304_C/G	Pv02	61	45696304
Pv2.1_02_45696482_A/T	Pv02	61.04	45696482
Pv2.1_02_45719006_G/C	Pv02	61.12	45719006
Pv2.1_02_45719280_C/T	Pv02	61.4	45719280
Pv2.1_02_45728315_G/A	Pv02	61.44	45728315
Pv2.1_02_45749150_C/A	Pv02	61.48	45749150
Pv2.1_02_45886960_C/G	Pv02	61.92	45886960
Pv2.1_02_45896880_G/T	Pv02	61.96	45896880
Pv2.1_02_45934057_G/T	Pv02	62.44	45934057
Pv2.1_02_46287908_C/G	Pv02	63.42	46287908
Pv2.1_02_46307316_T/A	Pv02	63.74	46307316
Pv2.1_02_46317914_T/C	Pv02	63.86	46317914
Pv2.1_02_46358999_A/G	Pv02	63.9	46358999
Pv2.1_02_46404240_T/C	Pv02	64.01	46404240
Pv2.1_02_46404509_G/C	Pv02	64.05	46404509
Pv2.1_02_46404576_A/T	Pv02	64.17	46404576
Pv2.1_02_46446456_G/A	Pv02	64.58	46446456
Pv2.1_02_46455507_G/C	Pv02	64.66	46455507
Pv2.1_02_46663716_C/A	Pv02	65.47	46663716
Pv2.1_02_46663741_A/C	Pv02	65.67	46663741
Pv2.1_02_46668560_C/T	Pv02	65.83	46668560
Pv2.1_02_46670197_T/A	Pv02	65.87	46670197
Pv2.1_02_46773942_T/A	Pv02	65.95	46773942
Pv2.1_02_46792610_G/C	Pv02	66.11	46792610
Pv2.1_02_46792667_T/C	Pv02	66.19	46792667
Pv2.1_02_46811040_T/A	Pv02	66.27	46811040
Pv2.1_02_46818830_G/A	Pv02	66.27	46818830
Pv2.1_02_46836759_G/T	Pv02	66.51	46836759
Pv2.1_02_46848040_T/C	Pv02	66.67	46848040
Pv2.1_02_46848302_A/G	Pv02	66.91	46848302
Pv2.1_02_46858599_T/C	Pv02	66.95	46858599
Pv2.1_02_46868067_T/C	Pv02	67.03	46868067
Pv2.1_02_47053941_G/T	Pv02	67.55	47053941
Pv2.1_02_47206249_G/T	Pv02	68.28	47206249
Pv2.1_02_47246214_T/A	Pv02	68.32	47246214
Pv2.1_02_47251047_C/T	Pv02	68.4	47251047
Pv2.1_02_47286502_A/G	Pv02	68.47	47286502
Pv2.1_02_47286544_T/C	Pv02	68.51	47286544
Pv2.1_02_47302399_G/A	Pv02	68.55	47302399
Pv2.1_02_47321231_A/T	Pv02	68.63	47321231
Pv2.1_02_47357021_C/T	Pv02	68.91	47357021
Pv2.1_02_47358980_G/C	Pv02	68.95	47358980
Pv2.1_02_47377595_A/G	Pv02	69.32	47377595
Pv2.1_02_47384270_T/A	Pv02	69.4	47384270
Pv2.1_02_47397744_C/A	Pv02	69.48	47397744
Pv2.1_02_47491611_A/T	Pv02	69.72	47491611
Pv2.1_02_47498499_G/C	Pv02	69.76	47498499
Pv2.1_02_47549250_A/T	Pv02	70.2	47549250
Pv2.1_02_47556089_T/A	Pv02	70.28	47556089
Pv2.1_02_47565586_C/A	Pv02	70.32	47565586
Pv2.1_02_47565911_T/C	Pv02	70.36	47565911
Pv2.1_02_47585811_T/A	Pv02	70.52	47585811
Pv2.1_02_47592217_A/G	Pv02	70.56	47592217
Pv2.1_02_47601323_G/C	Pv02	70.6	47601323
Pv2.1_02_47629842_T/C	Pv02	70.64	47629842
Pv2.1_02_47632439_G/T	Pv02	70.68	47632439
Pv2.1_02_47643879_G/T	Pv02	70.8	47643879
Pv2.1_02_47667604_A/C	Pv02	70.84	47667604
Pv2.1_02_47694027_G/C	Pv02	71.61	47694027
Pv2.1_02_47704250_G/A	Pv02	71.65	47704250
Pv2.1_02_47718228_A/G	Pv02	71.81	47718228
Pv2.1_02_47729341_T/C	Pv02	71.85	47729341
Pv2.1_02_48290465_T/G	Pv02	74.1	48290465
Pv2.1_02_48290482_T/A	Pv02	74.38	48290482
Pv2.1_02_48315169_C/G	Pv02	74.42	48315169
Pv2.1_02_48372028_A/G	Pv02	74.54	48372028
Pv2.1_02_48417686_T/C	Pv02	74.54	48417686
Pv2.1_02_48453090_C/A	Pv02	74.66	48453090
Pv2.1_02_48539658_C/T	Pv02	75.55	48539658
Pv2.1_02_48544074_A/T	Pv02	75.67	48544074
Pv2.1_02_48544210_G/A	Pv02	75.75	48544210
Pv2.1_02_48545931_T/C	Pv02	75.79	48545931
Pv2.1_02_48682269_G/A	Pv02	76.32	48682269
Pv2.1_02_48682281_T/C	Pv02	76.36	48682281
Pv2.1_02_48688684_A/C	Pv02	77.5	48688684
Pv2.1_02_48720848_C/T	Pv02	77.54	48720848
Pv2.1_02_48736095_A/G	Pv02	77.58	48736095
Pv2.1_02_48755861_T/G	Pv02	77.62	48755861
Pv2.1_02_48763312_T/C	Pv02	77.66	48763312
Pv2.1_02_48776265_T/C	Pv02	77.74	48776265
Pv2.1_02_49565879_C/A	Pv02	79.26	49565879
Pv2.1_02_49587954_C/T	Pv02	79.38	49587954
Pv2.1_02_49597630_T/C	Pv02	79.5	49597630
Pv2.1_03_51082_A/C	Pv03	0	51082
Pv2.1_03_79548_T/A	Pv03	0.08	79548
Pv2.1_03_103669_C/A	Pv03	0.12	103669
Pv2.1_03_115331_A/G	Pv03	0.16	115331
Pv2.1_03_119489_T/C	Pv03	0.2	119489
Pv2.1_03_186235_A/T	Pv03	0.4	186235
Pv2.1_03_190374_A/G	Pv03	0.52	190374
Pv2.1_03_235034_G/C	Pv03	0.56	235034
Pv2.1_03_261699_A/G	Pv03	0.6	261699
Pv2.1_03_275958_A/T	Pv03	0.64	275958
Pv2.1_03_398184_G/A	Pv03	0.68	398184
Pv2.1_03_430695_T/A	Pv03	0.72	430695
Pv2.1_03_508067_C/T	Pv03	0.84	508067
Pv2.1_03_513669_T/C	Pv03	0.88	513669
Pv2.1_03_544088_C/T	Pv03	0.92	544088
Pv2.1_03_547672_C/G	Pv03	0.96	547672
Pv2.1_03_555076_C/T	Pv03	1.04	555076
Pv2.1_03_592656_G/A	Pv03	1.08	592656
Pv2.1_03_755530_G/C	Pv03	1.24	755530
Pv2.1_03_757735_C/A	Pv03	1.6	757735
Pv2.1_03_757795_G/A	Pv03	1.72	757795
Pv2.1_03_766014_C/T	Pv03	1.8	766014
Pv2.1_03_789481_A/C	Pv03	1.99	789481
Pv2.1_03_816528_C/G	Pv03	2.03	816528
Pv2.1_03_867145_T/C	Pv03	2.07	867145
Pv2.1_03_883197_G/C	Pv03	2.11	883197
Pv2.1_03_922089_T/C	Pv03	2.15	922089
Pv2.1_03_968588_T/C	Pv03	2.47	968588
Pv2.1_03_983900_C/T	Pv03	2.51	983900
Pv2.1_03_983982_T/C	Pv03	2.55	983982
Pv2.1_03_994812_A/G	Pv03	2.55	994812
Pv2.1_03_1003015_T/C	Pv03	2.55	1003015
Pv2.1_03_1004172_T/A	Pv03	2.59	1004172
Pv2.1_03_1033591_T/C	Pv03	2.63	1033591
Pv2.1_03_1069395_C/T	Pv03	2.67	1069395
Pv2.1_03_1109443_A/G	Pv03	2.71	1109443
Pv2.1_03_1110307_G/C	Pv03	2.79	1110307
Pv2.1_03_1118917_G/A	Pv03	2.87	1118917
Pv2.1_03_1127863_A/T	Pv03	2.99	1127863
Pv2.1_03_1146510_C/A	Pv03	3.31	1146510
Pv2.1_03_1152908_T/G	Pv03	3.51	1152908
Pv2.1_03_1166216_A/G	Pv03	3.59	1166216
Pv2.1_03_1168762_T/C	Pv03	3.63	1168762
Pv2.1_03_1214564_T/A	Pv03	3.79	1214564
Pv2.1_03_1214997_A/G	Pv03	3.91	1214997
Pv2.1_03_1244847_C/T	Pv03	3.95	1244847
Pv2.1_03_1245068_G/A	Pv03	3.99	1245068
Pv2.1_03_1269394_A/T	Pv03	4.03	1269394
Pv2.1_03_1279707_A/T	Pv03	4.11	1279707
Pv2.1_03_1302821_C/A	Pv03	4.23	1302821
Pv2.1_03_1302845_C/A	Pv03	4.27	1302845
Pv2.1_03_1337048_T/A	Pv03	4.31	1337048
Pv2.1_03_1379349_G/A	Pv03	4.39	1379349
Pv2.1_03_1471011_G/C	Pv03	4.67	1471011
Pv2.1_03_1471139_A/G	Pv03	5.52	1471139
Pv2.1_03_1519557_C/T	Pv03	5.6	1519557
Pv2.1_03_1991791_A/G	Pv03	7.09	1991791
Pv2.1_03_1991812_G/A	Pv03	7.74	1991812
Pv2.1_03_2006121_A/G	Pv03	7.94	2006121
Pv2.1_03_2068160_G/C	Pv03	8.1	2068160
Pv2.1_03_2213800_C/A	Pv03	9.03	2213800
Pv2.1_03_2222823_A/G	Pv03	9.23	2222823
Pv2.1_03_2227591_C/T	Pv03	9.31	2227591
Pv2.1_03_2252084_C/T	Pv03	9.43	2252084
Pv2.1_03_2314739_T/C	Pv03	10.08	2314739
Pv2.1_03_2442970_T/C	Pv03	11.22	2442970
Pv2.1_03_2465313_G/T	Pv03	11.5	2465313
Pv2.1_03_2465328_T/G	Pv03	11.54	2465328
Pv2.1_03_2520923_A/G	Pv03	11.74	2520923
Pv2.1_03_2521177_A/G	Pv03	11.74	2521177
Pv2.1_03_2524318_G/A	Pv03	11.74	2524318
Pv2.1_03_2541342_G/C	Pv03	11.74	2541342
Pv2.1_03_2553788_T/C	Pv03	11.78	2553788
Pv2.1_03_2578110_C/T	Pv03	11.86	2578110
Pv2.1_03_2579990_T/G	Pv03	12.1	2579990
Pv2.1_03_2580021_G/C	Pv03	12.18	2580021
Pv2.1_03_2587625_A/T	Pv03	12.3	2587625
Pv2.1_03_2589318_G/C	Pv03	12.34	2589318
Pv2.1_03_2589785_C/G	Pv03	12.46	2589785
Pv2.1_03_2589938_A/G	Pv03	12.54	2589938
Pv2.1_03_2593314_C/G	Pv03	12.58	2593314
Pv2.1_03_2629089_A/G	Pv03	12.66	2629089
Pv2.1_03_2637559_G/A	Pv03	12.98	2637559
Pv2.1_03_2637636_T/G	Pv03	13.1	2637636
Pv2.1_03_2866530_C/A	Pv03	13.95	2866530
Pv2.1_03_2872447_A/T	Pv03	14.19	2872447
Pv2.1_03_2901712_T/A	Pv03	14.39	2901712
Pv2.1_03_2938515_A/G	Pv03	14.47	2938515
Pv2.1_03_2938521_T/C	Pv03	14.59	2938521
Pv2.1_03_2964550_G/A	Pv03	14.63	2964550
Pv2.1_03_2989321_T/A	Pv03	14.67	2989321
Pv2.1_03_3078224_A/G	Pv03	15.11	3078224
Pv2.1_03_3104672_T/C	Pv03	15.47	3104672
Pv2.1_03_3105297_A/G	Pv03	15.51	3105297
Pv2.1_03_3108492_A/T	Pv03	15.99	3108492
Pv2.1_03_3108809_G/T	Pv03	16.07	3108809
Pv2.1_03_3247567_T/G	Pv03	16.27	3247567
Pv2.1_03_3610047_C/T	Pv03	17.73	3610047
Pv2.1_03_3700994_A/T	Pv03	17.97	3700994
Pv2.1_03_3703500_G/A	Pv03	18.09	3703500
Pv2.1_03_3910007_G/A	Pv03	18.46	3910007
Pv2.1_03_6417796_C/A	Pv03	21.35	6417796
Pv2.1_03_6635909_G/A	Pv03	22.75	6635909
Pv2.1_03_6718893_T/A	Pv03	22.87	6718893
Pv2.1_03_6727009_A/T	Pv03	23.27	6727009
Pv2.1_03_6727190_A/T	Pv03	23.35	6727190
Pv2.1_03_6990538_A/T	Pv03	23.71	6990538
Pv2.1_03_6996051_T/A	Pv03	23.75	6996051
Pv2.1_03_7073904_C/G	Pv03	23.95	7073904
Pv2.1_03_7115644_C/A	Pv03	23.99	7115644
Pv2.1_03_7151020_A/G	Pv03	24.03	7151020
Pv2.1_03_7189005_C/T	Pv03	24.11	7189005
Pv2.1_03_7189008_C/A	Pv03	26.25	7189008
Pv2.1_03_7208973_G/A	Pv03	26.29	7208973
Pv2.1_03_7209090_T/G	Pv03	26.37	7209090
Pv2.1_03_7263031_A/C	Pv03	26.85	7263031
Pv2.1_03_7263279_A/G	Pv03	26.89	7263279
Pv2.1_03_7427529_C/T	Pv03	27.01	7427529
Pv2.1_03_7428318_G/A	Pv03	27.05	7428318
Pv2.1_03_7660085_C/T	Pv03	27.13	7660085
Pv2.1_03_7674539_G/T	Pv03	27.21	7674539
Pv2.1_03_7726852_G/A	Pv03	27.37	7726852
Pv2.1_03_7921899_A/T	Pv03	27.53	7921899
Pv2.1_03_8030517_G/A	Pv03	27.57	8030517
Pv2.1_03_8030551_C/G	Pv03	27.65	8030551
Pv2.1_03_8119260_A/G	Pv03	27.73	8119260
Pv2.1_03_8142546_A/G	Pv03	27.77	8142546
Pv2.1_03_8197063_G/A	Pv03	27.85	8197063
Pv2.1_03_8208922_G/A	Pv03	27.89	8208922
Pv2.1_03_8261254_T/C	Pv03	27.93	8261254
Pv2.1_03_8360284_C/T	Pv03	28.05	8360284
Pv2.1_03_8650340_C/T	Pv03	28.85	8650340
Pv2.1_03_8650348_A/T	Pv03	28.85	8650348
Pv2.1_03_8650402_A/C	Pv03	28.85	8650402
Pv2.1_03_8686005_T/G	Pv03	28.89	8686005
Pv2.1_03_8746487_G/T	Pv03	28.97	8746487
Pv2.1_03_8825714_C/T	Pv03	29.09	8825714
Pv2.1_03_8860832_G/A	Pv03	29.13	8860832
Pv2.1_03_9085563_A/G	Pv03	29.29	9085563
Pv2.1_03_9232039_C/A	Pv03	29.41	9232039
Pv2.1_03_9249073_A/C	Pv03	29.45	9249073
Pv2.1_03_9408101_T/C	Pv03	29.53	9408101
Pv2.1_03_9408278_G/A	Pv03	29.57	9408278
Pv2.1_03_10065383_C/T	Pv03	29.61	10065383
Pv2.1_03_10176290_G/T	Pv03	29.77	10176290
Pv2.1_03_10176300_T/A	Pv03	29.93	10176300
Pv2.1_03_10297623_G/A	Pv03	30.01	10297623
Pv2.1_03_10299219_A/T	Pv03	30.05	10299219
Pv2.1_03_10485523_T/C	Pv03	30.41	10485523
Pv2.1_03_10580457_T/A	Pv03	30.57	10580457
Pv2.1_03_10812178_G/A	Pv03	30.61	10812178
Pv2.1_03_10856350_G/C	Pv03	30.65	10856350
Pv2.1_03_10972683_G/T	Pv03	31.17	10972683
Pv2.1_03_10998332_G/C	Pv03	31.25	10998332
Pv2.1_03_10999765_G/A	Pv03	31.33	10999765
Pv2.1_03_11068879_A/C	Pv03	31.41	11068879
Pv2.1_03_11087822_G/A	Pv03	31.57	11087822
Pv2.1_03_11248788_C/T	Pv03	31.61	11248788
Pv2.1_03_11250930_C/G	Pv03	31.65	11250930
Pv2.1_03_11336072_A/G	Pv03	31.69	11336072
Pv2.1_03_11424475_T/C	Pv03	31.73	11424475
Pv2.1_03_11458328_G/A	Pv03	31.81	11458328
Pv2.1_03_11511899_C/T	Pv03	31.85	11511899
Pv2.1_03_11573274_T/G	Pv03	31.93	11573274
Pv2.1_03_11573923_T/C	Pv03	31.97	11573923
Pv2.1_03_11673172_C/A	Pv03	32.01	11673172
Pv2.1_03_11673373_G/A	Pv03	32.05	11673373
Pv2.1_03_11733498_C/T	Pv03	32.13	11733498
Pv2.1_03_11951618_C/T	Pv03	32.29	11951618
Pv2.1_03_11953403_T/A	Pv03	32.32	11953403
Pv2.1_03_11992892_C/T	Pv03	32.36	11992892
Pv2.1_03_12034195_C/T	Pv03	32.56	12034195
Pv2.1_03_12147815_A/G	Pv03	32.6	12147815
Pv2.1_03_12326185_T/A	Pv03	32.92	12326185
Pv2.1_03_12333497_G/T	Pv03	33.16	12333497
Pv2.1_03_12410037_T/A	Pv03	33.36	12410037
Pv2.1_03_12453269_T/C	Pv03	33.44	12453269
Pv2.1_03_12733823_T/G	Pv03	33.6	12733823
Pv2.1_03_13114806_C/A	Pv03	34.5	13114806
Pv2.1_03_13333171_C/T	Pv03	34.58	13333171
Pv2.1_03_13363770_A/T	Pv03	34.62	13363770
Pv2.1_03_13387918_G/C	Pv03	34.66	13387918
Pv2.1_03_13405806_C/G	Pv03	34.7	13405806
Pv2.1_03_14930968_C/T	Pv03	35.55	14930968
Pv2.1_03_16928890_T/C	Pv03	35.87	16928890
Pv2.1_03_18066880_G/A	Pv03	35.95	18066880
Pv2.1_03_22820178_G/C	Pv03	36.93	22820178
Pv2.1_03_29057505_G/A	Pv03	38.43	29057505
Pv2.1_03_30048260_G/C	Pv03	38.87	30048260
Pv2.1_03_30108256_C/G	Pv03	38.99	30108256
Pv2.1_03_30210548_T/A	Pv03	39.11	30210548
Pv2.1_03_30404334_A/T	Pv03	39.23	30404334
Pv2.1_03_30437086_A/G	Pv03	39.27	30437086
Pv2.1_03_30498208_G/C	Pv03	39.35	30498208
Pv2.1_03_30498261_C/A	Pv03	39.39	30498261
Pv2.1_03_30540713_T/G	Pv03	39.47	30540713
Pv2.1_03_30640468_G/A	Pv03	39.67	30640468
Pv2.1_03_30640664_A/C	Pv03	39.71	30640664
Pv2.1_03_31127649_C/T	Pv03	39.91	31127649
Pv2.1_03_31129960_G/A	Pv03	39.95	31129960
Pv2.1_03_31130060_T/C	Pv03	39.99	31130060
Pv2.1_03_31137998_A/C	Pv03	40.07	31137998
Pv2.1_03_31146698_C/T	Pv03	40.11	31146698
Pv2.1_03_31676005_G/C	Pv03	40.31	31676005
Pv2.1_03_31676148_A/G	Pv03	40.47	31676148
Pv2.1_03_31873786_G/T	Pv03	40.51	31873786
Pv2.1_03_32236316_C/T	Pv03	40.59	32236316
Pv2.1_03_32236330_C/A	Pv03	40.63	32236330
Pv2.1_03_32480971_T/C	Pv03	40.67	32480971
Pv2.1_03_32584536_A/T	Pv03	41.19	32584536
Pv2.1_03_32696024_G/A	Pv03	41.59	32696024
Pv2.1_03_32742986_A/T	Pv03	41.63	32742986
Pv2.1_03_32778266_C/T	Pv03	41.79	32778266
Pv2.1_03_32812695_T/A	Pv03	41.87	32812695
Pv2.1_03_33300876_G/A	Pv03	42.19	33300876
Pv2.1_03_33311932_C/T	Pv03	42.19	33311932
Pv2.1_03_33349900_A/C	Pv03	42.43	33349900
Pv2.1_03_33350782_A/T	Pv03	42.47	33350782
Pv2.1_03_33384221_C/T	Pv03	42.51	33384221
Pv2.1_03_33445725_A/T	Pv03	42.71	33445725
Pv2.1_03_33481246_G/C	Pv03	42.83	33481246
Pv2.1_03_33513777_G/A	Pv03	42.91	33513777
Pv2.1_03_33516620_A/T	Pv03	43.03	33516620
Pv2.1_03_33533775_C/G	Pv03	43.19	33533775
Pv2.1_03_33537090_G/A	Pv03	43.23	33537090
Pv2.1_03_33546577_A/G	Pv03	43.27	33546577
Pv2.1_03_33564201_C/T	Pv03	43.31	33564201
Pv2.1_03_33955633_G/A	Pv03	43.35	33955633
Pv2.1_03_34440007_G/A	Pv03	43.99	34440007
Pv2.1_03_34469565_C/A	Pv03	44.03	34469565
Pv2.1_03_34481044_A/G	Pv03	44.11	34481044
Pv2.1_03_34481928_T/C	Pv03	44.15	34481928
Pv2.1_03_34553857_T/G	Pv03	44.43	34553857
Pv2.1_03_34556819_G/C	Pv03	44.79	34556819
Pv2.1_03_36335789_C/G	Pv03	45.61	36335789
Pv2.1_03_36336080_T/C	Pv03	45.76	36336080
Pv2.1_03_36338345_C/T	Pv03	45.76	36338345
Pv2.1_03_36379516_A/G	Pv03	45.8	36379516
Pv2.1_03_36395364_A/G	Pv03	46.08	36395364
Pv2.1_03_36395482_A/G	Pv03	46.08	36395482
Pv2.1_03_36501868_A/G	Pv03	46.08	36501868
Pv2.1_03_36517132_A/T	Pv03	46.12	36517132
Pv2.1_03_36534875_C/T	Pv03	46.12	36534875
Pv2.1_03_36700500_G/A	Pv03	46.2	36700500
Pv2.1_03_36783659_A/G	Pv03	46.28	36783659
Pv2.1_03_36802393_T/G	Pv03	46.32	36802393
Pv2.1_03_36802397_A/G	Pv03	46.44	36802397
Pv2.1_03_37000930_G/A	Pv03	46.68	37000930
Pv2.1_03_37059719_C/T	Pv03	46.72	37059719
Pv2.1_03_37126504_A/G	Pv03	46.96	37126504
Pv2.1_03_37134044_A/G	Pv03	47.12	37134044
Pv2.1_03_37170035_C/T	Pv03	47.16	37170035
Pv2.1_03_37263979_C/T	Pv03	47.56	37263979
Pv2.1_03_37341462_T/C	Pv03	47.76	37341462
Pv2.1_03_37349204_T/C	Pv03	47.96	37349204
Pv2.1_03_37349568_C/T	Pv03	48.24	37349568
Pv2.1_03_37390917_T/C	Pv03	48.32	37390917
Pv2.1_03_37390960_C/T	Pv03	48.48	37390960
Pv2.1_03_37390980_C/T	Pv03	48.56	37390980
Pv2.1_03_37392212_C/T	Pv03	48.6	37392212
Pv2.1_03_37406553_A/G	Pv03	48.6	37406553
Pv2.1_03_37464606_A/C	Pv03	48.6	37464606
Pv2.1_03_37464971_G/T	Pv03	48.68	37464971
Pv2.1_03_37517966_T/C	Pv03	48.72	37517966
Pv2.1_03_37735430_G/A	Pv03	49.45	37735430
Pv2.1_03_37949164_G/A	Pv03	49.61	37949164
Pv2.1_03_37956480_G/A	Pv03	49.65	37956480
Pv2.1_03_39061112_G/C	Pv03	50.09	39061112
Pv2.1_03_39145959_G/A	Pv03	50.25	39145959
Pv2.1_03_39229224_T/G	Pv03	50.33	39229224
Pv2.1_03_39455804_A/C	Pv03	50.37	39455804
Pv2.1_03_39505180_A/G	Pv03	50.45	39505180
Pv2.1_03_39512539_C/T	Pv03	50.57	39512539
Pv2.1_03_39534453_T/A	Pv03	50.69	39534453
Pv2.1_03_39534455_C/T	Pv03	50.73	39534455
Pv2.1_03_39630429_T/A	Pv03	50.73	39630429
Pv2.1_03_39634587_G/A	Pv03	50.77	39634587
Pv2.1_03_39649572_C/G	Pv03	50.81	39649572
Pv2.1_03_39684240_T/C	Pv03	50.85	39684240
Pv2.1_03_39685623_A/T	Pv03	50.89	39685623
Pv2.1_03_39792631_G/T	Pv03	50.97	39792631
Pv2.1_03_39816399_T/C	Pv03	51.01	39816399
Pv2.1_03_39816569_G/C	Pv03	51.01	39816569
Pv2.1_03_39816628_G/T	Pv03	51.01	39816628
Pv2.1_03_39816738_A/T	Pv03	51.05	39816738
Pv2.1_03_39816845_C/A	Pv03	51.09	39816845
Pv2.1_03_39816897_A/G	Pv03	51.37	39816897
Pv2.1_03_39819948_G/A	Pv03	51.37	39819948
Pv2.1_03_40180989_G/T	Pv03	55.69	40180989
Pv2.1_03_40181014_A/G	Pv03	55.85	40181014
Pv2.1_03_40181429_T/C	Pv03	55.93	40181429
Pv2.1_03_40282353_G/A	Pv03	56.13	40282353
Pv2.1_03_40295454_T/G	Pv03	56.21	40295454
Pv2.1_03_40295463_A/G	Pv03	56.25	40295463
Pv2.1_03_40366538_C/T	Pv03	56.37	40366538
Pv2.1_03_40458162_A/C	Pv03	56.49	40458162
Pv2.1_03_40474143_C/T	Pv03	56.57	40474143
Pv2.1_03_40514034_A/C	Pv03	56.73	40514034
Pv2.1_03_40556457_T/C	Pv03	57.17	40556457
Pv2.1_03_40556498_G/A	Pv03	57.17	40556498
Pv2.1_03_40571408_A/G	Pv03	57.21	40571408
Pv2.1_03_40618832_A/G	Pv03	57.29	40618832
Pv2.1_03_40649876_T/A	Pv03	57.41	40649876
Pv2.1_03_40715299_C/T	Pv03	57.45	40715299
Pv2.1_03_40715871_G/T	Pv03	57.53	40715871
Pv2.1_03_40735651_A/C	Pv03	57.57	40735651
Pv2.1_03_40751725_G/T	Pv03	57.61	40751725
Pv2.1_03_40763380_G/A	Pv03	57.69	40763380
Pv2.1_03_40856601_G/T	Pv03	57.89	40856601
Pv2.1_03_40945589_C/T	Pv03	57.97	40945589
Pv2.1_03_41092800_T/G	Pv03	58.65	41092800
Pv2.1_03_41124942_A/C	Pv03	58.65	41124942
Pv2.1_03_41128636_A/G	Pv03	58.65	41128636
Pv2.1_03_41534701_C/A	Pv03	59.46	41534701
Pv2.1_03_41799870_G/A	Pv03	60.61	41799870
Pv2.1_03_41821306_A/G	Pv03	60.93	41821306
Pv2.1_03_41873850_G/T	Pv03	60.97	41873850
Pv2.1_03_41949733_A/T	Pv03	61.01	41949733
Pv2.1_03_41962701_C/T	Pv03	61.05	41962701
Pv2.1_03_42007027_G/A	Pv03	61.09	42007027
Pv2.1_03_42010154_A/T	Pv03	61.13	42010154
Pv2.1_03_42055394_A/G	Pv03	61.17	42055394
Pv2.1_03_42079906_T/C	Pv03	61.2	42079906
Pv2.1_03_42226387_A/C	Pv03	61.4	42226387
Pv2.1_03_42311635_A/G	Pv03	61.56	42311635
Pv2.1_03_42941600_A/T	Pv03	63.02	42941600
Pv2.1_03_42944158_A/T	Pv03	63.06	42944158
Pv2.1_03_43013730_G/A	Pv03	63.58	43013730
Pv2.1_03_43092849_G/C	Pv03	63.74	43092849
Pv2.1_03_43111924_T/C	Pv03	63.86	43111924
Pv2.1_03_43136343_T/A	Pv03	64.06	43136343
Pv2.1_03_43136361_G/C	Pv03	64.1	43136361
Pv2.1_03_43155171_T/C	Pv03	64.14	43155171
Pv2.1_03_43161384_C/T	Pv03	64.26	43161384
Pv2.1_03_43456133_T/C	Pv03	64.79	43456133
Pv2.1_03_43516717_C/T	Pv03	64.99	43516717
Pv2.1_03_43542273_G/A	Pv03	65.23	43542273
Pv2.1_03_43551607_C/A	Pv03	65.38	43551607
Pv2.1_03_43599514_G/A	Pv03	65.46	43599514
Pv2.1_03_43599589_T/G	Pv03	65.5	43599589
Pv2.1_03_43625645_T/C	Pv03	65.54	43625645
Pv2.1_03_43644939_T/C	Pv03	65.58	43644939
Pv2.1_03_43933787_T/C	Pv03	65.82	43933787
Pv2.1_03_44008311_T/C	Pv03	66.35	44008311
Pv2.1_03_44349980_C/T	Pv03	66.79	44349980
Pv2.1_03_44694260_G/A	Pv03	66.99	44694260
Pv2.1_03_44694667_C/A	Pv03	67.31	44694667
Pv2.1_03_44976525_A/G	Pv03	68.04	44976525
Pv2.1_03_44976984_A/C	Pv03	68.16	44976984
Pv2.1_03_45039763_C/T	Pv03	68.2	45039763
Pv2.1_03_45091022_G/A	Pv03	68.36	45091022
Pv2.1_03_45109984_A/T	Pv03	68.44	45109984
Pv2.1_03_45193889_G/A	Pv03	68.52	45193889
Pv2.1_03_45318342_T/G	Pv03	68.68	45318342
Pv2.1_03_45445638_G/A	Pv03	68.96	45445638
Pv2.1_03_45462955_C/G	Pv03	68.96	45462955
Pv2.1_03_45469289_A/T	Pv03	68.96	45469289
Pv2.1_03_45481054_G/A	Pv03	69	45481054
Pv2.1_03_45519664_C/T	Pv03	69.04	45519664
Pv2.1_03_45618742_C/A	Pv03	69.08	45618742
Pv2.1_03_45722046_C/A	Pv03	69.16	45722046
Pv2.1_03_45722483_T/G	Pv03	69.24	45722483
Pv2.1_03_45769905_C/T	Pv03	69.52	45769905
Pv2.1_03_45773966_T/A	Pv03	69.56	45773966
Pv2.1_03_45786083_A/G	Pv03	69.56	45786083
Pv2.1_03_45802185_T/C	Pv03	69.68	45802185
Pv2.1_03_45803662_G/A	Pv03	69.72	45803662
Pv2.1_03_45921649_G/A	Pv03	70.44	45921649
Pv2.1_03_45925934_C/G	Pv03	70.48	45925934
Pv2.1_03_45934621_T/C	Pv03	70.52	45934621
Pv2.1_03_45936834_C/G	Pv03	70.56	45936834
Pv2.1_03_46030465_C/T	Pv03	70.6	46030465
Pv2.1_03_46030832_C/T	Pv03	70.64	46030832
Pv2.1_03_46077301_A/G	Pv03	70.68	46077301
Pv2.1_03_46140179_T/C	Pv03	70.72	46140179
Pv2.1_03_46149306_A/G	Pv03	70.8	46149306
Pv2.1_03_46217104_C/A	Pv03	70.84	46217104
Pv2.1_03_46230082_C/A	Pv03	71.78	46230082
Pv2.1_03_46454785_T/A	Pv03	72.02	46454785
Pv2.1_03_46474018_T/G	Pv03	72.02	46474018
Pv2.1_03_46518929_C/G	Pv03	72.06	46518929
Pv2.1_03_46595419_G/A	Pv03	72.22	46595419
Pv2.1_03_46646430_T/C	Pv03	72.38	46646430
Pv2.1_03_47350937_A/G	Pv03	72.9	47350937
Pv2.1_03_47765000_G/A	Pv03	74.22	47765000
Pv2.1_03_48007285_T/A	Pv03	74.74	48007285
Pv2.1_03_48008466_A/G	Pv03	74.78	48008466
Pv2.1_03_48151719_G/T	Pv03	74.98	48151719
Pv2.1_03_48263537_G/A	Pv03	75.02	48263537
Pv2.1_03_48271260_G/C	Pv03	75.06	48271260
Pv2.1_03_48530784_G/A	Pv03	75.38	48530784
Pv2.1_03_48548329_A/T	Pv03	75.42	48548329
Pv2.1_03_48548517_C/T	Pv03	75.42	48548517
Pv2.1_03_48574784_A/G	Pv03	75.58	48574784
Pv2.1_03_48574835_T/A	Pv03	75.62	48574835
Pv2.1_03_48599603_G/A	Pv03	75.7	48599603
Pv2.1_03_48616201_T/C	Pv03	75.74	48616201
Pv2.1_03_48660626_T/A	Pv03	75.86	48660626
Pv2.1_03_48728987_T/C	Pv03	75.94	48728987
Pv2.1_03_48856487_C/T	Pv03	76.14	48856487
Pv2.1_03_48880137_C/T	Pv03	76.18	48880137
Pv2.1_03_49131325_G/C	Pv03	76.26	49131325
Pv2.1_03_49131328_G/A	Pv03	76.54	49131328
Pv2.1_03_49151165_C/A	Pv03	76.58	49151165
Pv2.1_03_49162962_C/A	Pv03	76.66	49162962
Pv2.1_03_49404571_G/A	Pv03	76.78	49404571
Pv2.1_03_49487055_T/C	Pv03	77.76	49487055
Pv2.1_03_49556948_A/T	Pv03	77.76	49556948
Pv2.1_03_49597875_A/C	Pv03	77.84	49597875
Pv2.1_03_49622455_C/G	Pv03	78.24	49622455
Pv2.1_03_49636313_G/A	Pv03	78.52	49636313
Pv2.1_03_49636389_C/T	Pv03	78.64	49636389
Pv2.1_03_49636406_A/G	Pv03	78.72	49636406
Pv2.1_03_49685627_C/T	Pv03	78.8	49685627
Pv2.1_03_49696941_T/A	Pv03	78.88	49696941
Pv2.1_03_49697005_C/T	Pv03	78.92	49697005
Pv2.1_03_49706888_C/G	Pv03	78.96	49706888
Pv2.1_03_49707366_A/G	Pv03	79	49707366
Pv2.1_03_49777953_C/A	Pv03	79.44	49777953
Pv2.1_03_49779898_C/T	Pv03	79.44	49779898
Pv2.1_03_49784497_T/C	Pv03	79.52	49784497
Pv2.1_03_49791731_A/G	Pv03	79.56	49791731
Pv2.1_03_50229974_A/C	Pv03	79.68	50229974
Pv2.1_03_50353286_G/T	Pv03	79.89	50353286
Pv2.1_03_50391625_C/T	Pv03	81.41	50391625
Pv2.1_03_50391768_T/C	Pv03	81.57	50391768
Pv2.1_03_50400340_G/T	Pv03	81.61	50400340
Pv2.1_03_50411622_G/T	Pv03	81.65	50411622
Pv2.1_03_50415149_G/T	Pv03	81.69	50415149
Pv2.1_03_50475407_C/G	Pv03	81.97	50475407
Pv2.1_03_50475690_A/G	Pv03	82.08	50475690
Pv2.1_03_50543345_C/A	Pv03	82.53	50543345
Pv2.1_03_50543351_G/A	Pv03	82.81	50543351
Pv2.1_03_50581469_A/T	Pv03	83.33	50581469
Pv2.1_03_50811756_T/C	Pv03	83.78	50811756
Pv2.1_03_50831586_G/T	Pv03	84.31	50831586
Pv2.1_03_50850154_G/A	Pv03	84.39	50850154
Pv2.1_03_50850186_A/G	Pv03	84.46	50850186
Pv2.1_03_50878944_T/C	Pv03	84.75	50878944
Pv2.1_03_50879136_C/T	Pv03	84.9	50879136
Pv2.1_03_51072806_A/T	Pv03	85.76	51072806
Pv2.1_03_51072810_A/G	Pv03	86.36	51072810
Pv2.1_03_51081992_T/C	Pv03	86.36	51081992
Pv2.1_03_51109671_T/A	Pv03	86.44	51109671
Pv2.1_03_51125098_C/A	Pv03	86.64	51125098
Pv2.1_03_51140123_T/A	Pv03	86.72	51140123
Pv2.1_03_51140861_G/A	Pv03	86.76	51140861
Pv2.1_03_51155110_T/C	Pv03	86.76	51155110
Pv2.1_03_51155177_C/G	Pv03	86.76	51155177
Pv2.1_03_51166445_C/T	Pv03	86.8	51166445
Pv2.1_03_51222684_T/G	Pv03	86.92	51222684
Pv2.1_03_51222911_G/T	Pv03	87.44	51222911
Pv2.1_03_51222940_T/A	Pv03	87.48	51222940
Pv2.1_03_51224450_T/C	Pv03	87.56	51224450
Pv2.1_03_51224452_T/C	Pv03	87.6	51224452
Pv2.1_03_51225014_G/T	Pv03	87.68	51225014
Pv2.1_03_51229554_G/A	Pv03	87.8	51229554
Pv2.1_03_51229683_A/T	Pv03	87.84	51229683
Pv2.1_03_51234474_A/T	Pv03	87.88	51234474
Pv2.1_03_51262838_A/T	Pv03	87.92	51262838
Pv2.1_03_51262962_T/A	Pv03	87.96	51262962
Pv2.1_03_51285164_C/G	Pv03	88.16	51285164
Pv2.1_03_51290660_G/T	Pv03	88.2	51290660
Pv2.1_03_51290806_C/T	Pv03	88.24	51290806
Pv2.1_03_51304817_A/G	Pv03	88.28	51304817
Pv2.1_03_51315909_G/A	Pv03	88.56	51315909
Pv2.1_03_51372397_C/T	Pv03	88.68	51372397
Pv2.1_03_51388533_G/A	Pv03	88.92	51388533
Pv2.1_03_51422610_G/A	Pv03	89.44	51422610
Pv2.1_03_51441940_G/A	Pv03	89.52	51441940
Pv2.1_03_51521074_T/A	Pv03	89.93	51521074
Pv2.1_03_51521131_C/T	Pv03	90	51521131
Pv2.1_03_51526086_C/A	Pv03	90.08	51526086
Pv2.1_03_51575215_C/G	Pv03	90.32	51575215
Pv2.1_03_51575246_A/G	Pv03	90.36	51575246
Pv2.1_03_51575334_T/A	Pv03	90.4	51575334
Pv2.1_03_51607702_T/C	Pv03	90.4	51607702
Pv2.1_03_51607749_G/T	Pv03	90.56	51607749
Pv2.1_03_51639797_C/A	Pv03	90.56	51639797
Pv2.1_03_51639858_C/T	Pv03	90.72	51639858
Pv2.1_03_51828799_G/A	Pv03	91	51828799
Pv2.1_03_51848855_G/T	Pv03	91.32	51848855
Pv2.1_03_51849235_C/T	Pv03	91.4	51849235
Pv2.1_03_51866415_T/C	Pv03	91.52	51866415
Pv2.1_03_51866784_C/A	Pv03	91.56	51866784
Pv2.1_03_51884848_C/A	Pv03	91.64	51884848
Pv2.1_03_51884908_T/G	Pv03	91.84	51884908
Pv2.1_03_51917265_G/T	Pv03	91.88	51917265
Pv2.1_03_52063357_G/A	Pv03	92.24	52063357
Pv2.1_03_52372235_A/G	Pv03	93.18	52372235
Pv2.1_03_52435535_G/A	Pv03	93.7	52435535
Pv2.1_03_52450768_A/T	Pv03	93.82	52450768
Pv2.1_03_52450801_G/A	Pv03	94.1	52450801
Pv2.1_03_52450827_C/T	Pv03	94.14	52450827
Pv2.1_03_52495251_T/C	Pv03	94.26	52495251
Pv2.1_03_52495419_T/G	Pv03	94.26	52495419
Pv2.1_03_52542694_T/A	Pv03	94.38	52542694
Pv2.1_03_52568145_A/C	Pv03	94.46	52568145
Pv2.1_03_52635879_T/A	Pv03	94.54	52635879
Pv2.1_03_52635917_C/T	Pv03	94.54	52635917
Pv2.1_03_52635930_G/A	Pv03	94.54	52635930
Pv2.1_03_52663203_A/G	Pv03	94.58	52663203
Pv2.1_03_52708925_T/A	Pv03	94.66	52708925
Pv2.1_03_52715172_T/C	Pv03	94.86	52715172
Pv2.1_03_52773454_G/A	Pv03	95.38	52773454
Pv2.1_03_52855630_A/G	Pv03	95.42	52855630
Pv2.1_03_52862673_C/A	Pv03	95.5	52862673
Pv2.1_03_52879500_C/A	Pv03	95.58	52879500
Pv2.1_03_52882941_A/T	Pv03	95.66	52882941
Pv2.1_03_52961221_A/G	Pv03	95.86	52961221
Pv2.1_03_52993624_T/C	Pv03	96.26	52993624
Pv2.1_03_53030006_T/A	Pv03	96.38	53030006
Pv2.1_03_53035475_T/C	Pv03	96.42	53035475
Pv2.1_03_53076714_G/A	Pv03	96.54	53076714
Pv2.1_03_53076717_G/A	Pv03	96.58	53076717
Pv2.1_03_53123907_G/C	Pv03	96.86	53123907
Pv2.1_03_53146798_T/A	Pv03	97.34	53146798
Pv2.1_03_53174967_T/A	Pv03	97.42	53174967
Pv2.1_03_53239207_T/C	Pv03	97.58	53239207
Pv2.1_03_53272035_G/A	Pv03	97.62	53272035
Pv2.1_03_53285394_T/C	Pv03	97.62	53285394
Pv2.1_03_53306654_C/G	Pv03	97.66	53306654
Pv2.1_03_53339061_C/T	Pv03	97.7	53339061
Pv2.1_03_53339164_G/A	Pv03	97.78	53339164
Pv2.1_03_53397894_C/T	Pv03	97.82	53397894
Pv2.1_03_53399286_G/A	Pv03	97.82	53399286
Pv2.1_04_22568_G/T	Pv04	0	22568
Pv2.1_04_55160_T/C	Pv04	0	55160
Pv2.1_04_69055_G/A	Pv04	0.04	69055
Pv2.1_04_100559_G/T	Pv04	0.16	100559
Pv2.1_04_100983_A/T	Pv04	0.2	100983
Pv2.1_04_120028_C/G	Pv04	0.24	120028
Pv2.1_04_120036_G/T	Pv04	0.56	120036
Pv2.1_04_120319_C/T	Pv04	0.6	120319
Pv2.1_04_145855_C/T	Pv04	0.72	145855
Pv2.1_04_146665_A/T	Pv04	0.8	146665
Pv2.1_04_152546_G/C	Pv04	0.84	152546
Pv2.1_04_168119_G/T	Pv04	0.92	168119
Pv2.1_04_170293_C/T	Pv04	0.96	170293
Pv2.1_04_249947_C/A	Pv04	1.32	249947
Pv2.1_04_266241_G/T	Pv04	1.44	266241
Pv2.1_04_271290_A/T	Pv04	1.52	271290
Pv2.1_04_271357_T/C	Pv04	1.56	271357
Pv2.1_04_271396_C/T	Pv04	1.6	271396
Pv2.1_04_279331_A/G	Pv04	1.76	279331
Pv2.1_04_281348_A/G	Pv04	2.04	281348
Pv2.1_04_286440_C/T	Pv04	2.08	286440
Pv2.1_04_299802_A/T	Pv04	2.08	299802
Pv2.1_04_311722_C/T	Pv04	2.2	311722
Pv2.1_04_381389_C/G	Pv04	2.24	381389
Pv2.1_04_425495_A/T	Pv04	2.28	425495
Pv2.1_04_432867_C/G	Pv04	2.48	432867
Pv2.1_04_448661_G/A	Pv04	2.68	448661
Pv2.1_04_448714_T/A	Pv04	2.8	448714
Pv2.1_04_448769_C/T	Pv04	2.84	448769
Pv2.1_04_450817_C/G	Pv04	2.88	450817
Pv2.1_04_461862_A/G	Pv04	2.95	461862
Pv2.1_04_522512_A/T	Pv04	2.99	522512
Pv2.1_04_523183_A/G	Pv04	3.03	523183
Pv2.1_04_527523_T/C	Pv04	3.11	527523
Pv2.1_04_528507_C/T	Pv04	3.15	528507
Pv2.1_04_528724_G/A	Pv04	3.19	528724
Pv2.1_04_533994_G/A	Pv04	3.23	533994
Pv2.1_04_541085_T/C	Pv04	3.51	541085
Pv2.1_04_541197_C/T	Pv04	3.55	541197
Pv2.1_04_541857_G/A	Pv04	3.59	541857
Pv2.1_04_547389_T/A	Pv04	3.83	547389
Pv2.1_04_1043984_A/T	Pv04	3.83	1043984
Pv2.1_04_1232970_A/G	Pv04	3.99	1232970
Pv2.1_04_1286336_C/T	Pv04	4.07	1286336
Pv2.1_04_1286532_T/G	Pv04	4.11	1286532
Pv2.1_04_1317030_G/A	Pv04	4.27	1317030
Pv2.1_04_1317093_T/G	Pv04	4.35	1317093
Pv2.1_04_1322187_A/C	Pv04	4.47	1322187
Pv2.1_04_1359289_C/A	Pv04	4.71	1359289
Pv2.1_04_1359299_T/C	Pv04	4.83	1359299
Pv2.1_04_1359571_C/T	Pv04	4.87	1359571
Pv2.1_04_1421105_G/A	Pv04	5.11	1421105
Pv2.1_04_1421318_G/A	Pv04	5.15	1421318
Pv2.1_04_1428792_G/A	Pv04	5.19	1428792
Pv2.1_04_1451048_C/G	Pv04	5.23	1451048
Pv2.1_04_1461969_G/A	Pv04	5.27	1461969
Pv2.1_04_1509878_G/C	Pv04	5.39	1509878
Pv2.1_04_1513740_C/A	Pv04	5.43	1513740
Pv2.1_04_1562528_T/A	Pv04	5.55	1562528
Pv2.1_04_1562758_A/T	Pv04	5.55	1562758
Pv2.1_04_1564687_T/C	Pv04	5.55	1564687
Pv2.1_04_1571061_A/G	Pv04	5.59	1571061
Pv2.1_04_1571792_G/T	Pv04	5.71	1571792
Pv2.1_04_1576958_G/A	Pv04	5.71	1576958
Pv2.1_04_1589988_G/C	Pv04	5.75	1589988
Pv2.1_04_1593550_A/T	Pv04	5.79	1593550
Pv2.1_04_1613930_C/G	Pv04	5.83	1613930
Pv2.1_04_1672568_G/T	Pv04	5.87	1672568
Pv2.1_04_1686917_A/T	Pv04	5.95	1686917
Pv2.1_04_1743713_G/T	Pv04	5.95	1743713
Pv2.1_04_1834853_A/T	Pv04	5.95	1834853
Pv2.1_04_1835757_T/C	Pv04	5.99	1835757
Pv2.1_04_1855076_G/C	Pv04	6.19	1855076
Pv2.1_04_1855107_T/C	Pv04	6.23	1855107
Pv2.1_04_1903223_A/G	Pv04	6.55	1903223
Pv2.1_04_1903244_A/G	Pv04	6.75	1903244
Pv2.1_04_1903314_G/A	Pv04	6.83	1903314
Pv2.1_04_1919689_C/T	Pv04	6.91	1919689
Pv2.1_04_1919818_C/A	Pv04	6.95	1919818
Pv2.1_04_1920699_A/G	Pv04	6.99	1920699
Pv2.1_04_1956651_T/C	Pv04	7.03	1956651
Pv2.1_04_1959772_G/C	Pv04	7.06	1959772
Pv2.1_04_1970714_G/A	Pv04	7.1	1970714
Pv2.1_04_1983129_A/C	Pv04	7.22	1983129
Pv2.1_04_1991734_A/G	Pv04	7.26	1991734
Pv2.1_04_1991965_G/A	Pv04	7.34	1991965
Pv2.1_04_2031178_C/T	Pv04	7.38	2031178
Pv2.1_04_2032983_T/C	Pv04	7.42	2032983
Pv2.1_04_2047878_G/A	Pv04	7.46	2047878
Pv2.1_04_2087414_A/C	Pv04	8.31	2087414
Pv2.1_04_2138242_T/C	Pv04	8.88	2138242
Pv2.1_04_2138487_A/G	Pv04	9.54	2138487
Pv2.1_04_2138509_C/G	Pv04	9.62	2138509
Pv2.1_04_2164186_T/G	Pv04	10.35	2164186
Pv2.1_04_2182049_T/A	Pv04	10.63	2182049
Pv2.1_04_2205933_T/C	Pv04	10.79	2205933
Pv2.1_04_2272030_T/C	Pv04	10.91	2272030
Pv2.1_04_2279192_C/T	Pv04	11.03	2279192
Pv2.1_04_2279256_A/G	Pv04	11.03	2279256
Pv2.1_04_2296593_G/A	Pv04	11.07	2296593
Pv2.1_04_2319312_A/G	Pv04	11.11	2319312
Pv2.1_04_2356775_A/G	Pv04	11.23	2356775
Pv2.1_04_2390505_G/C	Pv04	11.35	2390505
Pv2.1_04_2390771_C/T	Pv04	11.39	2390771
Pv2.1_04_2395724_G/C	Pv04	11.47	2395724
Pv2.1_04_2413495_C/T	Pv04	11.55	2413495
Pv2.1_04_2489003_G/A	Pv04	11.79	2489003
Pv2.1_04_2559931_T/A	Pv04	11.99	2559931
Pv2.1_04_2559941_A/T	Pv04	12.06	2559941
Pv2.1_04_2589640_A/C	Pv04	12.14	2589640
Pv2.1_04_2617088_G/A	Pv04	13	2617088
Pv2.1_04_2617107_T/C	Pv04	13.24	2617107
Pv2.1_04_2623804_C/T	Pv04	13.28	2623804
Pv2.1_04_2650353_C/G	Pv04	13.84	2650353
Pv2.1_04_2707027_T/A	Pv04	14.94	2707027
Pv2.1_04_2753947_G/T	Pv04	15.67	2753947
Pv2.1_04_2753986_C/G	Pv04	15.83	2753986
Pv2.1_04_2925937_C/T	Pv04	16.6	2925937
Pv2.1_04_2926370_A/T	Pv04	16.72	2926370
Pv2.1_04_2926441_C/A	Pv04	16.88	2926441
Pv2.1_04_2926462_C/T	Pv04	17	2926462
Pv2.1_04_2976247_A/T	Pv04	17	2976247
Pv2.1_04_3101742_A/G	Pv04	17.08	3101742
Pv2.1_04_3102056_T/A	Pv04	17.16	3102056
Pv2.1_04_3102111_A/T	Pv04	17.24	3102111
Pv2.1_04_3207746_G/A	Pv04	18.17	3207746
Pv2.1_04_3247871_G/A	Pv04	18.29	3247871
Pv2.1_04_3407810_G/A	Pv04	18.33	3407810
Pv2.1_04_3407878_T/C	Pv04	18.33	3407878
Pv2.1_04_3450835_A/T	Pv04	18.57	3450835
Pv2.1_04_3465292_C/A	Pv04	18.89	3465292
Pv2.1_04_3753539_G/T	Pv04	19.74	3753539
Pv2.1_04_3755814_A/G	Pv04	19.82	3755814
Pv2.1_04_3817773_C/A	Pv04	19.9	3817773
Pv2.1_04_3932557_A/T	Pv04	20.3	3932557
Pv2.1_04_3957279_C/G	Pv04	20.7	3957279
Pv2.1_04_3957280_T/A	Pv04	20.78	3957280
Pv2.1_04_3964124_T/G	Pv04	20.86	3964124
Pv2.1_04_3964125_A/G	Pv04	20.98	3964125
Pv2.1_04_3968000_G/A	Pv04	21.06	3968000
Pv2.1_04_3970517_C/T	Pv04	21.1	3970517
Pv2.1_04_3975264_C/T	Pv04	21.14	3975264
Pv2.1_04_3975303_T/G	Pv04	21.34	3975303
Pv2.1_04_4064238_A/G	Pv04	21.54	4064238
Pv2.1_04_4069940_T/C	Pv04	21.54	4069940
Pv2.1_04_4083233_A/G	Pv04	21.82	4083233
Pv2.1_04_4083269_A/G	Pv04	21.98	4083269
Pv2.1_04_4135608_T/C	Pv04	22.26	4135608
Pv2.1_04_4135614_C/T	Pv04	22.3	4135614
Pv2.1_04_4143744_G/C	Pv04	22.46	4143744
Pv2.1_04_4159757_C/T	Pv04	22.62	4159757
Pv2.1_04_4178997_A/C	Pv04	22.86	4178997
Pv2.1_04_4179005_G/T	Pv04	22.9	4179005
Pv2.1_04_4197760_C/T	Pv04	22.9	4197760
Pv2.1_04_4238525_G/A	Pv04	23.06	4238525
Pv2.1_04_4238529_C/T	Pv04	23.1	4238529
Pv2.1_04_4238578_C/A	Pv04	23.14	4238578
Pv2.1_04_4239283_C/T	Pv04	23.14	4239283
Pv2.1_04_4246672_C/G	Pv04	23.18	4246672
Pv2.1_04_4342353_T/C	Pv04	23.95	4342353
Pv2.1_04_4342472_C/T	Pv04	24.03	4342472
Pv2.1_04_4350197_C/A	Pv04	24.59	4350197
Pv2.1_04_4394869_C/A	Pv04	24.87	4394869
Pv2.1_04_4449338_C/A	Pv04	25.48	4449338
Pv2.1_04_4449642_G/T	Pv04	25.56	4449642
Pv2.1_04_4467967_G/A	Pv04	25.6	4467967
Pv2.1_04_4471410_A/T	Pv04	25.64	4471410
Pv2.1_04_4548962_A/G	Pv04	25.72	4548962
Pv2.1_04_4560760_G/A	Pv04	25.76	4560760
Pv2.1_04_4561473_T/C	Pv04	25.88	4561473
Pv2.1_04_4571446_C/T	Pv04	26.04	4571446
Pv2.1_04_4574919_T/A	Pv04	26.08	4574919
Pv2.1_04_4625370_T/G	Pv04	26.12	4625370
Pv2.1_04_4643735_G/A	Pv04	26.36	4643735
Pv2.1_04_4643966_T/A	Pv04	26.4	4643966
Pv2.1_04_4734002_C/T	Pv04	26.44	4734002
Pv2.1_04_4734027_T/C	Pv04	26.6	4734027
Pv2.1_04_4915848_G/A	Pv04	27	4915848
Pv2.1_04_5200352_G/A	Pv04	27.52	5200352
Pv2.1_04_5208201_G/T	Pv04	28.12	5208201
Pv2.1_04_5343441_G/A	Pv04	28.65	5343441
Pv2.1_04_5409603_T/C	Pv04	28.73	5409603
Pv2.1_04_5419612_T/C	Pv04	28.81	5419612
Pv2.1_04_5419770_T/C	Pv04	28.81	5419770
Pv2.1_04_5419806_A/C	Pv04	28.81	5419806
Pv2.1_04_5489338_A/C	Pv04	29.01	5489338
Pv2.1_04_5489356_A/C	Pv04	29.05	5489356
Pv2.1_04_5489575_T/C	Pv04	29.09	5489575
Pv2.1_04_5489612_G/T	Pv04	29.09	5489612
Pv2.1_04_5499018_T/C	Pv04	29.13	5499018
Pv2.1_04_5499027_T/A	Pv04	29.21	5499027
Pv2.1_04_5665780_G/T	Pv04	29.29	5665780
Pv2.1_04_5757996_G/T	Pv04	29.49	5757996
Pv2.1_04_5797454_A/G	Pv04	29.68	5797454
Pv2.1_04_6000452_G/A	Pv04	30.45	6000452
Pv2.1_04_7030457_C/T	Pv04	30.81	7030457
Pv2.1_04_7131765_A/G	Pv04	30.81	7131765
Pv2.1_04_7150263_T/A	Pv04	30.85	7150263
Pv2.1_04_7160485_G/C	Pv04	30.93	7160485
Pv2.1_04_7272406_A/T	Pv04	31.01	7272406
Pv2.1_04_7272479_C/T	Pv04	31.05	7272479
Pv2.1_04_7385637_A/G	Pv04	31.13	7385637
Pv2.1_04_7385869_A/C	Pv04	31.17	7385869
Pv2.1_04_7385874_C/T	Pv04	31.21	7385874
Pv2.1_04_7398575_A/G	Pv04	31.29	7398575
Pv2.1_04_7455241_A/T	Pv04	31.37	7455241
Pv2.1_04_7512703_C/A	Pv04	31.41	7512703
Pv2.1_04_7621693_T/C	Pv04	31.45	7621693
Pv2.1_04_7661242_T/A	Pv04	31.53	7661242
Pv2.1_04_7718367_C/T	Pv04	31.57	7718367
Pv2.1_04_7950783_T/G	Pv04	31.69	7950783
Pv2.1_04_8031820_C/G	Pv04	31.81	8031820
Pv2.1_04_8072110_G/A	Pv04	31.85	8072110
Pv2.1_04_8333965_A/T	Pv04	32.09	8333965
Pv2.1_04_8454022_A/T	Pv04	32.29	8454022
Pv2.1_04_8471863_T/A	Pv04	32.33	8471863
Pv2.1_04_8787434_A/T	Pv04	32.41	8787434
Pv2.1_04_9375349_T/G	Pv04	33.22	9375349
Pv2.1_04_9656221_G/T	Pv04	33.38	9656221
Pv2.1_04_10800442_C/T	Pv04	34.36	10800442
Pv2.1_04_10915712_A/T	Pv04	34.6	10915712
Pv2.1_04_11111822_T/A	Pv04	34.63	11111822
Pv2.1_04_11160976_C/G	Pv04	34.67	11160976
Pv2.1_04_11184400_C/T	Pv04	34.71	11184400
Pv2.1_04_11272001_A/C	Pv04	34.75	11272001
Pv2.1_04_11333261_G/A	Pv04	34.79	11333261
Pv2.1_04_11333335_G/A	Pv04	34.83	11333335
Pv2.1_04_11421461_C/T	Pv04	35.19	11421461
Pv2.1_04_11612316_C/T	Pv04	35.27	11612316
Pv2.1_04_11936385_G/C	Pv04	35.72	11936385
Pv2.1_04_11998940_C/A	Pv04	35.76	11998940
Pv2.1_04_12237186_C/T	Pv04	35.87	12237186
Pv2.1_04_12248591_G/A	Pv04	35.95	12248591
Pv2.1_04_12536063_C/T	Pv04	36.03	12536063
Pv2.1_04_12695530_A/C	Pv04	36.44	12695530
Pv2.1_04_12778408_A/T	Pv04	36.47	12778408
Pv2.1_04_12859505_G/A	Pv04	36.47	12859505
Pv2.1_04_12935207_G/A	Pv04	36.47	12935207
Pv2.1_04_14160107_A/T	Pv04	36.84	14160107
Pv2.1_04_14521515_G/C	Pv04	37.6	14521515
Pv2.1_04_15015121_G/T	Pv04	37.64	15015121
Pv2.1_04_16439497_G/A	Pv04	37.8	16439497
Pv2.1_04_16604285_C/T	Pv04	38.08	16604285
Pv2.1_04_17454233_C/G	Pv04	38.12	17454233
Pv2.1_04_17454557_C/T	Pv04	38.16	17454557
Pv2.1_04_18614009_G/T	Pv04	38.24	18614009
Pv2.1_04_20120029_A/T	Pv04	38.44	20120029
Pv2.1_04_20424871_T/G	Pv04	38.52	20424871
Pv2.1_04_21034049_C/T	Pv04	38.52	21034049
Pv2.1_04_21411170_A/G	Pv04	38.56	21411170
Pv2.1_04_21411251_A/G	Pv04	38.92	21411251
Pv2.1_04_21417908_A/G	Pv04	38.96	21417908
Pv2.1_04_21472795_G/A	Pv04	39	21472795
Pv2.1_04_21876526_C/T	Pv04	39.2	21876526
Pv2.1_04_22011675_G/T	Pv04	39.52	22011675
Pv2.1_04_22623628_A/G	Pv04	39.56	22623628
Pv2.1_04_26438083_G/A	Pv04	40.01	26438083
Pv2.1_04_26569796_C/T	Pv04	40.13	26569796
Pv2.1_04_27744616_G/A	Pv04	40.37	27744616
Pv2.1_04_28238627_C/A	Pv04	40.41	28238627
Pv2.1_04_29250782_G/A	Pv04	40.53	29250782
Pv2.1_04_29367783_G/A	Pv04	40.57	29367783
Pv2.1_04_29388033_G/C	Pv04	40.57	29388033
Pv2.1_04_31898589_A/T	Pv04	41.05	31898589
Pv2.1_04_32506344_T/A	Pv04	41.09	32506344
Pv2.1_04_33069188_G/C	Pv04	41.13	33069188
Pv2.1_04_33269345_G/A	Pv04	41.17	33269345
Pv2.1_04_35298720_A/G	Pv04	42.02	35298720
Pv2.1_04_35298733_A/G	Pv04	42.18	35298733
Pv2.1_04_39248506_C/T	Pv04	42.95	39248506
Pv2.1_04_41394718_G/A	Pv04	44.91	41394718
Pv2.1_04_41394756_G/T	Pv04	45.11	41394756
Pv2.1_04_41677024_G/A	Pv04	45.96	41677024
Pv2.1_04_41740002_G/T	Pv04	46.2	41740002
Pv2.1_04_41761707_T/A	Pv04	46.48	41761707
Pv2.1_04_41834664_G/A	Pv04	46.56	41834664
Pv2.1_04_41895594_A/T	Pv04	46.68	41895594
Pv2.1_04_41987047_A/T	Pv04	47.53	41987047
Pv2.1_04_42068248_T/A	Pv04	47.81	42068248
Pv2.1_04_42197813_G/A	Pv04	47.85	42197813
Pv2.1_04_42549821_G/A	Pv04	48.17	42549821
Pv2.1_04_43626307_G/A	Pv04	49.36	43626307
Pv2.1_04_43635647_A/G	Pv04	49.48	43635647
Pv2.1_04_43641306_T/C	Pv04	49.48	43641306
Pv2.1_04_43790075_C/T	Pv04	49.64	43790075
Pv2.1_04_43943487_T/C	Pv04	49.92	43943487
Pv2.1_04_44049568_T/A	Pv04	50	44049568
Pv2.1_04_44054768_A/G	Pv04	50.04	44054768
Pv2.1_04_44087509_A/T	Pv04	50.12	44087509
Pv2.1_04_44090629_C/G	Pv04	50.16	44090629
Pv2.1_04_44129073_T/A	Pv04	50.2	44129073
Pv2.1_04_44170231_T/C	Pv04	50.32	44170231
Pv2.1_04_44385343_T/A	Pv04	50.8	44385343
Pv2.1_04_44385377_T/A	Pv04	50.84	44385377
Pv2.1_04_44419473_G/T	Pv04	50.88	44419473
Pv2.1_04_44461064_T/C	Pv04	50.92	44461064
Pv2.1_04_44461091_T/G	Pv04	51.32	44461091
Pv2.1_04_44636758_G/A	Pv04	53.86	44636758
Pv2.1_04_44646832_G/A	Pv04	54.26	44646832
Pv2.1_04_44665092_A/G	Pv04	54.46	44665092
Pv2.1_04_44730769_C/T	Pv04	55.14	44730769
Pv2.1_04_44730847_T/C	Pv04	55.26	44730847
Pv2.1_04_44784865_A/T	Pv04	55.46	44784865
Pv2.1_04_44784868_C/T	Pv04	55.54	44784868
Pv2.1_04_44784976_G/A	Pv04	55.58	44784976
Pv2.1_04_44825390_A/C	Pv04	55.58	44825390
Pv2.1_04_44825791_C/T	Pv04	55.66	44825791
Pv2.1_04_44872535_G/T	Pv04	56.72	44872535
Pv2.1_04_44878732_A/G	Pv04	57.04	44878732
Pv2.1_04_44925113_G/A	Pv04	57.28	44925113
Pv2.1_04_44935691_A/T	Pv04	57.32	44935691
Pv2.1_04_44964353_A/C	Pv04	57.4	44964353
Pv2.1_04_45113793_G/A	Pv04	57.88	45113793
Pv2.1_04_45122550_T/A	Pv04	57.92	45122550
Pv2.1_04_45151378_C/T	Pv04	58.16	45151378
Pv2.1_04_45152615_T/A	Pv04	58.24	45152615
Pv2.1_04_45152633_C/T	Pv04	58.28	45152633
Pv2.1_04_45177588_A/G	Pv04	58.32	45177588
Pv2.1_04_45285294_A/G	Pv04	58.44	45285294
Pv2.1_04_45285347_C/T	Pv04	58.52	45285347
Pv2.1_04_45289110_T/C	Pv04	59.13	45289110
Pv2.1_04_45292616_G/A	Pv04	59.17	45292616
Pv2.1_04_45297161_T/C	Pv04	59.25	45297161
Pv2.1_04_45342782_T/C	Pv04	59.61	45342782
Pv2.1_04_45343063_T/G	Pv04	59.65	45343063
Pv2.1_04_45352790_G/A	Pv04	60.05	45352790
Pv2.1_04_45355895_C/A	Pv04	60.21	45355895
Pv2.1_04_45356178_T/A	Pv04	60.25	45356178
Pv2.1_04_45436164_G/C	Pv04	60.33	45436164
Pv2.1_04_45436184_T/A	Pv04	60.45	45436184
Pv2.1_04_45449130_C/T	Pv04	60.49	45449130
Pv2.1_04_45451439_G/A	Pv04	60.69	45451439
Pv2.1_04_45465388_T/C	Pv04	60.77	45465388
Pv2.1_04_45465414_C/A	Pv04	60.81	45465414
Pv2.1_04_45494624_T/G	Pv04	60.84	45494624
Pv2.1_04_45501095_G/A	Pv04	60.96	45501095
Pv2.1_04_45501113_A/G	Pv04	61.04	45501113
Pv2.1_04_45501891_G/C	Pv04	61.16	45501891
Pv2.1_04_45509404_G/T	Pv04	61.24	45509404
Pv2.1_04_45513940_C/T	Pv04	61.28	45513940
Pv2.1_04_45524182_A/T	Pv04	61.28	45524182
Pv2.1_04_45526976_T/C	Pv04	61.28	45526976
Pv2.1_04_45531210_C/T	Pv04	61.28	45531210
Pv2.1_04_45532669_C/A	Pv04	61.28	45532669
Pv2.1_04_45615463_C/T	Pv04	61.44	45615463
Pv2.1_04_45641822_G/A	Pv04	61.6	45641822
Pv2.1_04_45641843_T/A	Pv04	61.84	45641843
Pv2.1_04_45673775_A/T	Pv04	61.88	45673775
Pv2.1_04_45750285_T/C	Pv04	62	45750285
Pv2.1_04_45784407_G/T	Pv04	62.2	45784407
Pv2.1_04_45948088_G/C	Pv04	62.64	45948088
Pv2.1_04_45975321_G/A	Pv04	62.92	45975321
Pv2.1_04_45977613_T/C	Pv04	63.04	45977613
Pv2.1_04_46062715_G/A	Pv04	63.41	46062715
Pv2.1_04_46078805_A/T	Pv04	63.44	46078805
Pv2.1_04_46100168_G/A	Pv04	63.64	46100168
Pv2.1_04_46100256_C/A	Pv04	63.68	46100256
Pv2.1_04_46103043_A/T	Pv04	63.72	46103043
Pv2.1_04_46127076_C/G	Pv04	63.76	46127076
Pv2.1_04_46136359_T/G	Pv04	63.8	46136359
Pv2.1_04_46136640_G/A	Pv04	63.8	46136640
Pv2.1_04_46176765_A/C	Pv04	64.87	46176765
Pv2.1_04_46178020_A/G	Pv04	64.91	46178020
Pv2.1_04_46188693_T/A	Pv04	64.95	46188693
Pv2.1_04_46204980_G/A	Pv04	65.23	46204980
Pv2.1_04_46214568_T/A	Pv04	65.39	46214568
Pv2.1_04_46214759_C/T	Pv04	65.43	46214759
Pv2.1_04_46279607_C/T	Pv04	65.47	46279607
Pv2.1_04_46294501_C/A	Pv04	65.59	46294501
Pv2.1_04_46298929_G/C	Pv04	65.62	46298929
Pv2.1_04_46302955_T/A	Pv04	65.7	46302955
Pv2.1_04_46314661_C/T	Pv04	65.74	46314661
Pv2.1_04_46374078_G/C	Pv04	65.82	46374078
Pv2.1_04_46374129_C/G	Pv04	65.94	46374129
Pv2.1_04_46423122_A/G	Pv04	66.02	46423122
Pv2.1_04_46430109_C/G	Pv04	66.18	46430109
Pv2.1_04_46430115_A/G	Pv04	66.22	46430115
Pv2.1_04_46430214_A/G	Pv04	66.26	46430214
Pv2.1_04_46430640_G/A	Pv04	66.3	46430640
Pv2.1_04_46477769_G/C	Pv04	66.42	46477769
Pv2.1_04_46477844_T/C	Pv04	66.54	46477844
Pv2.1_04_46477894_C/T	Pv04	66.62	46477894
Pv2.1_04_46498040_A/G	Pv04	66.66	46498040
Pv2.1_04_46534890_A/T	Pv04	67.18	46534890
Pv2.1_04_46540397_C/T	Pv04	67.5	46540397
Pv2.1_04_46571349_T/C	Pv04	68.44	46571349
Pv2.1_04_46589904_G/C	Pv04	68.76	46589904
Pv2.1_04_46589913_G/T	Pv04	68.88	46589913
Pv2.1_04_46590114_C/T	Pv04	68.92	46590114
Pv2.1_04_46670925_G/A	Pv04	69.12	46670925
Pv2.1_04_46703285_T/C	Pv04	69.52	46703285
Pv2.1_04_46705271_A/C	Pv04	69.6	46705271
Pv2.1_04_46727431_G/T	Pv04	69.68	46727431
Pv2.1_04_46727432_A/G	Pv04	69.72	46727432
Pv2.1_04_46805160_A/G	Pv04	70.12	46805160
Pv2.1_04_46805321_G/A	Pv04	70.28	46805321
Pv2.1_04_46823268_A/G	Pv04	70.36	46823268
Pv2.1_04_46823292_C/G	Pv04	70.4	46823292
Pv2.1_04_46846356_A/T	Pv04	70.68	46846356
Pv2.1_04_46846379_A/G	Pv04	70.72	46846379
Pv2.1_04_46855310_A/C	Pv04	70.76	46855310
Pv2.1_04_46882108_A/T	Pv04	70.84	46882108
Pv2.1_04_46910342_G/T	Pv04	70.88	46910342
Pv2.1_04_46931172_T/C	Pv04	71.16	46931172
Pv2.1_04_46931191_A/C	Pv04	71.2	46931191
Pv2.1_04_46933966_A/G	Pv04	71.48	46933966
Pv2.1_04_46934223_T/C	Pv04	71.52	46934223
Pv2.1_04_46970105_A/T	Pv04	71.84	46970105
Pv2.1_04_46973050_G/A	Pv04	72.04	46973050
Pv2.1_04_46999977_C/G	Pv04	72.32	46999977
Pv2.1_04_47050629_T/A	Pv04	72.64	47050629
Pv2.1_04_47055225_A/C	Pv04	72.68	47055225
Pv2.1_04_47069700_G/T	Pv04	72.96	47069700
Pv2.1_04_47069710_G/A	Pv04	73.04	47069710
Pv2.1_04_47087052_C/G	Pv04	73.12	47087052
Pv2.1_04_47095831_T/C	Pv04	73.16	47095831
Pv2.1_04_47096060_G/C	Pv04	73.16	47096060
Pv2.1_04_47116313_A/G	Pv04	73.2	47116313
Pv2.1_04_47117310_T/C	Pv04	73.2	47117310
Pv2.1_04_47163585_A/G	Pv04	73.24	47163585
Pv2.1_04_47171748_A/C	Pv04	73.28	47171748
Pv2.1_04_47176023_C/T	Pv04	73.4	47176023
Pv2.1_04_47178016_C/T	Pv04	73.44	47178016
Pv2.1_04_47227169_G/A	Pv04	73.76	47227169
Pv2.1_04_47244381_G/C	Pv04	73.88	47244381
Pv2.1_04_47262289_C/T	Pv04	73.92	47262289
Pv2.1_04_47418480_T/C	Pv04	74.73	47418480
Pv2.1_04_47425754_T/C	Pv04	74.93	47425754
Pv2.1_04_47436959_A/G	Pv04	75.17	47436959
Pv2.1_04_47457729_C/T	Pv04	75.41	47457729
Pv2.1_04_47457860_G/A	Pv04	75.49	47457860
Pv2.1_04_47499464_C/T	Pv04	75.65	47499464
Pv2.1_04_47521514_T/C	Pv04	75.89	47521514
Pv2.1_04_47535999_C/T	Pv04	75.97	47535999
Pv2.1_04_47556097_T/G	Pv04	76.05	47556097
Pv2.1_04_47605546_A/G	Pv04	76.09	47605546
Pv2.1_04_47654276_A/T	Pv04	76.61	47654276
Pv2.1_04_47654314_T/C	Pv04	76.65	47654314
Pv2.1_04_47655120_G/C	Pv04	76.69	47655120
Pv2.1_04_47678997_C/T	Pv04	76.81	47678997
Pv2.1_04_47686537_A/G	Pv04	76.89	47686537
Pv2.1_04_47718473_A/G	Pv04	77.01	47718473
Pv2.1_04_47718681_G/A	Pv04	77.09	47718681
Pv2.1_04_47811446_G/C	Pv04	77.25	47811446
Pv2.1_04_47823416_T/C	Pv04	77.33	47823416
Pv2.1_04_47839687_G/A	Pv04	77.37	47839687
Pv2.1_05_53265_G/A	Pv05	0	53265
Pv2.1_05_53723_A/C	Pv05	0	53723
Pv2.1_05_53802_A/T	Pv05	0	53802
Pv2.1_05_104042_C/G	Pv05	0	104042
Pv2.1_05_131156_T/A	Pv05	0.04	131156
Pv2.1_05_139581_A/T	Pv05	0.08	139581
Pv2.1_05_152182_A/T	Pv05	0.12	152182
Pv2.1_05_152562_C/T	Pv05	0.16	152562
Pv2.1_05_198938_G/A	Pv05	0.24	198938
Pv2.1_05_202170_G/A	Pv05	0.36	202170
Pv2.1_05_204358_G/A	Pv05	0.4	204358
Pv2.1_05_224955_C/G	Pv05	0.68	224955
Pv2.1_05_255769_T/A	Pv05	0.92	255769
Pv2.1_05_260968_T/A	Pv05	0.96	260968
Pv2.1_05_296937_T/A	Pv05	1	296937
Pv2.1_05_298542_C/T	Pv05	1.04	298542
Pv2.1_05_394582_G/C	Pv05	1.73	394582
Pv2.1_05_394590_C/T	Pv05	1.73	394590
Pv2.1_05_410511_G/A	Pv05	1.85	410511
Pv2.1_05_420165_T/A	Pv05	1.89	420165
Pv2.1_05_457101_T/A	Pv05	2.01	457101
Pv2.1_05_457158_A/G	Pv05	2.49	457158
Pv2.1_05_457168_T/A	Pv05	2.57	457168
Pv2.1_05_464695_C/T	Pv05	2.61	464695
Pv2.1_05_466144_T/A	Pv05	2.65	466144
Pv2.1_05_476675_C/G	Pv05	2.69	476675
Pv2.1_05_503009_G/T	Pv05	2.97	503009
Pv2.1_05_531396_C/A	Pv05	3.05	531396
Pv2.1_05_546188_T/C	Pv05	3.09	546188
Pv2.1_05_568216_T/C	Pv05	3.25	568216
Pv2.1_05_571338_C/T	Pv05	3.29	571338
Pv2.1_05_573320_T/C	Pv05	3.33	573320
Pv2.1_05_577725_G/T	Pv05	3.37	577725
Pv2.1_05_589805_T/C	Pv05	3.77	589805
Pv2.1_05_739663_C/G	Pv05	4.01	739663
Pv2.1_05_739955_A/G	Pv05	4.45	739955
Pv2.1_05_748768_C/T	Pv05	4.53	748768
Pv2.1_05_825483_G/C	Pv05	5.3	825483
Pv2.1_05_910442_G/C	Pv05	5.46	910442
Pv2.1_05_1016059_G/T	Pv05	6.07	1016059
Pv2.1_05_1289840_T/C	Pv05	7.3	1289840
Pv2.1_05_1290130_T/C	Pv05	7.66	1290130
Pv2.1_05_1300069_G/C	Pv05	7.74	1300069
Pv2.1_05_1301144_G/A	Pv05	7.82	1301144
Pv2.1_05_1301204_A/G	Pv05	7.86	1301204
Pv2.1_05_1562751_A/T	Pv05	9.09	1562751
Pv2.1_05_1567745_C/G	Pv05	9.12	1567745
Pv2.1_05_1602380_T/A	Pv05	9.2	1602380
Pv2.1_05_1603960_T/C	Pv05	9.24	1603960
Pv2.1_05_1668832_G/A	Pv05	9.4	1668832
Pv2.1_05_1691110_G/A	Pv05	9.84	1691110
Pv2.1_05_1705592_T/A	Pv05	10.99	1705592
Pv2.1_05_1710032_A/G	Pv05	11.07	1710032
Pv2.1_05_1710036_A/G	Pv05	11.11	1710036
Pv2.1_05_1745847_T/G	Pv05	11.83	1745847
Pv2.1_05_1745857_G/C	Pv05	11.87	1745857
Pv2.1_05_1840074_A/C	Pv05	12.07	1840074
Pv2.1_05_1960123_T/A	Pv05	13.9	1960123
Pv2.1_05_1960475_C/T	Pv05	14.18	1960475
Pv2.1_05_1963027_A/C	Pv05	14.18	1963027
Pv2.1_05_2001613_A/G	Pv05	14.22	2001613
Pv2.1_05_2155250_G/C	Pv05	14.86	2155250
Pv2.1_05_2162422_T/C	Pv05	14.94	2162422
Pv2.1_05_2230176_G/A	Pv05	14.94	2230176
Pv2.1_05_2245772_A/T	Pv05	15.06	2245772
Pv2.1_05_2357252_G/A	Pv05	15.1	2357252
Pv2.1_05_2409690_T/C	Pv05	15.54	2409690
Pv2.1_05_2409812_T/C	Pv05	15.58	2409812
Pv2.1_05_2410217_G/A	Pv05	15.66	2410217
Pv2.1_05_2411708_A/G	Pv05	16.11	2411708
Pv2.1_05_2669782_G/C	Pv05	16.51	2669782
Pv2.1_05_2710469_A/G	Pv05	17.16	2710469
Pv2.1_05_2710548_G/A	Pv05	17.4	2710548
Pv2.1_05_2710556_G/C	Pv05	17.44	2710556
Pv2.1_05_2712504_G/A	Pv05	17.48	2712504
Pv2.1_05_2728512_G/C	Pv05	17.56	2728512
Pv2.1_05_2734489_C/T	Pv05	17.68	2734489
Pv2.1_05_2736047_C/A	Pv05	17.72	2736047
Pv2.1_05_2736530_T/G	Pv05	17.76	2736530
Pv2.1_05_2740243_G/A	Pv05	17.8	2740243
Pv2.1_05_2788754_T/A	Pv05	18.24	2788754
Pv2.1_05_2804498_A/G	Pv05	18.28	2804498
Pv2.1_05_2806014_T/A	Pv05	18.36	2806014
Pv2.1_05_2816424_T/A	Pv05	18.4	2816424
Pv2.1_05_2821620_A/T	Pv05	18.48	2821620
Pv2.1_05_2899571_G/A	Pv05	18.56	2899571
Pv2.1_05_2918539_T/C	Pv05	19.2	2918539
Pv2.1_05_2918551_C/T	Pv05	19.4	2918551
[truncated: 3,740 more rows]
