# Supplementary material for: Genetic Architecture and Genomic Prediction of Cooking Time in Common Bean (Phaseolus vulgaris L.)
Source: Front Plant Sci. 2021 Feb 11;11:622213. doi: 10.3389/fpls.2020.622213 (PMC7905357; doi:10.3389/fpls.2020.622213)
Supplement: Supplementary Table 4 — Identified QTL for cooking time (CKT) and water absorption capacity (WAC) in the MAGIC population based on haplotype prediction using composite interval mapping with the procedure for additive effects (ICIM-ADD). The additive effect and mean for the haplotype’s groups are shown. [file Table_4.XLSX]

## Sheet: Sheet2
Supplementary Table 4. Identified QTL for cooking time (CKT) and water absorption capacity (WAC) in the MAGIC population based on haplotype prediction using composite interval mapping with the procedure for additive effects (ICIM-ADD). The additive effect and mean for the haplotypes groups are shown.
QTL	Chr.	Pos (cM)	Left Marker	Right Marker	LOD	PVE (%)	Add_SXB412	Add_INB827	Add_ALB213	Add_SEN56	Add_SCR2	Add_MIB778	Add_SCR9	Add_INB841	Mean_SXB412	Mean_INB827	Mean_ALB213	Mean_SEN56	Mean_SCR2	Mean_MIB778	Mean_SCR9	Mean_INB841
CKT3.1	Pv03	1.5	Pv2.1_03_592656_G/A	Pv2.1_03_755530_G/C	6.9583	7.0698	-0.4692	-0.6117	2.5474	-1.5583	1.3427	-1.084	1.0768	-1.2437	37.3823	37.2398	40.3989	36.2932	39.1942	36.7675	38.9283	36.6078
CKT4.1	Pv04	47	Pv2.1_04_41895594_A/T	Pv2.1_04_41987047_A/T	7.0317	7.5971	1.9907	-1.2008	2.1268	-1.7956	0.9413	-1.5325	-0.1252	-0.4047	40.0102	36.8188	40.1464	36.224	38.9609	36.487	37.8944	37.6148
CKT7.1	Pv07	63.5	Pv2.1_07_31833933_A/C	Pv2.1_07_32077935_T/C	11.3912	12.1804	2.2597	-1.435	-1.2398	2.1026	0.9293	-0.1122	-2.6447	0.1402	39.963	36.2683	36.4635	39.8059	38.6326	37.5912	35.0586	37.8436
CKT8.1	Pv08	77	Pv2.1_08_60150805_T/C	Pv2.1_08_60180011_A/G	9.0064	9.7678	1.8964	-1.2696	-1.9251	1.5211	1.71	-2.4666	-0.8706	1.4044	39.6506	36.4846	35.829	39.2752	39.4641	35.2875	36.8836	39.1585
WAC11.1	Pv11	75	Pv2.1_11_51537051	Pv2.1_11_51584833	7.962	8.687	2.5396	-2.8116	-2.2141	2.4788	-2.8102	2.6302	2.1703	-1.9831	110.368	105.017	105.614	110.307	105.018	110.459	109.999	105.846
a Physical position and polymorphism of the SNP
b Phenotypic variation explained
