# Supplementary material for: Genetic Architecture and Genomic Prediction of Cooking Time in Common Bean (Phaseolus vulgaris L.)
Source: Front Plant Sci. 2021 Feb 11;11:622213. doi: 10.3389/fpls.2020.622213 (PMC7905357; doi:10.3389/fpls.2020.622213)
Supplement: Supplementary Table 6 — Complete GWAS results for all markers used in association analyses for water absorption capacity, evaluating the MAGIC population, VEF panel and MIP panel. [file Table_6.XLSX]

## Sheet: MAGIC
Marker	Chromosome	Position	p value	MAF	n	R2	FDR Adjusted p values	Effect
Pv2.1_07_1182132	Pv07	1182132	7.17035e-08	0.110837	203	0.168013	0.000400918	4.14881
Pv2.1_07_1182141	Pv07	1182141	7.17035e-08	0.110837	203	0.168013	0.000400918	4.14881
Pv2.1_07_1181712	Pv07	1181712	9.0839e-08	0.108374	203	0.16534	0.000400918	4.13332
Pv2.1_07_1181714	Pv07	1181714	9.0839e-08	0.108374	203	0.16534	0.000400918	4.13332
Pv2.1_07_1080162	Pv07	1080162	1.16743e-05	0.241379	203	0.112167	0.0412197	2.32534
Pv2.1_09_37642717	Pv09	37642717	0.000166149	0.0123153	203	0.0845462	0.466516	8.10878
Pv2.1_07_1287837	Pv07	1287837	0.000184979	0.226601	203	0.0834535	0.466516	2.07679
Pv2.1_07_1288011	Pv07	1288011	0.000336021	0.221675	203	0.0774144	0.653954	-1.99997
Pv2.1_07_1287995	Pv07	1287995	0.000336021	0.221675	203	0.0774144	0.653954	1.99997
Pv2.1_07_1274512	Pv07	1274512	0.000538973	0.238916	203	0.0726799	0.653954	1.95794
Pv2.1_07_1278410	Pv07	1278410	0.000556564	0.241379	203	0.0723596	0.653954	1.89461
Pv2.1_07_1154665	Pv07	1154665	0.000673258	0.206897	203	0.0704653	0.653954	1.92867
Pv2.1_07_993121	Pv07	993121	0.00090453	0.394089	203	0.0675407	0.653954	1.56215
Pv2.1_07_993127	Pv07	993127	0.00090453	0.394089	203	0.0675407	0.653954	1.56215
Pv2.1_07_993143	Pv07	993143	0.00090453	0.394089	203	0.0675407	0.653954	1.56215
Pv2.1_07_993162	Pv07	993162	0.00118381	0.391626	203	0.0648909	0.653954	1.52359
Pv2.1_07_989173	Pv07	989173	0.0012929	0.381773	203	0.0640262	0.653954	1.51525
Pv2.1_07_992391	Pv07	992391	0.00156946	0.3867	203	0.0621303	0.653954	1.48489
Pv2.1_07_992428	Pv07	992428	0.00165412	0.381773	203	0.0616178	0.653954	1.49575
Pv2.1_06_9151965	Pv06	9151965	0.00184406	0.12069	203	0.0605595	0.653954	2.22847
Pv2.1_07_1218101	Pv07	1218101	0.00237594	0.327586	203	0.0581025	0.653954	1.47552
Pv2.1_07_36687423	Pv07	36687423	0.0024573	0.14532	203	0.0577771	0.653954	2.02796
Pv2.1_07_36687480	Pv07	36687480	0.0024573	0.14532	203	0.0577771	0.653954	2.02796
Pv2.1_02_480130	Pv02	480130	0.00245763	0.29803	203	0.0577758	0.653954	1.50562
Pv2.1_01_2606615	Pv01	2606615	0.00247583	0.401478	203	0.0577046	0.653954	-1.4249
Pv2.1_09_7738508	Pv09	7738508	0.00250261	0.251232	203	0.0576007	0.653954	-1.53504
Pv2.1_09_7738479	Pv09	7738479	0.00250261	0.251232	203	0.0576007	0.653954	1.53504
Pv2.1_09_7738507	Pv09	7738507	0.00250261	0.251232	203	0.0576007	0.653954	1.53504
Pv2.1_07_36710947	Pv07	36710947	0.00258135	0.0985222	203	0.0573017	0.653954	2.34439
Pv2.1_07_37288828	Pv07	37288828	0.00272455	0.08867	203	0.0567812	0.653954	2.41181
Pv2.1_07_36733099	Pv07	36733099	0.00276953	0.0935961	203	0.0566235	0.653954	2.34006
Pv2.1_07_36718754	Pv07	36718754	0.00277166	0.0935961	203	0.0566161	0.653954	2.34166
Pv2.1_07_36707546	Pv07	36707546	0.00281997	0.08867	203	0.0564497	0.653954	-2.35092
Pv2.1_07_36707555	Pv07	36707555	0.00281997	0.08867	203	0.0564497	0.653954	-2.35092
Pv2.1_07_36710880	Pv07	36710880	0.00281997	0.08867	203	0.0564497	0.653954	-2.35092
Pv2.1_07_36711224	Pv07	36711224	0.00281997	0.08867	203	0.0564497	0.653954	2.35092
Pv2.1_07_37261265	Pv07	37261265	0.00287035	0.160099	203	0.0562793	0.653954	1.982
Pv2.1_07_37261331	Pv07	37261331	0.00287035	0.160099	203	0.0562793	0.653954	1.982
Pv2.1_09_7815436	Pv09	7815436	0.00290121	0.246305	203	0.0561764	0.653954	-1.52214
Pv2.1_07_37393349	Pv07	37393349	0.00295957	0.091133	203	0.0559849	0.653954	2.39078
Pv2.1_02_408255	Pv02	408255	0.00300627	0.29064	203	0.0558344	0.653954	-1.45904
Pv2.1_02_408250	Pv02	408250	0.00300627	0.29064	203	0.0558344	0.653954	1.45904
Pv2.1_02_482236	Pv02	482236	0.00300627	0.29064	203	0.0558344	0.653954	1.45904
Pv2.1_07_36967431	Pv07	36967431	0.00305244	0.091133	203	0.0556879	0.653954	2.37842
Pv2.1_02_518635	Pv02	518635	0.00305359	0.288177	203	0.0556843	0.653954	1.50104
Pv2.1_07_36710028	Pv07	36710028	0.00309255	0.0960591	203	0.0555626	0.653954	2.31049
Pv2.1_07_36710096	Pv07	36710096	0.00309255	0.0960591	203	0.0555626	0.653954	2.31049
Pv2.1_07_36713200	Pv07	36713200	0.00309255	0.0960591	203	0.0555626	0.653954	2.31049
Pv2.1_07_36731750	Pv07	36731750	0.00309255	0.0960591	203	0.0555626	0.653954	2.31049
Pv2.1_07_36731811	Pv07	36731811	0.00309255	0.0960591	203	0.0555626	0.653954	2.31049
Pv2.1_06_3758812	Pv06	3758812	0.0031371	0.448276	203	0.0554252	0.653954	-1.53085
Pv2.1_06_3707842	Pv06	3707842	0.0031371	0.448276	203	0.0554252	0.653954	1.53085
Pv2.1_07_36696395	Pv07	36696395	0.00315572	0.091133	203	0.0553684	0.653954	2.31815
Pv2.1_07_36083960	Pv07	36083960	0.00319471	0.278325	203	0.0552506	0.653954	1.5191
Pv2.1_01_2192049	Pv01	2192049	0.00328582	0.41133	203	0.0549808	0.653954	-1.37532
Pv2.1_07_37261469	Pv07	37261469	0.003317	0.162562	203	0.0548903	0.653954	1.93924
Pv2.1_07_36731936	Pv07	36731936	0.00332476	0.0985222	203	0.0548679	0.653954	2.31172
Pv2.1_01_2850786	Pv01	2850786	0.00332729	0.381773	203	0.0548606	0.653954	-1.38894
Pv2.1_06_23874692	Pv06	23874692	0.00341578	0.0812808	203	0.0546091	0.653954	2.88834
Pv2.1_06_23874717	Pv06	23874717	0.00341578	0.0812808	203	0.0546091	0.653954	2.88834
Pv2.1_09_7881866	Pv09	7881866	0.0034382	0.251232	203	0.0545464	0.653954	-1.49322
Pv2.1_06_23874702	Pv06	23874702	0.00344814	0.214286	203	0.0545187	0.653954	2.48804
Pv2.1_02_504284	Pv02	504284	0.00349652	0.288177	203	0.0543853	0.653954	1.4684
Pv2.1_07_37122797	Pv07	37122797	0.00355571	0.091133	203	0.0542247	0.653954	2.30344
Pv2.1_07_36731672	Pv07	36731672	0.00357184	0.0960591	203	0.0541814	0.653954	2.24161
Pv2.1_07_37124007	Pv07	37124007	0.00360026	0.0935961	203	0.0541055	0.653954	2.25499
Pv2.1_07_37231296	Pv07	37231296	0.00360026	0.0935961	203	0.0541055	0.653954	2.25499
Pv2.1_01_1963084	Pv01	1963084	0.00360268	0.408867	203	0.0540991	0.653954	-1.3425
Pv2.1_01_1963094	Pv01	1963094	0.00360268	0.408867	203	0.0540991	0.653954	1.3425
Pv2.1_01_1963096	Pv01	1963096	0.00360268	0.408867	203	0.0540991	0.653954	1.3425
Pv2.1_01_1963098	Pv01	1963098	0.00360268	0.408867	203	0.0540991	0.653954	1.3425
Pv2.1_09_3633349	Pv09	3633349	0.0036337	0.0369458	203	0.0540171	0.653954	3.4497
Pv2.1_09_3633356	Pv09	3633356	0.0036337	0.0369458	203	0.0540171	0.653954	3.4497
Pv2.1_01_1193335	Pv01	1193335	0.00368917	0.192118	203	0.0538722	0.653954	-1.6742
Pv2.1_01_1204184	Pv01	1204184	0.00368917	0.192118	203	0.0538722	0.653954	-1.6742
Pv2.1_01_1204205	Pv01	1204205	0.00368917	0.192118	203	0.0538722	0.653954	-1.6742
Pv2.1_01_1208761	Pv01	1208761	0.00368917	0.192118	203	0.0538722	0.653954	-1.6742
Pv2.1_01_1209136	Pv01	1209136	0.00368917	0.192118	203	0.0538722	0.653954	-1.6742
Pv2.1_01_1202888	Pv01	1202888	0.00368917	0.192118	203	0.0538722	0.653954	1.6742
Pv2.1_01_1204142	Pv01	1204142	0.00368917	0.192118	203	0.0538722	0.653954	1.6742
Pv2.1_06_24112932	Pv06	24112932	0.00376038	0.0689655	203	0.0536895	0.653954	-3.03137
Pv2.1_06_24112987	Pv06	24112987	0.00376038	0.0689655	203	0.0536895	0.653954	-3.03137
Pv2.1_06_24104995	Pv06	24104995	0.00376038	0.0689655	203	0.0536895	0.653954	3.03137
Pv2.1_06_24112804	Pv06	24112804	0.00376038	0.0689655	203	0.0536895	0.653954	3.03137
Pv2.1_06_24112812	Pv06	24112812	0.00376038	0.0689655	203	0.0536895	0.653954	3.03137
Pv2.1_06_24112813	Pv06	24112813	0.00376038	0.0689655	203	0.0536895	0.653954	3.03137
Pv2.1_02_512788	Pv02	512788	0.00378749	0.285714	203	0.0536209	0.653954	1.44282
Pv2.1_02_512800	Pv02	512800	0.00378749	0.285714	203	0.0536209	0.653954	1.44282
Pv2.1_07_36688038	Pv07	36688038	0.00387478	0.150246	203	0.0534033	0.653954	1.93618
Pv2.1_07_36688052	Pv07	36688052	0.00387478	0.150246	203	0.0534033	0.653954	1.93618
Pv2.1_07_36691084	Pv07	36691084	0.00390334	0.142857	203	0.0533331	0.653954	1.92938
Pv2.1_07_36691088	Pv07	36691088	0.00390334	0.142857	203	0.0533331	0.653954	1.92938
Pv2.1_07_36075818	Pv07	36075818	0.00395628	0.204433	203	0.0532046	0.653954	1.63843
Pv2.1_01_1502171	Pv01	1502171	0.00397691	0.374384	203	0.0531549	0.653954	-1.37108
Pv2.1_07_37393376	Pv07	37393376	0.00403347	0.0935961	203	0.0530202	0.653954	2.26397
Pv2.1_07_37107538	Pv07	37107538	0.00404875	0.08867	203	0.0529842	0.653954	-2.28077
Pv2.1_07_37122622	Pv07	37122622	0.00404875	0.08867	203	0.0529842	0.653954	-2.28077
Pv2.1_07_37270297	Pv07	37270297	0.00404875	0.08867	203	0.0529842	0.653954	-2.28077
Pv2.1_07_37323591	Pv07	37323591	0.00404875	0.08867	203	0.0529842	0.653954	2.28077
Pv2.1_07_37323621	Pv07	37323621	0.00404875	0.08867	203	0.0529842	0.653954	2.28077
Pv2.1_01_980487	Pv01	980487	0.00410092	0.20936	203	0.0528621	0.653954	-1.61693
Pv2.1_01_1109091	Pv01	1109091	0.00421037	0.206897	203	0.0526111	0.653954	-1.59898
Pv2.1_08_61072183	Pv08	61072183	0.00427907	0.044335	203	0.0524569	0.653954	3.28894
Pv2.1_07_36076505	Pv07	36076505	0.00428532	0.204433	203	0.052443	0.653954	1.63805
Pv2.1_01_1109013	Pv01	1109013	0.00429624	0.204433	203	0.0524188	0.653954	-1.60658
Pv2.1_07_37261073	Pv07	37261073	0.00434795	0.0862069	203	0.0523049	0.653954	2.34149
Pv2.1_02_514301	Pv02	514301	0.00436415	0.285714	203	0.0522695	0.653954	-1.40886
Pv2.1_08_392188	Pv08	392188	0.00444739	0.0862069	203	0.0520897	0.653954	-2.23041
Pv2.1_07_36141150	Pv07	36141150	0.00451349	0.20197	203	0.0519494	0.653954	1.61758
Pv2.1_07_37259064	Pv07	37259064	0.00454389	0.162562	203	0.0518856	0.653954	1.86981
Pv2.1_01_1100329	Pv01	1100329	0.0045563	0.20936	203	0.0518597	0.653954	-1.59303
Pv2.1_07_36141033	Pv07	36141033	0.00464598	0.199507	203	0.0516745	0.653954	1.61471
Pv2.1_01_51186472	Pv01	51186472	0.00465854	0.26601	203	0.0516488	0.653954	1.44321
Pv2.1_02_1904597	Pv02	1904597	0.00467887	0.182266	203	0.0516074	0.653954	1.63793
Pv2.1_02_1904601	Pv02	1904601	0.00467887	0.182266	203	0.0516074	0.653954	1.63793
Pv2.1_07_36713275	Pv07	36713275	0.00471277	0.157635	203	0.0515389	0.653954	1.86048
Pv2.1_07_36725752	Pv07	36725752	0.00471277	0.157635	203	0.0515389	0.653954	1.86048
Pv2.1_07_36725753	Pv07	36725753	0.00471277	0.157635	203	0.0515389	0.653954	1.86048
Pv2.1_07_37261456	Pv07	37261456	0.0047271	0.160099	203	0.05151	0.653954	1.88305
Pv2.1_01_51097264	Pv01	51097264	0.00482909	0.241379	203	0.0513074	0.653954	1.46888
Pv2.1_07_37122998	Pv07	37122998	0.00494155	0.0837438	203	0.051089	0.653954	2.31954
Pv2.1_01_2788482	Pv01	2788482	0.00499554	0.391626	203	0.0509859	0.653954	-1.30985
Pv2.1_07_36963738	Pv07	36963738	0.00500048	0.320197	203	0.0509766	0.653954	1.52815
Pv2.1_01_2808889	Pv01	2808889	0.00501362	0.391626	203	0.0509517	0.653954	-1.32514
Pv2.1_07_35902191	Pv07	35902191	0.00512055	0.0985222	203	0.0507517	0.653954	-2.12927
Pv2.1_01_1499995	Pv01	1499995	0.00515026	0.381773	203	0.0506969	0.653954	-1.33042
Pv2.1_07_35914751	Pv07	35914751	0.00515395	0.0960591	203	0.0506901	0.653954	2.1667
Pv2.1_07_35914760	Pv07	35914760	0.00515395	0.0960591	203	0.0506901	0.653954	2.1667
Pv2.1_07_36037274	Pv07	36037274	0.00515395	0.0960591	203	0.0506901	0.653954	2.1667
Pv2.1_07_36037285	Pv07	36037285	0.00515395	0.0960591	203	0.0506901	0.653954	2.1667
Pv2.1_01_2808975	Pv01	2808975	0.00526788	0.3867	203	0.050483	0.653954	-1.31662
Pv2.1_09_7727330	Pv09	7727330	0.00527364	0.251232	203	0.0504727	0.653954	-1.43565
Pv2.1_01_51135690	Pv01	51135690	0.00533492	0.243842	203	0.0503633	0.653954	1.47005
Pv2.1_02_1895797	Pv02	1895797	0.0054423	0.184729	203	0.0501748	0.653954	1.60985
Pv2.1_01_1000696	Pv01	1000696	0.00548483	0.214286	203	0.0501012	0.653954	-1.53903
Pv2.1_01_1009040	Pv01	1009040	0.00548483	0.214286	203	0.0501012	0.653954	-1.53903
Pv2.1_01_1009043	Pv01	1009043	0.00548483	0.214286	203	0.0501012	0.653954	-1.53903
Pv2.1_09_7674190	Pv09	7674190	0.00552721	0.256158	203	0.0500284	0.653954	-1.3985
Pv2.1_09_7692183	Pv09	7692183	0.00552721	0.256158	203	0.0500284	0.653954	-1.3985
Pv2.1_07_28396386	Pv07	28396386	0.00553785	0.413793	203	0.0500102	0.653954	1.42461
Pv2.1_01_51096079	Pv01	51096079	0.00558163	0.243842	203	0.0499358	0.653954	1.45558
Pv2.1_01_1108852	Pv01	1108852	0.00560513	0.20936	203	0.0498961	0.653954	-1.54395
Pv2.1_01_2809000	Pv01	2809000	0.0056238	0.394089	203	0.0498646	0.653954	-1.3112
Pv2.1_07_37122652	Pv07	37122652	0.00562973	0.08867	203	0.0498547	0.653954	2.23013
Pv2.1_07_37122664	Pv07	37122664	0.00562973	0.08867	203	0.0498547	0.653954	2.23013
Pv2.1_01_1193820	Pv01	1193820	0.00563681	0.189655	203	0.0498428	0.653954	-1.62801
Pv2.1_01_1193855	Pv01	1193855	0.00563681	0.189655	203	0.0498428	0.653954	-1.62801
Pv2.1_01_1484959	Pv01	1484959	0.00564759	0.37931	203	0.0498248	0.653954	-1.31439
Pv2.1_07_36141197	Pv07	36141197	0.00565143	0.197044	203	0.0498183	0.653954	1.57939
Pv2.1_07_36256467	Pv07	36256467	0.00575177	0.103448	203	0.0496521	0.653954	2.06475
Pv2.1_08_60965999	Pv08	60965999	0.00577455	0.0295567	203	0.0496148	0.653954	-3.81695
Pv2.1_08_60967854	Pv08	60967854	0.00577455	0.0295567	203	0.0496148	0.653954	-3.81695
Pv2.1_08_60973964	Pv08	60973964	0.00577455	0.0295567	203	0.0496148	0.653954	-3.81695
Pv2.1_08_60973722	Pv08	60973722	0.00577455	0.0295567	203	0.0496148	0.653954	3.81695
Pv2.1_08_60973763	Pv08	60973763	0.00577455	0.0295567	203	0.0496148	0.653954	3.81695
Pv2.1_09_7640448	Pv09	7640448	0.00577868	0.253695	203	0.049608	0.653954	-1.40037
Pv2.1_01_1009184	Pv01	1009184	0.00590026	0.20936	203	0.0494115	0.659104	-1.56316
Pv2.1_01_823556	Pv01	823556	0.00601716	0.236453	203	0.0492264	0.659104	-1.453
Pv2.1_01_1059348	Pv01	1059348	0.00606624	0.206897	203	0.0491498	0.659104	-1.57486
Pv2.1_01_2781264	Pv01	2781264	0.00611734	0.389163	203	0.0490707	0.659104	-1.29419
Pv2.1_01_2781268	Pv01	2781268	0.00611734	0.389163	203	0.0490707	0.659104	-1.29419
Pv2.1_01_2809165	Pv01	2809165	0.00623395	0.391626	203	0.0488928	0.659104	-1.2914
Pv2.1_01_2809169	Pv01	2809169	0.00623395	0.391626	203	0.0488928	0.659104	-1.2914
Pv2.1_01_2781225	Pv01	2781225	0.00625071	0.391626	203	0.0488675	0.659104	-1.30031
Pv2.1_01_992050	Pv01	992050	0.00625335	0.216749	203	0.0488635	0.659104	-1.50284
Pv2.1_01_1005658	Pv01	1005658	0.00625335	0.216749	203	0.0488635	0.659104	1.50284
Pv2.1_01_1005686	Pv01	1005686	0.00625335	0.216749	203	0.0488635	0.659104	1.50284
Pv2.1_06_24136430	Pv06	24136430	0.0062722	0.199507	203	0.0488352	0.659104	2.35709
Pv2.1_07_37261237	Pv07	37261237	0.00642651	0.155172	203	0.0486063	0.662638	1.8256
Pv2.1_02_316413	Pv02	316413	0.00644403	0.29803	203	0.0485807	0.662638	1.34969
Pv2.1_06_24071387	Pv06	24071387	0.00648716	0.0738916	203	0.0485179	0.662638	2.75824
Pv2.1_09_7677798	Pv09	7677798	0.0065141	0.253695	203	0.048479	0.662638	-1.39984
Pv2.1_07_37230073	Pv07	37230073	0.00656187	0.157635	203	0.0484102	0.662638	1.78724
Pv2.1_07_37259087	Pv07	37259087	0.00656187	0.157635	203	0.0484102	0.662638	1.78724
Pv2.1_02_959581	Pv02	959581	0.00656858	0.197044	203	0.0484006	0.662638	-1.51721
Pv2.1_01_2810408	Pv01	2810408	0.00663648	0.389163	203	0.0483039	0.665684	-1.26414
Pv2.1_07_37288583	Pv07	37288583	0.00670764	0.150246	203	0.0482036	0.669021	1.84056
Pv2.1_01_1193823	Pv01	1193823	0.00687236	0.192118	203	0.0479756	0.681599	-1.58786
Pv2.1_02_386975	Pv02	386975	0.00692858	0.29803	203	0.0478991	0.683336	1.32785
Pv2.1_07_36965265	Pv07	36965265	0.00697876	0.320197	203	0.0478314	0.684461	1.45974
Pv2.1_01_51096146	Pv01	51096146	0.00705243	0.241379	203	0.0477328	0.686463	1.41262
Pv2.1_01_1963027	Pv01	1963027	0.00707694	0.41133	203	0.0477002	0.686463	-1.2615
Pv2.1_08_61881919	Pv08	61881919	0.0071651	0.0591133	203	0.0475841	0.689021	2.65914
Pv2.1_07_36091900	Pv07	36091900	0.00718137	0.172414	203	0.0475628	0.689021	-1.69211
Pv2.1_07_36718734	Pv07	36718734	0.00730711	0.147783	203	0.0474	0.694555	1.75816
Pv2.1_01_787952	Pv01	787952	0.00731773	0.219212	203	0.0473864	0.694555	-1.49966
Pv2.1_02_959169	Pv02	959169	0.00754093	0.199507	203	0.0471049	0.703338	1.49235
Pv2.1_02_1895484	Pv02	1895484	0.00757148	0.182266	203	0.047067	0.703338	1.58439
Pv2.1_01_954793	Pv01	954793	0.00760947	0.226601	203	0.0470201	0.703338	-1.44279
Pv2.1_01_954801	Pv01	954801	0.00760947	0.226601	203	0.0470201	0.703338	-1.44279
Pv2.1_01_954818	Pv01	954818	0.00760947	0.226601	203	0.0470201	0.703338	-1.44279
Pv2.1_07_37218423	Pv07	37218423	0.0077081	0.162562	203	0.0468996	0.707371	1.77441
Pv2.1_07_37308559	Pv07	37308559	0.00781338	0.152709	203	0.0467726	0.707371	1.76929
Pv2.1_07_37323849	Pv07	37323849	0.00781338	0.152709	203	0.0467726	0.707371	1.76929
Pv2.1_07_37323879	Pv07	37323879	0.00781338	0.152709	203	0.0467726	0.707371	1.76929
Pv2.1_06_24104681	Pv06	24104681	0.00802232	0.197044	203	0.0465258	0.715283	2.32445
Pv2.1_06_24104690	Pv06	24104690	0.00802232	0.197044	203	0.0465258	0.715283	2.32445
Pv2.1_06_24104692	Pv06	24104692	0.00802232	0.197044	203	0.0465258	0.715283	2.32445
Pv2.1_01_51096113	Pv01	51096113	0.00821313	0.241379	203	0.0463062	0.728274	1.3933
Pv2.1_01_1000726	Pv01	1000726	0.00827934	0.211823	203	0.0462312	0.728274	-1.48223
Pv2.1_01_2851054	Pv01	2851054	0.00831035	0.482759	203	0.0461963	0.728274	1.16917
Pv2.1_08_61878372	Pv08	61878372	0.00833303	0.0541872	203	0.0461708	0.728274	-2.71274
Pv2.1_01_1963017	Pv01	1963017	0.00850899	0.408867	203	0.0459758	0.736362	-1.24706
Pv2.1_01_1963018	Pv01	1963018	0.00850899	0.408867	203	0.0459758	0.736362	-1.24706
Pv2.1_08_61846415	Pv08	61846415	0.00870661	0.0566502	203	0.0457617	0.749787	2.82478
Pv2.1_01_2808805	Pv01	2808805	0.00879666	0.394089	203	0.0456658	0.753865	-1.2385
Pv2.1_01_2050609	Pv01	2050609	0.0088648	0.46798	203	0.0455939	0.756035	-1.16516
Pv2.1_02_959239	Pv02	959239	0.00899033	0.199507	203	0.0454629	0.763054	1.4807
Pv2.1_01_2850942	Pv01	2850942	0.00903878	0.477833	203	0.0454128	0.763496	-1.17655
Pv2.1_01_992793	Pv01	992793	0.00913392	0.211823	203	0.0453153	0.765428	-1.47456
Pv2.1_03_40856601	Pv03	40856601	0.00914837	0.295567	203	0.0453006	0.765428	-1.29864
Pv2.1_08_5443726	Pv08	5443726	0.00934013	0.226601	203	0.0451076	0.774688	1.57712
Pv2.1_01_855413	Pv01	855413	0.00943475	0.246305	203	0.0450139	0.774688	-1.35216
Pv2.1_08_61825918	Pv08	61825918	0.00946167	0.0566502	203	0.0449874	0.774688	2.65436
Pv2.1_08_61825958	Pv08	61825958	0.00946167	0.0566502	203	0.0449874	0.774688	2.65436
Pv2.1_01_2174080	Pv01	2174080	0.00947846	0.413793	203	0.0449709	0.774688	-1.21552
Pv2.1_02_1895565	Pv02	1895565	0.00965004	0.184729	203	0.0448042	0.776211	1.53221
Pv2.1_09_7675752	Pv09	7675752	0.00971832	0.256158	203	0.0447387	0.776211	-1.32086
Pv2.1_07_1881204	Pv07	1881204	0.00972541	0.229064	203	0.0447319	0.776211	1.44679
Pv2.1_01_51084139	Pv01	51084139	0.00982866	0.236453	203	0.0446338	0.776211	-1.35601
Pv2.1_01_1598489	Pv01	1598489	0.00982883	0.396552	203	0.0446337	0.776211	-1.23323
Pv2.1_01_2649942	Pv01	2649942	0.00983096	0.399015	203	0.0446316	0.776211	-1.18905
Pv2.1_01_495797	Pv01	495797	0.00984883	0.226601	203	0.0446148	0.776211	-1.41005
Pv2.1_01_495819	Pv01	495819	0.00984883	0.226601	203	0.0446148	0.776211	-1.41005
Pv2.1_03_40784433	Pv03	40784433	0.00999266	0.214286	203	0.0444802	0.781784	-1.49078
Pv2.1_07_36850029	Pv07	36850029	0.0100081	0.320197	203	0.0444659	0.781784	1.3843
Pv2.1_01_1099099	Pv01	1099099	0.0101862	0.204433	203	0.0443022	0.784458	-1.45166
Pv2.1_01_1105083	Pv01	1105083	0.0101862	0.204433	203	0.0443022	0.784458	-1.45166
Pv2.1_01_1105106	Pv01	1105106	0.0101862	0.204433	203	0.0443022	0.784458	-1.45166
Pv2.1_01_51074463	Pv01	51074463	0.0102201	0.236453	203	0.0442714	0.784458	1.40568
Pv2.1_08_61089109	Pv08	61089109	0.0102997	0.0418719	203	0.0441995	0.787148	3.2453
Pv2.1_07_28423385	Pv07	28423385	0.010365	0.426108	203	0.0441409	0.788723	1.32257
Pv2.1_01_1002626	Pv01	1002626	0.0105576	0.226601	203	0.0439703	0.793123	-1.37337
Pv2.1_01_1002644	Pv01	1002644	0.0105576	0.226601	203	0.0439703	0.793123	-1.37337
Pv2.1_01_1002653	Pv01	1002653	0.0105576	0.226601	203	0.0439703	0.793123	-1.37337
Pv2.1_01_2850943	Pv01	2850943	0.0108189	0.480296	203	0.0437439	0.806098	-1.1508
Pv2.1_07_36711226	Pv07	36711226	0.0108397	0.0738916	203	0.0437262	0.806098	2.14392
Pv2.1_01_17920	Pv01	17920	0.0108673	0.399015	203	0.0437026	0.806098	-1.14998
Pv2.1_01_2851130	Pv01	2851130	0.011022	0.487685	203	0.0435719	0.808649	1.13849
Pv2.1_01_1034649	Pv01	1034649	0.0110391	0.20936	203	0.0435575	0.808649	-1.43826
Pv2.1_01_1034697	Pv01	1034697	0.0110391	0.20936	203	0.0435575	0.808649	-1.43826
Pv2.1_02_1904681	Pv02	1904681	0.0113076	0.182266	203	0.0433354	0.824891	1.51264
Pv2.1_08_61266527	Pv08	61266527	0.0113735	0.046798	203	0.0432817	0.826284	2.80919
Pv2.1_07_36203435	Pv07	36203435	0.0117409	0.258621	203	0.0429881	0.847	-1.45924
Pv2.1_11_50054854	Pv011	50054854	0.0117546	0.142857	203	0.0429774	0.847	1.60142
Pv2.1_01_992724	Pv01	992724	0.0118938	0.211823	203	0.0428687	0.853551	-1.41131
Pv2.1_08_60982387	Pv08	60982387	0.0121043	0.044335	203	0.042707	0.855057	3.16546
Pv2.1_08_60982396	Pv08	60982396	0.0121043	0.044335	203	0.042707	0.855057	3.16546
Pv2.1_03_48599603	Pv03	48599603	0.0121681	0.14532	203	0.0426585	0.855057	-1.62238
Pv2.1_01_2063881	Pv01	2063881	0.0123082	0.470443	203	0.042553	0.855057	1.11535
Pv2.1_01_855624	Pv01	855624	0.0123614	0.236453	203	0.0425133	0.855057	-1.32163
Pv2.1_01_855626	Pv01	855626	0.0123614	0.236453	203	0.0425133	0.855057	-1.32163
Pv2.1_01_855629	Pv01	855629	0.0123614	0.236453	203	0.0425133	0.855057	-1.32163
Pv2.1_01_855607	Pv01	855607	0.0123614	0.236453	203	0.0425133	0.855057	1.32163
Pv2.1_01_445847	Pv01	445847	0.0123991	0.226601	203	0.0424852	0.855057	-1.3564
Pv2.1_01_445857	Pv01	445857	0.0123991	0.226601	203	0.0424852	0.855057	-1.3564
Pv2.1_08_60251430	Pv08	60251430	0.0125338	0.0295567	203	0.0423858	0.860207	-3.39371
Pv2.1_08_61889717	Pv08	61889717	0.0125713	0.0566502	203	0.0423583	0.860207	2.69689
Pv2.1_02_4339386	Pv02	4339386	0.0126697	0.0714286	203	0.0422865	0.863595	2.22615
Pv2.1_01_445835	Pv01	445835	0.0128533	0.224138	203	0.0421541	0.869398	-1.34951
Pv2.1_01_446205	Pv01	446205	0.0128533	0.224138	203	0.0421541	0.869398	-1.34951
Pv2.1_01_1598564	Pv01	1598564	0.0129107	0.396552	203	0.0421131	0.869947	-1.18861
Pv2.1_06_23821636	Pv06	23821636	0.0131379	0.08867	203	0.0419528	0.87793	-1.93719
Pv2.1_06_23668936	Pv06	23668936	0.0131379	0.08867	203	0.0419528	0.87793	1.93719
Pv2.1_09_22619169	Pv09	22619169	0.0132006	0.157635	203	0.041909	0.87793	-1.5511
Pv2.1_03_40763138	Pv03	40763138	0.0135835	0.20936	203	0.0416464	0.87793	-1.38632
Pv2.1_03_40763141	Pv03	40763141	0.0135835	0.20936	203	0.0416464	0.87793	-1.38632
Pv2.1_03_40763149	Pv03	40763149	0.0135835	0.20936	203	0.0416464	0.87793	-1.38632
Pv2.1_03_40763169	Pv03	40763169	0.0135835	0.20936	203	0.0416464	0.87793	-1.38632
Pv2.1_03_40764864	Pv03	40764864	0.0135835	0.20936	203	0.0416464	0.87793	-1.38632
Pv2.1_03_40764896	Pv03	40764896	0.0135835	0.20936	203	0.0416464	0.87793	-1.38632
Pv2.1_08_61135681	Pv08	61135681	0.0139313	0.0492611	203	0.0414144	0.87793	2.8211
Pv2.1_01_2219931	Pv01	2219931	0.0139938	0.302956	203	0.0413734	0.87793	1.19236
Pv2.1_03_40764807	Pv03	40764807	0.0141351	0.214286	203	0.0412813	0.87793	-1.37295
Pv2.1_01_499997	Pv01	499997	0.0142356	0.226601	203	0.0412163	0.87793	-1.32102
Pv2.1_07_37393321	Pv07	37393321	0.0142397	0.165025	203	0.0412137	0.87793	1.60182
Pv2.1_08_61215117	Pv08	61215117	0.0142421	0.044335	203	0.0412122	0.87793	-2.80226
Pv2.1_08_61215208	Pv08	61215208	0.0142421	0.044335	203	0.0412122	0.87793	2.80226
Pv2.1_01_72790	Pv01	72790	0.0142578	0.248768	203	0.0412021	0.87793	-1.28267
Pv2.1_01_2016690	Pv01	2016690	0.0142876	0.470443	203	0.041183	0.87793	-1.09106
Pv2.1_01_256681	Pv01	256681	0.0143203	0.246305	203	0.041162	0.87793	-1.2941
Pv2.1_07_36881235	Pv07	36881235	0.0143794	0.285714	203	0.0411243	0.87793	1.28819
Pv2.1_01_2062192	Pv01	2062192	0.0144131	0.472906	203	0.0411028	0.87793	1.0929
Pv2.1_02_2247406	Pv02	2247406	0.0145112	0.310345	203	0.0410407	0.87793	1.22849
Pv2.1_08_61858928	Pv08	61858928	0.0145632	0.0591133	203	0.041008	0.87793	2.4862
Pv2.1_01_495805	Pv01	495805	0.0146776	0.229064	203	0.0409363	0.87793	-1.33153
Pv2.1_01_495817	Pv01	495817	0.0146776	0.229064	203	0.0409363	0.87793	-1.33153
Pv2.1_09_8710786	Pv09	8710786	0.014714	0.384236	203	0.0409137	0.87793	-1.13148
Pv2.1_01_51087161	Pv01	51087161	0.0147458	0.243842	203	0.040894	0.87793	1.30671
Pv2.1_01_51087166	Pv01	51087166	0.0147458	0.243842	203	0.040894	0.87793	1.30671
Pv2.1_08_61896126	Pv08	61896126	0.0147883	0.0566502	203	0.0408676	0.87793	2.71443
Pv2.1_03_46158969	Pv03	46158969	0.014865	0.231527	203	0.0408203	0.87793	-1.33805
Pv2.1_01_2851007	Pv01	2851007	0.0150167	0.490148	203	0.0407275	0.87793	1.09176
Pv2.1_01_2283892	Pv01	2283892	0.0150693	0.317734	203	0.0406954	0.87793	1.19497
Pv2.1_01_2283925	Pv01	2283925	0.0150693	0.317734	203	0.0406954	0.87793	1.19497
Pv2.1_08_61837968	Pv08	61837968	0.0150872	0.0517241	203	0.0406846	0.87793	2.77082
Pv2.1_08_61837991	Pv08	61837991	0.0150872	0.0517241	203	0.0406846	0.87793	2.77082
Pv2.1_01_1628415	Pv01	1628415	0.0151984	0.403941	203	0.0406175	0.87793	-1.14896
Pv2.1_07_38405011	Pv07	38405011	0.015385	0.108374	203	0.0405059	0.87793	-1.72412
Pv2.1_07_38481382	Pv07	38481382	0.015385	0.108374	203	0.0405059	0.87793	-1.72412
Pv2.1_07_38402586	Pv07	38402586	0.015385	0.108374	203	0.0405059	0.87793	1.72412
Pv2.1_07_38439979	Pv07	38439979	0.015385	0.108374	203	0.0405059	0.87793	1.72412
Pv2.1_07_38481315	Pv07	38481315	0.015385	0.108374	203	0.0405059	0.87793	1.72412
Pv2.1_07_28396404	Pv07	28396404	0.015539	0.428571	203	0.040415	0.87793	1.23981
Pv2.1_07_28396423	Pv07	28396423	0.015539	0.428571	203	0.040415	0.87793	1.23981
Pv2.1_07_28396429	Pv07	28396429	0.015539	0.428571	203	0.040415	0.87793	1.23981
Pv2.1_07_36205682	Pv07	36205682	0.0155429	0.26601	203	0.0404127	0.87793	-1.37454
Pv2.1_01_1639069	Pv01	1639069	0.0156022	0.391626	203	0.040378	0.87793	-1.13603
Pv2.1_01_499112	Pv01	499112	0.0157076	0.221675	203	0.0403165	0.87793	-1.33225
Pv2.1_06_24136549	Pv06	24136549	0.0157722	0.192118	203	0.040279	0.87793	-2.10377
Pv2.1_06_24136577	Pv06	24136577	0.0157722	0.192118	203	0.040279	0.87793	-2.10377
Pv2.1_06_24136592	Pv06	24136592	0.0157722	0.192118	203	0.040279	0.87793	-2.10377
Pv2.1_07_1275712	Pv07	1275712	0.0158672	0.315271	203	0.0402242	0.87793	-1.18235
Pv2.1_05_749194	Pv05	749194	0.0158681	0.123153	203	0.0402237	0.87793	1.63799
Pv2.1_01_2272338	Pv01	2272338	0.0159887	0.302956	203	0.0401546	0.87793	1.17473
Pv2.1_08_61091263	Pv08	61091263	0.0161413	0.0394089	203	0.040068	0.87793	2.90929
Pv2.1_08_61185945	Pv08	61185945	0.0161413	0.0394089	203	0.040068	0.87793	2.90929
Pv2.1_01_51175042	Pv01	51175042	0.016165	0.332512	203	0.0400546	0.87793	1.16025
Pv2.1_06_23698538	Pv06	23698538	0.0162779	0.337438	203	0.0399912	0.87793	-1.29249
Pv2.1_01_1966657	Pv01	1966657	0.01629	0.406404	203	0.0399844	0.87793	-1.13484
Pv2.1_01_1966665	Pv01	1966665	0.01629	0.406404	203	0.0399844	0.87793	-1.13484
Pv2.1_01_2270257	Pv01	2270257	0.0162996	0.431034	203	0.039979	0.87793	1.10403
Pv2.1_07_36879312	Pv07	36879312	0.0163842	0.35468	203	0.0399318	0.87793	1.22291
Pv2.1_07_36879349	Pv07	36879349	0.0163842	0.35468	203	0.0399318	0.87793	1.22291
Pv2.1_08_61153483	Pv08	61153483	0.0163918	0.0492611	203	0.0399276	0.87793	2.8568
Pv2.1_08_61206723	Pv08	61206723	0.0163918	0.0492611	203	0.0399276	0.87793	2.8568
Pv2.1_08_61240426	Pv08	61240426	0.0163918	0.0492611	203	0.0399276	0.87793	2.8568
Pv2.1_08_61264384	Pv08	61264384	0.0163918	0.0492611	203	0.0399276	0.87793	2.8568
Pv2.1_01_599190	Pv01	599190	0.016527	0.211823	203	0.0398528	0.87793	-1.32777
Pv2.1_01_599157	Pv01	599157	0.016527	0.211823	203	0.0398528	0.87793	1.32777
Pv2.1_01_1626766	Pv01	1626766	0.0165392	0.396552	203	0.039846	0.87793	-1.12957
Pv2.1_07_36237616	Pv07	36237616	0.0165463	0.270936	203	0.0398421	0.87793	-1.35957
Pv2.1_03_46149483	Pv03	46149483	0.01656	0.231527	203	0.0398346	0.87793	-1.3178
Pv2.1_08_61048245	Pv08	61048245	0.0168272	0.046798	203	0.0396888	0.882555	2.71023
Pv2.1_08_61361051	Pv08	61361051	0.0170393	0.0591133	203	0.0395748	0.882555	2.50577
Pv2.1_05_739663	Pv05	739663	0.0170411	0.12069	203	0.0395739	0.882555	1.64382
Pv2.1_05_739669	Pv05	739669	0.0170411	0.12069	203	0.0395739	0.882555	1.64382
Pv2.1_05_739718	Pv05	739718	0.0170411	0.12069	203	0.0395739	0.882555	1.64382
Pv2.1_05_5123284	Pv05	5123284	0.0170697	0.349754	203	0.0395586	0.882555	-1.11263
Pv2.1_02_2321056	Pv02	2321056	0.0171144	0.300493	203	0.0395348	0.882555	-1.16321
Pv2.1_02_2321068	Pv02	2321068	0.0171144	0.300493	203	0.0395348	0.882555	-1.16321
Pv2.1_02_2321070	Pv02	2321070	0.0171144	0.300493	203	0.0395348	0.882555	1.16321
Pv2.1_08_61671591	Pv08	61671591	0.0171472	0.0566502	203	0.0395174	0.882555	2.56538
Pv2.1_01_51087175	Pv01	51087175	0.0174336	0.241379	203	0.0393668	0.892767	1.27195
Pv2.1_03_40366538	Pv03	40366538	0.0174467	0.20197	203	0.03936	0.892767	-1.34532
Pv2.1_07_38388336	Pv07	38388336	0.0176264	0.103448	203	0.0392668	0.894187	1.72326
Pv2.1_07_38397220	Pv07	38397220	0.0176264	0.103448	203	0.0392668	0.894187	1.72326
Pv2.1_07_38397226	Pv07	38397226	0.0176264	0.103448	203	0.0392668	0.894187	1.72326
Pv2.1_01_2303873	Pv01	2303873	0.0177808	0.29803	203	0.0391876	0.895362	1.15071
Pv2.1_01_51097892	Pv01	51097892	0.0179117	0.285714	203	0.039121	0.895362	-1.20115
Pv2.1_01_635496	Pv01	635496	0.0180063	0.211823	203	0.0390732	0.895362	-1.31925
Pv2.1_03_40763151	Pv03	40763151	0.0181598	0.206897	203	0.0389962	0.895362	-1.32768
Pv2.1_03_40763339	Pv03	40763339	0.0181598	0.206897	203	0.0389962	0.895362	-1.32768
Pv2.1_03_40763380	Pv03	40763380	0.0181598	0.206897	203	0.0389962	0.895362	-1.32768
Pv2.1_03_40763385	Pv03	40763385	0.0181598	0.206897	203	0.0389962	0.895362	-1.32768
Pv2.1_07_38385796	Pv07	38385796	0.018162	0.105911	203	0.0389951	0.895362	1.73369
Pv2.1_01_51186477	Pv01	51186477	0.0182136	0.275862	203	0.0389693	0.895362	1.1863
Pv2.1_08_60967524	Pv08	60967524	0.0186001	0.305419	203	0.0387789	0.895362	1.14117
Pv2.1_05_739798	Pv05	739798	0.018779	0.12069	203	0.0386921	0.895362	1.62394
Pv2.1_01_2062060	Pv01	2062060	0.0187956	0.46798	203	0.0386841	0.895362	1.05573
Pv2.1_03_40764852	Pv03	40764852	0.0188602	0.211823	203	0.038653	0.895362	-1.31458
Pv2.1_07_37270075	Pv07	37270075	0.0191213	0.20197	203	0.0385285	0.895362	1.30752
Pv2.1_08_61502178	Pv08	61502178	0.019191	0.458128	203	0.0384955	0.895362	1.09593
Pv2.1_07_35841130	Pv07	35841130	0.0192635	0.268473	203	0.0384614	0.895362	-1.3301
Pv2.1_07_35841161	Pv07	35841161	0.0192635	0.268473	203	0.0384614	0.895362	-1.3301
Pv2.1_08_61361928	Pv08	61361928	0.0192814	0.0591133	203	0.038453	0.895362	2.50598
Pv2.1_08_61525755	Pv08	61525755	0.0192814	0.0591133	203	0.038453	0.895362	2.50598
Pv2.1_08_61525779	Pv08	61525779	0.0192814	0.0591133	203	0.038453	0.895362	2.50598
Pv2.1_08_61639236	Pv08	61639236	0.0192814	0.0591133	203	0.038453	0.895362	2.50598
Pv2.1_08_61664077	Pv08	61664077	0.0192814	0.0591133	203	0.038453	0.895362	2.50598
Pv2.1_08_61664116	Pv08	61664116	0.0192814	0.0591133	203	0.038453	0.895362	2.50598
Pv2.1_08_61682037	Pv08	61682037	0.0192814	0.0591133	203	0.038453	0.895362	2.50598
Pv2.1_08_61818126	Pv08	61818126	0.0192814	0.0591133	203	0.038453	0.895362	2.50598
Pv2.1_08_61825995	Pv08	61825995	0.0192814	0.0591133	203	0.038453	0.895362	2.50598
Pv2.1_08_61879986	Pv08	61879986	0.0192814	0.0591133	203	0.038453	0.895362	2.50598
Pv2.1_08_61885667	Pv08	61885667	0.0192814	0.0591133	203	0.038453	0.895362	2.50598
Pv2.1_08_61896163	Pv08	61896163	0.0192814	0.0591133	203	0.038453	0.895362	2.50598
Pv2.1_08_61525694	Pv08	61525694	0.0193269	0.0566502	203	0.0384316	0.895362	2.61165
Pv2.1_08_61825332	Pv08	61825332	0.0193269	0.0566502	203	0.0384316	0.895362	2.61165
Pv2.1_08_61825339	Pv08	61825339	0.0193269	0.0566502	203	0.0384316	0.895362	2.61165
Pv2.1_08_61701788	Pv08	61701788	0.0193688	0.0640394	203	0.0384121	0.895362	-2.23261
Pv2.1_07_36921224	Pv07	36921224	0.0194247	0.325123	203	0.038386	0.895362	1.23044
Pv2.1_07_36934647	Pv07	36934647	0.0194247	0.325123	203	0.038386	0.895362	1.23044
Pv2.1_08_61467805	Pv08	61467805	0.0199551	0.0541872	203	0.0381424	0.909103	2.5875
Pv2.1_08_61844358	Pv08	61844358	0.0199648	0.0566502	203	0.038138	0.909103	2.45274
Pv2.1_05_120826	Pv05	120826	0.0200795	0.26601	203	0.0380862	0.909103	1.18594
Pv2.1_05_131680	Pv05	131680	0.0201842	0.275862	203	0.0380392	0.909103	-1.16103
Pv2.1_05_128175	Pv05	128175	0.0201842	0.275862	203	0.0380392	0.909103	1.16103
Pv2.1_05_131156	Pv05	131156	0.0201842	0.275862	203	0.0380392	0.909103	1.16103
Pv2.1_05_131683	Pv05	131683	0.0201842	0.275862	203	0.0380392	0.909103	1.16103
Pv2.1_05_132339	Pv05	132339	0.0201842	0.275862	203	0.0380392	0.909103	1.16103
Pv2.1_08_61223748	Pv08	61223748	0.0201863	0.0492611	203	0.0380383	0.909103	2.65711
Pv2.1_03_46079384	Pv03	46079384	0.0202513	0.226601	203	0.0380092	0.909712	-1.27915
Pv2.1_08_61266660	Pv08	61266660	0.0203326	0.0517241	203	0.037973	0.911046	2.53106
Pv2.1_03_40356597	Pv03	40356597	0.0203905	0.20197	203	0.0379473	0.911328	-1.30744
Pv2.1_01_2548834	Pv01	2548834	0.0205585	0.490148	203	0.0378733	0.916515	-1.02583
Pv2.1_08_61467752	Pv08	61467752	0.0209227	0.0566502	203	0.0377148	0.921914	2.45535
Pv2.1_08_61467763	Pv08	61467763	0.0209227	0.0566502	203	0.0377148	0.921914	2.45535
Pv2.1_02_518942	Pv02	518942	0.0210263	0.26601	203	0.0376703	0.921914	1.16442
Pv2.1_02_518991	Pv02	518991	0.0210263	0.26601	203	0.0376703	0.921914	1.16442
Pv2.1_02_546148	Pv02	546148	0.0210263	0.26601	203	0.0376703	0.921914	1.16442
Pv2.1_08_61264510	Pv08	61264510	0.0210469	0.0517241	203	0.0376614	0.921914	2.6976
Pv2.1_03_40458162	Pv03	40458162	0.0211942	0.20936	203	0.0375985	0.921914	-1.29289
Pv2.1_11_50063877	Pv011	50063877	0.0212582	0.135468	203	0.0375714	0.921914	1.47133
Pv2.1_08_61658578	Pv08	61658578	0.0212738	0.0665025	203	0.0375648	0.921914	2.1923
Pv2.1_07_36203363	Pv07	36203363	0.021335	0.273399	203	0.0375389	0.921914	-1.25546
Pv2.1_08_61656886	Pv08	61656886	0.0213897	0.0541872	203	0.0375158	0.921914	2.5139
Pv2.1_08_61656890	Pv08	61656890	0.0213897	0.0541872	203	0.0375158	0.921914	2.5139
Pv2.1_03_40366597	Pv03	40366597	0.0214835	0.204433	203	0.0374764	0.921914	-1.29536
Pv2.1_02_561868	Pv02	561868	0.0214909	0.283251	203	0.0374733	0.921914	1.15865
Pv2.1_02_561872	Pv02	561872	0.0214909	0.283251	203	0.0374733	0.921914	1.15865
Pv2.1_03_46114663	Pv03	46114663	0.0215152	0.226601	203	0.0374631	0.921914	-1.25552
Pv2.1_08_61502892	Pv08	61502892	0.0216058	0.463054	203	0.0374252	0.922491	-1.07353
Pv2.1_01_51074408	Pv01	51074408	0.0216768	0.241379	203	0.0373957	0.922491	1.23919
Pv2.1_02_2273725	Pv02	2273725	0.0216854	0.312808	203	0.0373921	0.922491	1.11331
Pv2.1_05_132563	Pv05	132563	0.0219878	0.273399	203	0.0372674	0.924117	1.15085
Pv2.1_08_61639089	Pv08	61639089	0.0223897	0.0541872	203	0.0371045	0.924117	2.65674
Pv2.1_08_61467873	Pv08	61467873	0.0224321	0.0566502	203	0.0370875	0.924117	2.53856
Pv2.1_08_61885694	Pv08	61885694	0.0224321	0.0566502	203	0.0370875	0.924117	2.53856
Pv2.1_11_51804418	Pv011	51804418	0.0225079	0.418719	203	0.0370571	0.924117	1.08
Pv2.1_01_54667	Pv01	54667	0.0226143	0.248768	203	0.0370148	0.924117	-1.17456
Pv2.1_02_46792667	Pv02	46792667	0.0226508	0.142857	203	0.0370003	0.924117	-1.44293
Pv2.1_02_46792713	Pv02	46792713	0.0226508	0.142857	203	0.0370003	0.924117	-1.44293
Pv2.1_11_51804457	Pv011	51804457	0.0226716	0.246305	203	0.036992	0.924117	1.29012
Pv2.1_03_45938868	Pv03	45938868	0.0228497	0.226601	203	0.0369217	0.924117	-1.26295
Pv2.1_05_825483	Pv05	825483	0.0228558	0.108374	203	0.0369193	0.924117	1.64414
Pv2.1_08_61360993	Pv08	61360993	0.0228737	0.0566502	203	0.0369122	0.924117	2.45555
Pv2.1_06_19330469	Pv06	19330469	0.0229076	0.08867	203	0.0368989	0.924117	2.51029
Pv2.1_01_105986	Pv01	105986	0.0229808	0.231527	203	0.0368703	0.924117	-1.21497
Pv2.1_01_48992	Pv01	48992	0.0231443	0.241379	203	0.0368066	0.924117	-1.17892
Pv2.1_09_35687876	Pv09	35687876	0.0231633	0.12069	203	0.0367993	0.924117	1.5425
Pv2.1_01_173006	Pv01	173006	0.0231659	0.243842	203	0.0367983	0.924117	-1.18346
Pv2.1_01_173008	Pv01	173008	0.0231659	0.243842	203	0.0367983	0.924117	-1.18346
Pv2.1_02_1750543	Pv02	1750543	0.0232252	0.359606	203	0.0367753	0.924117	-1.06159
Pv2.1_08_61869595	Pv08	61869595	0.0232603	0.0541872	203	0.0367618	0.924117	2.48053
Pv2.1_08_61869596	Pv08	61869596	0.0232603	0.0541872	203	0.0367618	0.924117	2.48053
Pv2.1_06_28586609	Pv06	28586609	0.0232844	0.460591	203	0.0367524	0.924117	-1.05582
Pv2.1_01_174239	Pv01	174239	0.0233246	0.246305	203	0.036737	0.924117	-1.17409
Pv2.1_01_174264	Pv01	174264	0.0233246	0.246305	203	0.036737	0.924117	-1.17409
Pv2.1_08_61525853	Pv08	61525853	0.0233388	0.0591133	203	0.0367315	0.924117	2.41224
Pv2.1_08_61526003	Pv08	61526003	0.0233388	0.0591133	203	0.0367315	0.924117	2.41224
Pv2.1_11_50035713	Pv011	50035713	0.0233634	0.142857	203	0.036722	0.924117	1.40993
Pv2.1_08_62063679	Pv08	62063679	0.0233777	0.0640394	203	0.0367166	0.924117	2.1583
Pv2.1_06_396239	Pv06	396239	0.0233796	0.418719	203	0.0367158	0.924117	1.15266
Pv2.1_08_61326619	Pv08	61326619	0.0234239	0.0541872	203	0.0366988	0.924117	2.55967
Pv2.1_01_42071084	Pv01	42071084	0.0235213	0.0369458	203	0.0366616	0.924117	2.73359
Pv2.1_08_61525703	Pv08	61525703	0.0236614	0.0615764	203	0.0366083	0.924117	2.39034
Pv2.1_07_36800053	Pv07	36800053	0.0236839	0.26601	203	0.0365998	0.924117	1.21916
Pv2.1_03_45996524	Pv03	45996524	0.0237101	0.229064	203	0.0365899	0.924117	-1.24516
Pv2.1_01_2563368	Pv01	2563368	0.0237345	0.302956	203	0.0365806	0.924117	1.09504
Pv2.1_01_113897	Pv01	113897	0.0241216	0.241379	203	0.0364356	0.924117	-1.17463
Pv2.1_05_739955	Pv05	739955	0.0242383	0.123153	203	0.0363924	0.924117	-1.51024
Pv2.1_05_739891	Pv05	739891	0.0242383	0.123153	203	0.0363924	0.924117	1.51024
Pv2.1_06_2093163	Pv06	2093163	0.0243039	0.472906	203	0.0363681	0.924117	-1.13838
Pv2.1_06_28586275	Pv06	28586275	0.0243433	0.458128	203	0.0363536	0.924117	-1.04504
Pv2.1_06_28586276	Pv06	28586276	0.0243433	0.458128	203	0.0363536	0.924117	1.04504
Pv2.1_06_28586990	Pv06	28586990	0.0243433	0.458128	203	0.0363536	0.924117	1.04504
Pv2.1_08_5263462	Pv08	5263462	0.0243966	0.206897	203	0.036334	0.924117	1.38061
Pv2.1_05_2804320	Pv05	2804320	0.0244809	0.477833	203	0.0363032	0.924117	1.02333
Pv2.1_01_174145	Pv01	174145	0.0245134	0.248768	203	0.0362913	0.924117	-1.16477
Pv2.1_02_561874	Pv02	561874	0.0246262	0.280788	203	0.0362501	0.924117	1.13362
Pv2.1_03_40782776	Pv03	40782776	0.0246888	0.399015	203	0.0362274	0.924117	1.02783
Pv2.1_11_50054929	Pv011	50054929	0.024737	0.140394	203	0.0362099	0.924117	1.41298
Pv2.1_03_46149546	Pv03	46149546	0.0249746	0.238916	203	0.0361244	0.924117	-1.20237
Pv2.1_03_49404571	Pv03	49404571	0.0251049	0.394089	203	0.0360779	0.924117	1.00593
Pv2.1_03_46114642	Pv03	46114642	0.0252021	0.226601	203	0.0360433	0.924117	-1.23151
Pv2.1_05_91950	Pv05	91950	0.0252818	0.26601	203	0.036015	0.924117	1.14037
Pv2.1_08_61656772	Pv08	61656772	0.0253396	0.0615764	203	0.0359946	0.924117	2.3294
Pv2.1_08_61663019	Pv08	61663019	0.0253396	0.0615764	203	0.0359946	0.924117	2.3294
Pv2.1_01_2100545	Pv01	2100545	0.0254945	0.300493	203	0.0359402	0.924117	-1.07832
Pv2.1_01_2100550	Pv01	2100550	0.0254945	0.300493	203	0.0359402	0.924117	-1.07832
Pv2.1_01_2100540	Pv01	2100540	0.0254945	0.300493	203	0.0359402	0.924117	1.07832
Pv2.1_01_2100546	Pv01	2100546	0.0254945	0.300493	203	0.0359402	0.924117	1.07832
Pv2.1_01_2100547	Pv01	2100547	0.0254945	0.300493	203	0.0359402	0.924117	1.07832
Pv2.1_01_2100548	Pv01	2100548	0.0254945	0.300493	203	0.0359402	0.924117	1.07832
Pv2.1_01_2100551	Pv01	2100551	0.0254945	0.300493	203	0.0359402	0.924117	1.07832
Pv2.1_01_16295	Pv01	16295	0.0257326	0.238916	203	0.0358571	0.924117	-1.16284
Pv2.1_08_62139107	Pv08	62139107	0.0257846	0.0566502	203	0.035839	0.924117	2.32631
Pv2.1_06_7859236	Pv06	7859236	0.0259634	0.440887	203	0.0357773	0.924117	-1.15502
Pv2.1_06_7859257	Pv06	7859257	0.0259634	0.440887	203	0.0357773	0.924117	-1.15502
Pv2.1_11_51804448	Pv011	51804448	0.0259687	0.413793	203	0.0357755	0.924117	1.06138
Pv2.1_05_4970576	Pv05	4970576	0.025976	0.35468	203	0.035773	0.924117	-1.0321
Pv2.1_01_2100542	Pv01	2100542	0.0259933	0.302956	203	0.035767	0.924117	1.07388
Pv2.1_01_2100544	Pv01	2100544	0.0259933	0.302956	203	0.035767	0.924117	1.07388
Pv2.1_02_2325251	Pv02	2325251	0.0260052	0.413793	203	0.0357629	0.924117	1.05823
Pv2.1_05_132278	Pv05	132278	0.0260349	0.275862	203	0.0357527	0.924117	1.13335
Pv2.1_05_132287	Pv05	132287	0.0260349	0.275862	203	0.0357527	0.924117	1.13335
Pv2.1_08_61671405	Pv08	61671405	0.0265517	0.0689655	203	0.0355773	0.924117	2.05746
Pv2.1_07_1275937	Pv07	1275937	0.0266309	0.310345	203	0.0355507	0.924117	-1.08883
Pv2.1_05_53723	Pv05	53723	0.0266807	0.270936	203	0.0355341	0.924117	-1.11216
Pv2.1_05_53802	Pv05	53802	0.0266807	0.270936	203	0.0355341	0.924117	-1.11216
Pv2.1_05_104042	Pv05	104042	0.0266807	0.270936	203	0.0355341	0.924117	-1.11216
Pv2.1_05_115185	Pv05	115185	0.0266807	0.270936	203	0.0355341	0.924117	1.11216
Pv2.1_05_116367	Pv05	116367	0.0266807	0.270936	203	0.0355341	0.924117	1.11216
Pv2.1_05_116391	Pv05	116391	0.0266807	0.270936	203	0.0355341	0.924117	1.11216
Pv2.1_01_2319310	Pv01	2319310	0.0268482	0.300493	203	0.0354783	0.924117	1.08162
Pv2.1_01_2319335	Pv01	2319335	0.0268482	0.300493	203	0.0354783	0.924117	1.08162
Pv2.1_03_49696941	Pv03	49696941	0.027029	0.46798	203	0.0354184	0.924117	-1.00126
Pv2.1_09_35693765	Pv09	35693765	0.0270928	0.12069	203	0.0353974	0.924117	1.49958
Pv2.1_09_35693782	Pv09	35693782	0.0270928	0.12069	203	0.0353974	0.924117	1.49958
Pv2.1_01_49220	Pv01	49220	0.027108	0.238916	203	0.0353924	0.924117	-1.15564
Pv2.1_03_45934831	Pv03	45934831	0.0272852	0.226601	203	0.0353343	0.924117	-1.22315
Pv2.1_06_323012	Pv06	323012	0.0274279	0.416256	203	0.0352879	0.924117	-1.12763
Pv2.1_08_62308094	Pv08	62308094	0.0274762	0.0640394	203	0.0352722	0.924117	2.16556
Pv2.1_02_561795	Pv02	561795	0.0274936	0.283251	203	0.0352666	0.924117	1.11363
Pv2.1_08_62054773	Pv08	62054773	0.0275207	0.0615764	203	0.0352578	0.924117	2.20331
Pv2.1_08_62054781	Pv08	62054781	0.0275207	0.0615764	203	0.0352578	0.924117	2.20331
Pv2.1_01_2308662	Pv01	2308662	0.0275992	0.29064	203	0.0352324	0.924117	1.07466
Pv2.1_01_2308988	Pv01	2308988	0.0275992	0.29064	203	0.0352324	0.924117	1.07466
Pv2.1_09_35517310	Pv09	35517310	0.027601	0.1133	203	0.0352318	0.924117	1.56472
Pv2.1_01_2307385	Pv01	2307385	0.0276345	0.408867	203	0.035221	0.924117	0.98992
Pv2.1_08_61621891	Pv08	61621891	0.0276533	0.0591133	203	0.035215	0.924117	2.41326
Pv2.1_04_1743539	Pv04	1743539	0.0277175	0.155172	203	0.0351943	0.924117	1.36748
Pv2.1_11_49896748	Pv011	49896748	0.0277609	0.137931	203	0.0351804	0.924117	1.38711
Pv2.1_11_50054900	Pv011	50054900	0.0277609	0.137931	203	0.0351804	0.924117	1.38711
Pv2.1_03_40282353	Pv03	40282353	0.0277805	0.187192	203	0.0351741	0.924117	-1.2876
Pv2.1_08_61363185	Pv08	61363185	0.0278016	0.0566502	203	0.0351674	0.924117	2.28433
Pv2.1_02_1750470	Pv02	1750470	0.0278245	0.342365	203	0.03516	0.924117	1.04868
Pv2.1_09_22673996	Pv09	22673996	0.027875	0.152709	203	0.0351439	0.924117	1.39741
Pv2.1_05_148073	Pv05	148073	0.0280895	0.310345	203	0.0350757	0.924117	-1.0308
Pv2.1_05_148062	Pv05	148062	0.0280895	0.310345	203	0.0350757	0.924117	1.0308
Pv2.1_07_36808364	Pv07	36808364	0.0281584	0.270936	203	0.0350539	0.924117	1.17237
Pv2.1_03_40474143	Pv03	40474143	0.0281743	0.206897	203	0.0350488	0.924117	-1.22563
Pv2.1_01_507588	Pv01	507588	0.0282026	0.226601	203	0.0350399	0.924117	-1.20385
Pv2.1_02_2256575	Pv02	2256575	0.0282232	0.310345	203	0.0350334	0.924117	1.06245
Pv2.1_03_40682313	Pv03	40682313	0.0284992	0.396552	203	0.0349469	0.924117	1.00364
Pv2.1_08_61639065	Pv08	61639065	0.0285043	0.0615764	203	0.0349453	0.924117	2.36994
Pv2.1_02_46352091	Pv02	46352091	0.0285227	0.243842	203	0.0349396	0.924117	-1.13645
Pv2.1_06_19974644	Pv06	19974644	0.0285609	0.0788177	203	0.0349276	0.924117	2.5499
Pv2.1_06_19974659	Pv06	19974659	0.0285609	0.0788177	203	0.0349276	0.924117	2.5499
Pv2.1_03_40356496	Pv03	40356496	0.0286539	0.20197	203	0.0348988	0.924117	-1.22636
Pv2.1_03_40356552	Pv03	40356552	0.0286539	0.20197	203	0.0348988	0.924117	-1.22636
Pv2.1_08_62868922	Pv08	62868922	0.0286587	0.275862	203	0.0348973	0.924117	1.10467
Pv2.1_08_61186578	Pv08	61186578	0.0287912	0.046798	203	0.0348563	0.924117	2.63754
Pv2.1_08_62140043	Pv08	62140043	0.0288284	0.0640394	203	0.0348448	0.924117	2.20713
Pv2.1_02_664261	Pv02	664261	0.0289675	0.091133	203	0.0348021	0.924117	1.70791
Pv2.1_02_664262	Pv02	664262	0.0289675	0.091133	203	0.0348021	0.924117	1.70791
Pv2.1_02_667768	Pv02	667768	0.0289675	0.091133	203	0.0348021	0.924117	1.70791
Pv2.1_02_671695	Pv02	671695	0.0289675	0.091133	203	0.0348021	0.924117	1.70791
Pv2.1_02_675193	Pv02	675193	0.0289675	0.091133	203	0.0348021	0.924117	1.70791
Pv2.1_02_694730	Pv02	694730	0.0289675	0.091133	203	0.0348021	0.924117	1.70791
Pv2.1_02_694731	Pv02	694731	0.0289675	0.091133	203	0.0348021	0.924117	1.70791
Pv2.1_05_113061	Pv05	113061	0.0290058	0.268473	203	0.0347903	0.924117	1.10167
Pv2.1_05_115490	Pv05	115490	0.0290058	0.268473	203	0.0347903	0.924117	1.10167
Pv2.1_01_41512745	Pv01	41512745	0.0290636	0.128079	203	0.0347726	0.924117	1.42032
Pv2.1_08_5440374	Pv08	5440374	0.0293714	0.219212	203	0.0346791	0.924117	-1.3752
Pv2.1_01_51193012	Pv01	51193012	0.0294267	0.339901	203	0.0346624	0.924117	1.05797
Pv2.1_01_2547800	Pv01	2547800	0.0295124	0.41133	203	0.0346366	0.924117	0.991671
Pv2.1_01_2547858	Pv01	2547858	0.0295124	0.41133	203	0.0346366	0.924117	0.991671
Pv2.1_03_40495178	Pv03	40495178	0.0295134	0.204433	203	0.0346363	0.924117	-1.22548
Pv2.1_02_2486129	Pv02	2486129	0.0296616	0.413793	203	0.0345918	0.924117	1.01352
Pv2.1_03_46079394	Pv03	46079394	0.0297424	0.226601	203	0.0345677	0.924117	-1.20645
Pv2.1_03_40735616	Pv03	40735616	0.029808	0.399015	203	0.0345481	0.924117	0.987569
Pv2.1_03_40735651	Pv03	40735651	0.029808	0.399015	203	0.0345481	0.924117	0.987569
Pv2.1_08_61503069	Pv08	61503069	0.0298593	0.458128	203	0.0345329	0.924117	-1.01327
Pv2.1_08_61503075	Pv08	61503075	0.0298593	0.458128	203	0.0345329	0.924117	1.01327
Pv2.1_02_2389798	Pv02	2389798	0.0298621	0.413793	203	0.0345321	0.924117	1.03322
Pv2.1_02_2389818	Pv02	2389818	0.0298621	0.413793	203	0.0345321	0.924117	1.03322
Pv2.1_01_166444	Pv01	166444	0.029902	0.295567	203	0.0345202	0.924117	-1.0635
Pv2.1_08_5440590	Pv08	5440590	0.0299074	0.216749	203	0.0345186	0.924117	-1.34149
Pv2.1_08_61844352	Pv08	61844352	0.0299305	0.0591133	203	0.0345118	0.924117	2.2768
Pv2.1_03_47765000	Pv03	47765000	0.0299365	0.399015	203	0.03451	0.924117	0.967717
Pv2.1_08_61361022	Pv08	61361022	0.0299554	0.0615764	203	0.0345044	0.924117	2.20608
Pv2.1_07_36203151	Pv07	36203151	0.0300298	0.268473	203	0.0344824	0.924117	-1.20824
Pv2.1_07_36203206	Pv07	36203206	0.0300298	0.268473	203	0.0344824	0.924117	-1.20824
Pv2.1_02_562076	Pv02	562076	0.0305063	0.261084	203	0.0343428	0.924117	1.09856
Pv2.1_08_61398865	Pv08	61398865	0.0306238	0.0541872	203	0.0343088	0.924117	-2.20682
Pv2.1_08_61398922	Pv08	61398922	0.0306238	0.0541872	203	0.0343088	0.924117	-2.20682
Pv2.1_08_61398869	Pv08	61398869	0.0306238	0.0541872	203	0.0343088	0.924117	2.20682
Pv2.1_08_61398907	Pv08	61398907	0.0306238	0.0541872	203	0.0343088	0.924117	2.20682
Pv2.1_08_61398917	Pv08	61398917	0.0306238	0.0541872	203	0.0343088	0.924117	2.20682
Pv2.1_01_2308633	Pv01	2308633	0.0306264	0.295567	203	0.034308	0.924117	1.06042
Pv2.1_03_49696995	Pv03	49696995	0.03075	0.46798	203	0.0342724	0.924117	-0.9833
Pv2.1_06_2224168	Pv06	2224168	0.0309742	0.416256	203	0.034208	0.924117	-1.12873
Pv2.1_11_461609	Pv011	461609	0.031012	0.251232	203	0.0341972	0.924117	-1.09747
Pv2.1_08_5443645	Pv08	5443645	0.0310316	0.221675	203	0.0341916	0.924117	1.31844
Pv2.1_04_281348	Pv04	281348	0.0311745	0.256158	203	0.034151	0.924117	1.10059
Pv2.1_06_47477	Pv06	47477	0.0312092	0.423645	203	0.0341411	0.924117	-1.11331
Pv2.1_02_561699	Pv02	561699	0.0312423	0.280788	203	0.0341318	0.924117	1.08441
Pv2.1_07_1588628	Pv07	1588628	0.0314402	0.472906	203	0.0340759	0.924117	0.964503
Pv2.1_08_62659934	Pv08	62659934	0.0315077	0.495074	203	0.0340569	0.924117	-0.993823
Pv2.1_08_61223700	Pv08	61223700	0.0315774	0.0517241	203	0.0340374	0.924117	2.44111
Pv2.1_07_36707595	Pv07	36707595	0.0316398	0.152709	203	0.0340199	0.924117	-1.38244
Pv2.1_07_36702830	Pv07	36702830	0.0316398	0.152709	203	0.0340199	0.924117	1.38244
Pv2.1_03_46557364	Pv03	46557364	0.0316879	0.243842	203	0.0340065	0.924117	-1.16899
Pv2.1_08_60965583	Pv08	60965583	0.0317038	0.315271	203	0.034002	0.924117	-1.03056
Pv2.1_08_60472334	Pv08	60472334	0.0317984	0.0295567	203	0.0339757	0.924117	-2.86089
Pv2.1_04_47436959	Pv04	47436959	0.0320298	0.0788177	203	0.0339116	0.924117	-1.74558
Pv2.1_04_47436973	Pv04	47436973	0.0320298	0.0788177	203	0.0339116	0.924117	1.74558
Pv2.1_08_61390994	Pv08	61390994	0.0320333	0.0566502	203	0.0339106	0.924117	2.32062
Pv2.1_08_61526007	Pv08	61526007	0.0320333	0.0566502	203	0.0339106	0.924117	2.32062
Pv2.1_05_120835	Pv05	120835	0.0323955	0.268473	203	0.0338113	0.924117	1.08418
Pv2.1_06_28609538	Pv06	28609538	0.0325374	0.458128	203	0.0337727	0.924117	-0.996323
Pv2.1_06_21084885	Pv06	21084885	0.0325787	0.0714286	203	0.0337615	0.924117	2.53921
Pv2.1_06_19965318	Pv06	19965318	0.0325839	0.0812808	203	0.0337601	0.924117	2.48828
Pv2.1_08_5679173	Pv08	5679173	0.0326729	0.211823	203	0.033736	0.924117	-1.34866
Pv2.1_05_132233	Pv05	132233	0.0327234	0.268473	203	0.0337224	0.924117	1.08341
Pv2.1_07_29104195	Pv07	29104195	0.0327591	0.29803	203	0.0337127	0.924117	1.1404
Pv2.1_08_60451817	Pv08	60451817	0.0329484	0.0246305	203	0.0336619	0.924117	-3.18894
Pv2.1_01_51166045	Pv01	51166045	0.0329991	0.334975	203	0.0336483	0.924117	1.00624
Pv2.1_08_5327616	Pv08	5327616	0.0330092	0.20197	203	0.0336456	0.924117	-1.31909
Pv2.1_07_28396403	Pv07	28396403	0.0330953	0.293103	203	0.0336226	0.924117	1.12351
Pv2.1_03_45959290	Pv03	45959290	0.033331	0.221675	203	0.03356	0.924117	-1.17137
Pv2.1_08_61391116	Pv08	61391116	0.0333827	0.0640394	203	0.0335464	0.924117	2.12792
Pv2.1_08_61391117	Pv08	61391117	0.0333827	0.0640394	203	0.0335464	0.924117	2.12792
Pv2.1_08_61589703	Pv08	61589703	0.0333827	0.0640394	203	0.0335464	0.924117	2.12792
Pv2.1_08_61589724	Pv08	61589724	0.0333827	0.0640394	203	0.0335464	0.924117	2.12792
Pv2.1_08_61589747	Pv08	61589747	0.0333827	0.0640394	203	0.0335464	0.924117	2.12792
Pv2.1_08_61994540	Pv08	61994540	0.033522	0.0665025	203	0.0335096	0.924117	2.01398
Pv2.1_07_1475577	Pv07	1475577	0.0336463	0.334975	203	0.033477	0.924117	1.06904
Pv2.1_09_35802836	Pv09	35802836	0.0340048	0.137931	203	0.0333836	0.924117	1.39623
Pv2.1_06_2093157	Pv06	2093157	0.0340471	0.477833	203	0.0333727	0.924117	-1.07078
Pv2.1_06_2093156	Pv06	2093156	0.0340471	0.477833	203	0.0333727	0.924117	1.07078
Pv2.1_03_46557408	Pv03	46557408	0.0341356	0.243842	203	0.0333498	0.924117	-1.15379
Pv2.1_08_62896588	Pv08	62896588	0.034427	0.0591133	203	0.0332749	0.924117	-2.03741
Pv2.1_11_3144364	Pv011	3144364	0.0344396	0.192118	203	0.0332717	0.924117	1.46861
Pv2.1_07_36965441	Pv07	36965441	0.0344608	0.241379	203	0.0332663	0.924117	-1.14937
Pv2.1_07_36965461	Pv07	36965461	0.0344608	0.241379	203	0.0332663	0.924117	-1.14937
Pv2.1_05_120655	Pv05	120655	0.0345161	0.26601	203	0.0332522	0.924117	1.0814
Pv2.1_01_451992	Pv01	451992	0.0345939	0.35468	203	0.0332324	0.924117	-0.971317
Pv2.1_01_452055	Pv01	452055	0.0345939	0.35468	203	0.0332324	0.924117	-0.971317
Pv2.1_08_62146588	Pv08	62146588	0.0346089	0.0640394	203	0.0332286	0.924117	2.06122
Pv2.1_08_62573337	Pv08	62573337	0.0346789	0.219212	203	0.0332108	0.924117	1.15889
Pv2.1_05_120684	Pv05	120684	0.0346832	0.261084	203	0.0332097	0.924117	1.08769
Pv2.1_06_19965018	Pv06	19965018	0.0346923	0.0788177	203	0.0332074	0.924117	-2.30142
Pv2.1_06_19976042	Pv06	19976042	0.0346923	0.0788177	203	0.0332074	0.924117	-2.30142
Pv2.1_09_22410603	Pv09	22410603	0.0347354	0.135468	203	0.0331964	0.924117	-1.42337
Pv2.1_01_51167055	Pv01	51167055	0.0348076	0.334975	203	0.0331782	0.924117	1.01116
Pv2.1_08_62807553	Pv08	62807553	0.0348297	0.46798	203	0.0331726	0.924117	-0.999227
Pv2.1_08_61338550	Pv08	61338550	0.0348597	0.0517241	203	0.033165	0.924117	2.35665
Pv2.1_03_46077301	Pv03	46077301	0.0348963	0.224138	203	0.0331558	0.924117	-1.16073
Pv2.1_04_47425754	Pv04	47425754	0.034906	0.0935961	203	0.0331533	0.924117	1.66195
Pv2.1_08_5441016	Pv08	5441016	0.0349735	0.221675	203	0.0331363	0.924117	-1.29236
Pv2.1_06_2093183	Pv06	2093183	0.0349742	0.421182	203	0.0331362	0.924117	-1.09495
Pv2.1_08_5435026	Pv08	5435026	0.0350721	0.219212	203	0.0331116	0.924117	-1.30405
Pv2.1_01_80139	Pv01	80139	0.0351326	0.23399	203	0.0330964	0.924117	-1.11312
Pv2.1_06_7859098	Pv06	7859098	0.035178	0.44335	203	0.0330851	0.924117	1.08727
Pv2.1_09_29239427	Pv09	29239427	0.0354526	0.08867	203	0.0330167	0.924117	-1.63571
Pv2.1_08_61658073	Pv08	61658073	0.0354711	0.0615764	203	0.0330121	0.924117	2.08871
Pv2.1_08_61658081	Pv08	61658081	0.0354711	0.0615764	203	0.0330121	0.924117	2.08871
Pv2.1_01_213720	Pv01	213720	0.0354954	0.236453	203	0.0330061	0.924117	1.11285
Pv2.1_07_36799835	Pv07	36799835	0.0355274	0.261084	203	0.0329982	0.924117	1.17313
Pv2.1_02_561735	Pv02	561735	0.0355662	0.278325	203	0.0329886	0.924117	1.05941
Pv2.1_04_47605546	Pv04	47605546	0.0356326	0.20936	203	0.0329722	0.924117	1.14514
Pv2.1_04_432867	Pv04	432867	0.0356506	0.123153	203	0.0329678	0.924117	1.44822
Pv2.1_01_2550503	Pv01	2550503	0.0357975	0.293103	203	0.0329316	0.924117	1.0279
Pv2.1_02_46446456	Pv02	46446456	0.0358764	0.238916	203	0.0329123	0.924117	-1.09577
Pv2.1_01_61992	Pv01	61992	0.0358861	0.241379	203	0.0329099	0.924117	-1.1217
Pv2.1_02_47302348	Pv02	47302348	0.0359456	0.140394	203	0.0328954	0.924117	-1.37548
Pv2.1_08_61828235	Pv08	61828235	0.0359536	0.362069	203	0.0328934	0.924117	0.982892
Pv2.1_02_2285546	Pv02	2285546	0.035985	0.317734	203	0.0328857	0.924117	1.02519
Pv2.1_05_4948524	Pv05	4948524	0.0360233	0.339901	203	0.0328764	0.924117	-0.984957
Pv2.1_01_2335185	Pv01	2335185	0.0360519	0.293103	203	0.0328694	0.924117	1.02652
Pv2.1_02_46427117	Pv02	46427117	0.0361148	0.241379	203	0.0328541	0.924117	-1.08652
Pv2.1_02_46427144	Pv02	46427144	0.0361148	0.241379	203	0.0328541	0.924117	-1.08652
Pv2.1_02_46427156	Pv02	46427156	0.0361148	0.241379	203	0.0328541	0.924117	-1.08652
Pv2.1_02_46427133	Pv02	46427133	0.0361148	0.241379	203	0.0328541	0.924117	1.08652
Pv2.1_08_62732959	Pv08	62732959	0.0361271	0.0689655	203	0.0328511	0.924117	-1.88288
Pv2.1_08_61373420	Pv08	61373420	0.0361573	0.0492611	203	0.0328438	0.924117	-2.23613
Pv2.1_08_61500897	Pv08	61500897	0.0361573	0.0492611	203	0.0328438	0.924117	-2.23613
Pv2.1_08_61502850	Pv08	61502850	0.0361573	0.0492611	203	0.0328438	0.924117	-2.23613
Pv2.1_03_46518929	Pv03	46518929	0.0362052	0.226601	203	0.0328321	0.924117	-1.16473
Pv2.1_04_448849	Pv04	448849	0.036253	0.128079	203	0.0328206	0.924117	1.40145
Pv2.1_06_497059	Pv06	497059	0.0363339	0.408867	203	0.032801	0.924117	-1.08177
Pv2.1_06_2223969	Pv06	2223969	0.0363339	0.408867	203	0.032801	0.924117	-1.08177
Pv2.1_03_40181429	Pv03	40181429	0.0366252	0.184729	203	0.0327309	0.924117	-1.22425
Pv2.1_08_61828279	Pv08	61828279	0.0366387	0.364532	203	0.0327277	0.924117	0.982368
Pv2.1_08_61828294	Pv08	61828294	0.0366387	0.364532	203	0.0327277	0.924117	0.982368
Pv2.1_08_61658803	Pv08	61658803	0.0366696	0.0714286	203	0.0327203	0.924117	1.92718
Pv2.1_08_61658817	Pv08	61658817	0.0366696	0.0714286	203	0.0327203	0.924117	1.92718
Pv2.1_08_61658822	Pv08	61658822	0.0366696	0.0714286	203	0.0327203	0.924117	1.92718
Pv2.1_03_40295454	Pv03	40295454	0.036697	0.184729	203	0.0327137	0.924117	-1.24877
Pv2.1_03_40295463	Pv03	40295463	0.036697	0.184729	203	0.0327137	0.924117	-1.24877
Pv2.1_08_61341486	Pv08	61341486	0.0368647	0.0541872	203	0.0326737	0.924117	2.30329
Pv2.1_08_5338467	Pv08	5338467	0.036967	0.216749	203	0.0326494	0.924117	1.25585
Pv2.1_06_17273125	Pv06	17273125	0.037013	0.219212	203	0.0326385	0.924117	-1.22973
Pv2.1_02_1750510	Pv02	1750510	0.0370155	0.35468	203	0.032638	0.924117	0.978536
Pv2.1_01_508196	Pv01	508196	0.0370245	0.219212	203	0.0326358	0.924117	-1.13624
Pv2.1_01_2525373	Pv01	2525373	0.0370573	0.307882	203	0.032628	0.924117	1.02228
Pv2.1_05_113450	Pv05	113450	0.037062	0.26601	203	0.0326269	0.924117	1.05687
Pv2.1_05_120710	Pv05	120710	0.037062	0.26601	203	0.0326269	0.924117	1.05687
Pv2.1_05_121066	Pv05	121066	0.037062	0.26601	203	0.0326269	0.924117	1.05687
Pv2.1_08_62662815	Pv08	62662815	0.0371418	0.470443	203	0.0326081	0.924117	-0.96851
Pv2.1_01_2348453	Pv01	2348453	0.0373249	0.270936	203	0.032565	0.924117	-1.04174
Pv2.1_08_5443917	Pv08	5443917	0.0374468	0.214286	203	0.0325364	0.924117	-1.2988
Pv2.1_02_46331115	Pv02	46331115	0.0376047	0.246305	203	0.0324995	0.924117	-1.07358
Pv2.1_08_62385368	Pv08	62385368	0.0376381	0.0517241	203	0.0324917	0.924117	2.1914
Pv2.1_08_62426366	Pv08	62426366	0.0376381	0.0517241	203	0.0324917	0.924117	2.1914
Pv2.1_08_62426373	Pv08	62426373	0.0376381	0.0517241	203	0.0324917	0.924117	2.1914
Pv2.1_06_28593025	Pv06	28593025	0.0376582	0.455665	203	0.0324871	0.924117	-0.966373
Pv2.1_09_35684348	Pv09	35684348	0.0377753	0.1133	203	0.0324599	0.924117	1.45758
Pv2.1_02_2486310	Pv02	2486310	0.0378259	0.413793	203	0.0324482	0.924117	0.974846
Pv2.1_08_60749140	Pv08	60749140	0.0380067	0.162562	203	0.0324064	0.924117	1.27003
Pv2.1_03_48274998	Pv03	48274998	0.0382114	0.224138	203	0.0323594	0.924117	-1.16005
Pv2.1_02_2517817	Pv02	2517817	0.038218	0.418719	203	0.0323578	0.924117	-0.970506
Pv2.1_08_62046624	Pv08	62046624	0.0382356	0.0591133	203	0.0323538	0.924117	2.14877
Pv2.1_08_62139096	Pv08	62139096	0.0382356	0.0591133	203	0.0323538	0.924117	2.14877
Pv2.1_08_62139776	Pv08	62139776	0.0382356	0.0591133	203	0.0323538	0.924117	2.14877
Pv2.1_01_105854	Pv01	105854	0.0382397	0.231527	203	0.0323529	0.924117	-1.11246
Pv2.1_01_105860	Pv01	105860	0.0382397	0.231527	203	0.0323529	0.924117	-1.11246
Pv2.1_02_656951	Pv02	656951	0.0382756	0.08867	203	0.0323447	0.924117	1.63096
Pv2.1_02_675439	Pv02	675439	0.0382756	0.08867	203	0.0323447	0.924117	1.63096
Pv2.1_02_675996	Pv02	675996	0.0382756	0.08867	203	0.0323447	0.924117	1.63096
Pv2.1_04_47457791	Pv04	47457791	0.0382762	0.236453	203	0.0323445	0.924117	-1.092
Pv2.1_01_2569222	Pv01	2569222	0.0383205	0.295567	203	0.0323344	0.924117	1.00602
Pv2.1_06_21314792	Pv06	21314792	0.0384439	0.0689655	203	0.0323063	0.924117	2.59723
Pv2.1_01_1503283	Pv01	1503283	0.0386092	0.12069	203	0.0322687	0.924117	1.4345
Pv2.1_09_22312350	Pv09	22312350	0.0386379	0.147783	203	0.0322622	0.924117	-1.33672
Pv2.1_03_46074945	Pv03	46074945	0.0386437	0.224138	203	0.0322609	0.924117	-1.13731
Pv2.1_03_46474012	Pv03	46474012	0.0387546	0.229064	203	0.0322359	0.924117	-1.14668
Pv2.1_03_46474015	Pv03	46474015	0.0387546	0.229064	203	0.0322359	0.924117	-1.14668
Pv2.1_03_46474018	Pv03	46474018	0.0387546	0.229064	203	0.0322359	0.924117	-1.14668
Pv2.1_03_46474027	Pv03	46474027	0.0387546	0.229064	203	0.0322359	0.924117	-1.14668
Pv2.1_08_5443868	Pv08	5443868	0.0388012	0.219212	203	0.0322253	0.924117	-1.27558
Pv2.1_08_5443907	Pv08	5443907	0.0388012	0.219212	203	0.0322253	0.924117	-1.27558
Pv2.1_07_35863956	Pv07	35863956	0.0388236	0.263547	203	0.0322203	0.924117	-1.15839
Pv2.1_08_62533637	Pv08	62533637	0.0388447	0.438424	203	0.0322155	0.924117	-0.98405
Pv2.1_06_20854445	Pv06	20854445	0.0389493	0.26601	203	0.032192	0.924117	-1.20618
Pv2.1_07_29104517	Pv07	29104517	0.0389708	0.295567	203	0.0321872	0.924117	1.10663
Pv2.1_06_28613665	Pv06	28613665	0.0389717	0.295567	203	0.032187	0.924117	-1.01459
Pv2.1_06_28613666	Pv06	28613666	0.0389717	0.295567	203	0.032187	0.924117	-1.01459
Pv2.1_09_30891927	Pv09	30891927	0.03903	0.08867	203	0.0321739	0.924117	1.61017
Pv2.1_02_46287908	Pv02	46287908	0.0390429	0.251232	203	0.032171	0.924117	-1.08591
Pv2.1_02_46426571	Pv02	46426571	0.0390586	0.231527	203	0.0321675	0.924117	-1.08422
Pv2.1_02_46426575	Pv02	46426575	0.0390586	0.231527	203	0.0321675	0.924117	-1.08422
Pv2.1_02_46426559	Pv02	46426559	0.0390586	0.231527	203	0.0321675	0.924117	1.08422
Pv2.1_02_46426560	Pv02	46426560	0.0390586	0.231527	203	0.0321675	0.924117	1.08422
Pv2.1_02_46426563	Pv02	46426563	0.0390586	0.231527	203	0.0321675	0.924117	1.08422
Pv2.1_02_46426565	Pv02	46426565	0.0390586	0.231527	203	0.0321675	0.924117	1.08422
Pv2.1_01_173993	Pv01	173993	0.0390919	0.243842	203	0.0321601	0.924117	-1.08135
Pv2.1_01_173994	Pv01	173994	0.0390919	0.243842	203	0.0321601	0.924117	-1.08135
Pv2.1_08_62869026	Pv08	62869026	0.039094	0.349754	203	0.0321596	0.924117	1.01663
Pv2.1_07_37088160	Pv07	37088160	0.0391012	0.307882	203	0.032158	0.924117	-1.07338
Pv2.1_07_37088166	Pv07	37088166	0.0391012	0.307882	203	0.032158	0.924117	-1.07338
Pv2.1_04_47502095	Pv04	47502095	0.039103	0.23399	203	0.0321576	0.924117	-1.09414
Pv2.1_07_29142414	Pv07	29142414	0.0391274	0.29803	203	0.0321522	0.924117	1.09892
Pv2.1_11_49693143	Pv011	49693143	0.0392075	0.130542	203	0.0321343	0.924117	1.35496
Pv2.1_08_61450482	Pv08	61450482	0.0392719	0.317734	203	0.0321199	0.924117	1.0394
Pv2.1_08_5387235	Pv08	5387235	0.0394071	0.206897	203	0.0320899	0.924117	-1.26647
Pv2.1_08_5387471	Pv08	5387471	0.0394071	0.206897	203	0.0320899	0.924117	-1.26647
Pv2.1_03_40736314	Pv03	40736314	0.0396233	0.399015	203	0.0320421	0.924117	0.940536
Pv2.1_06_23405211	Pv06	23405211	0.0396637	0.206897	203	0.0320332	0.924117	1.89788
Pv2.1_05_2710692	Pv05	2710692	0.0397397	0.243842	203	0.0320165	0.924117	1.09043
Pv2.1_08_60451117	Pv08	60451117	0.0397451	0.0320197	203	0.0320153	0.924117	3.05093
Pv2.1_08_60713316	Pv08	60713316	0.0397451	0.0320197	203	0.0320153	0.924117	3.05093
Pv2.1_02_1650578	Pv02	1650578	0.0398334	0.32266	203	0.0319959	0.924117	1.00652
Pv2.1_07_28996921	Pv07	28996921	0.0398705	0.300493	203	0.0319878	0.924117	1.10539
Pv2.1_07_28996934	Pv07	28996934	0.0398705	0.300493	203	0.0319878	0.924117	1.10539
Pv2.1_09_22312660	Pv09	22312660	0.0399326	0.150246	203	0.0319742	0.924117	-1.31631
Pv2.1_09_22312661	Pv09	22312661	0.0399326	0.150246	203	0.0319742	0.924117	-1.31631
Pv2.1_09_22312665	Pv09	22312665	0.0399326	0.150246	203	0.0319742	0.924117	-1.31631
Pv2.1_09_22312670	Pv09	22312670	0.0399326	0.150246	203	0.0319742	0.924117	-1.31631
Pv2.1_09_22437746	Pv09	22437746	0.0399326	0.150246	203	0.0319742	0.924117	-1.31631
Pv2.1_04_47535999	Pv04	47535999	0.0399494	0.224138	203	0.0319705	0.924117	1.09954
Pv2.1_02_46317914	Pv02	46317914	0.040002	0.241379	203	0.031959	0.924117	-1.0653
Pv2.1_02_46404240	Pv02	46404240	0.040002	0.241379	203	0.031959	0.924117	-1.0653
Pv2.1_02_46404245	Pv02	46404245	0.040002	0.241379	203	0.031959	0.924117	-1.0653
Pv2.1_02_46404494	Pv02	46404494	0.040002	0.241379	203	0.031959	0.924117	-1.0653
Pv2.1_02_46373270	Pv02	46373270	0.040002	0.241379	203	0.031959	0.924117	1.0653
Pv2.1_02_46404509	Pv02	46404509	0.040002	0.241379	203	0.031959	0.924117	1.0653
Pv2.1_01_508217	Pv01	508217	0.0402702	0.221675	203	0.0319007	0.924117	-1.11013
Pv2.1_01_508606	Pv01	508606	0.0402702	0.221675	203	0.0319007	0.924117	-1.11013
Pv2.1_01_508649	Pv01	508649	0.0402702	0.221675	203	0.0319007	0.924117	-1.11013
Pv2.1_01_506896	Pv01	506896	0.0402702	0.221675	203	0.0319007	0.924117	1.11013
Pv2.1_01_2404571	Pv01	2404571	0.0402714	0.248768	203	0.0319004	0.924117	1.05724
Pv2.1_01_51097263	Pv01	51097263	0.0405169	0.320197	203	0.0318474	0.924117	-0.990302
Pv2.1_07_2158208	Pv07	2158208	0.0405468	0.206897	203	0.031841	0.924117	-1.1631
Pv2.1_08_5697166	Pv08	5697166	0.0405774	0.229064	203	0.0318344	0.924117	-1.29204
Pv2.1_08_5697175	Pv08	5697175	0.0405774	0.229064	203	0.0318344	0.924117	-1.29204
Pv2.1_08_61254705	Pv08	61254705	0.0407028	0.0492611	203	0.0318075	0.924117	2.18577
Pv2.1_08_5260930	Pv08	5260930	0.0410139	0.211823	203	0.0317411	0.924117	-1.27922
Pv2.1_06_2127876	Pv06	2127876	0.0411603	0.421182	203	0.03171	0.924117	-1.0745
Pv2.1_06_23319139	Pv06	23319139	0.0413038	0.199507	203	0.0316797	0.924117	1.97671
Pv2.1_06_23319150	Pv06	23319150	0.0413038	0.199507	203	0.0316797	0.924117	1.97671
Pv2.1_06_23319152	Pv06	23319152	0.0413038	0.199507	203	0.0316797	0.924117	1.97671
Pv2.1_06_28593057	Pv06	28593057	0.0413976	0.460591	203	0.0316599	0.924117	-0.953325
Pv2.1_08_61656676	Pv08	61656676	0.0417722	0.0640394	203	0.0315815	0.924117	1.99903
Pv2.1_08_62372092	Pv08	62372092	0.0417746	0.0541872	203	0.031581	0.924117	2.14545
Pv2.1_02_46358999	Pv02	46358999	0.0418578	0.236453	203	0.0315636	0.924117	-1.0867
Pv2.1_01_2524098	Pv01	2524098	0.0418791	0.399015	203	0.0315592	0.924117	0.916719
Pv2.1_09_21864899	Pv09	21864899	0.0418903	0.142857	203	0.0315569	0.924117	-1.31533
Pv2.1_02_45696304	Pv02	45696304	0.0418937	0.362069	203	0.0315562	0.924117	0.93483
Pv2.1_02_47216779	Pv02	47216779	0.0420238	0.142857	203	0.0315292	0.924117	-1.29119
Pv2.1_02_47216794	Pv02	47216794	0.0420238	0.142857	203	0.0315292	0.924117	-1.29119
Pv2.1_02_47216795	Pv02	47216795	0.0420238	0.142857	203	0.0315292	0.924117	-1.29119
Pv2.1_02_47216809	Pv02	47216809	0.0420238	0.142857	203	0.0315292	0.924117	-1.29119
Pv2.1_02_47216815	Pv02	47216815	0.0420238	0.142857	203	0.0315292	0.924117	-1.29119
Pv2.1_02_47206249	Pv02	47206249	0.0420238	0.142857	203	0.0315292	0.924117	1.29119
Pv2.1_03_40715871	Pv03	40715871	0.0420764	0.399015	203	0.0315183	0.924117	0.941505
Pv2.1_08_58173773	Pv08	58173773	0.0421035	0.0394089	203	0.0315127	0.924117	2.32972
Pv2.1_06_2197416	Pv06	2197416	0.0421102	0.428571	203	0.0315113	0.924117	-1.04079
Pv2.1_08_62872813	Pv08	62872813	0.0421419	0.0640394	203	0.0315048	0.924117	1.93506
Pv2.1_08_62906667	Pv08	62906667	0.0421419	0.0640394	203	0.0315048	0.924117	1.93506
Pv2.1_04_62655	Pv04	62655	0.0421908	0.115764	203	0.0314947	0.924117	1.39815
Pv2.1_01_1218151	Pv01	1218151	0.0422111	0.364532	203	0.0314905	0.924117	-0.970077
Pv2.1_01_1219840	Pv01	1219840	0.0422111	0.364532	203	0.0314905	0.924117	-0.970077
Pv2.1_01_1233218	Pv01	1233218	0.0422111	0.364532	203	0.0314905	0.924117	-0.970077
Pv2.1_05_10124510	Pv05	10124510	0.0422307	0.285714	203	0.0314864	0.924117	1.01697
Pv2.1_03_40736319	Pv03	40736319	0.0423087	0.399015	203	0.0314704	0.924117	0.927402
Pv2.1_04_63535	Pv04	63535	0.0424923	0.123153	203	0.0314327	0.924117	1.38333
Pv2.1_04_69055	Pv04	69055	0.0424923	0.123153	203	0.0314327	0.924117	1.38333
Pv2.1_08_61671505	Pv08	61671505	0.0425904	0.0640394	203	0.0314127	0.924117	2.04575
Pv2.1_04_461858	Pv04	461858	0.0426848	0.133005	203	0.0313934	0.924117	-1.30458
Pv2.1_04_515379	Pv04	515379	0.0426848	0.133005	203	0.0313934	0.924117	-1.30458
Pv2.1_04_523179	Pv04	523179	0.0427526	0.135468	203	0.0313796	0.924117	1.30153
Pv2.1_04_523183	Pv04	523183	0.0427526	0.135468	203	0.0313796	0.924117	1.30153
Pv2.1_07_1491651	Pv07	1491651	0.0427623	0.334975	203	0.0313776	0.924117	1.01127
Pv2.1_11_50568880	Pv011	50568880	0.0428173	0.216749	203	0.0313665	0.924117	1.18261
Pv2.1_09_35617189	Pv09	35617189	0.0429506	0.12069	203	0.0313394	0.924117	1.38789
Pv2.1_06_21359886	Pv06	21359886	0.0430643	0.0788177	203	0.0313164	0.924117	2.24775
Pv2.1_01_2348339	Pv01	2348339	0.043098	0.275862	203	0.0313096	0.924117	-1.00448
Pv2.1_01_51325670	Pv01	51325670	0.0432802	0.08867	203	0.031273	0.924117	-1.56444
Pv2.1_01_51305490	Pv01	51305490	0.0432802	0.08867	203	0.031273	0.924117	1.56444
Pv2.1_01_51135759	Pv01	51135759	0.0433902	0.330049	203	0.0312509	0.924117	0.98467
Pv2.1_01_2100543	Pv01	2100543	0.0435479	0.307882	203	0.0312194	0.924117	0.968599
Pv2.1_04_54027	Pv04	54027	0.0435615	0.118227	203	0.0312167	0.924117	1.36871
Pv2.1_01_51178707	Pv01	51178707	0.043589	0.339901	203	0.0312112	0.924117	0.96342
Pv2.1_08_62838604	Pv08	62838604	0.0436566	0.0738916	203	0.0311978	0.924117	1.82726
Pv2.1_03_45318342	Pv03	45318342	0.0437106	0.261084	203	0.031187	0.924117	-1.02444
Pv2.1_05_3754319	Pv05	3754319	0.0437229	0.100985	203	0.0311846	0.924117	-1.51803
Pv2.1_05_2806014	Pv05	2806014	0.0437506	0.480296	203	0.0311791	0.924117	-0.907543
Pv2.1_08_61399107	Pv08	61399107	0.043789	0.0566502	203	0.0311715	0.924117	2.04058
Pv2.1_08_61399122	Pv08	61399122	0.043789	0.0566502	203	0.0311715	0.924117	2.04058
Pv2.1_08_61399144	Pv08	61399144	0.043789	0.0566502	203	0.0311715	0.924117	2.04058
Pv2.1_08_61399184	Pv08	61399184	0.043789	0.0566502	203	0.0311715	0.924117	2.04058
Pv2.1_08_61399232	Pv08	61399232	0.043789	0.0566502	203	0.0311715	0.924117	2.04058
Pv2.1_06_19990583	Pv06	19990583	0.0437997	0.0788177	203	0.0311693	0.924117	2.27427
Pv2.1_09_22473196	Pv09	22473196	0.0439456	0.150246	203	0.0311405	0.924117	-1.30634
Pv2.1_08_61264601	Pv08	61264601	0.0440168	0.0591133	203	0.0311264	0.924117	1.97632
Pv2.1_08_61264618	Pv08	61264618	0.0440168	0.0591133	203	0.0311264	0.924117	1.97632
Pv2.1_06_27603231	Pv06	27603231	0.0440292	0.0689655	203	0.031124	0.924117	-1.77557
Pv2.1_03_45934794	Pv03	45934794	0.0440778	0.216749	203	0.0311144	0.924117	-1.11042
Pv2.1_09_36028485	Pv09	36028485	0.0441095	0.14532	203	0.0311081	0.924117	-1.29914
Pv2.1_09_36051915	Pv09	36051915	0.0441095	0.14532	203	0.0311081	0.924117	-1.29914
Pv2.1_07_1475573	Pv07	1475573	0.0441214	0.332512	203	0.0311058	0.924117	1.01589
Pv2.1_08_62325444	Pv08	62325444	0.0441426	0.0492611	203	0.0311016	0.924117	2.13776
Pv2.1_08_62353772	Pv08	62353772	0.0441426	0.0492611	203	0.0311016	0.924117	2.13776
Pv2.1_08_62384929	Pv08	62384929	0.0441426	0.0492611	203	0.0311016	0.924117	2.13776
Pv2.1_08_62325419	Pv08	62325419	0.0441426	0.0492611	203	0.0311016	0.924117	-2.13776
Pv2.1_02_46404569	Pv02	46404569	0.0444827	0.236453	203	0.031035	0.924117	-1.05607
Pv2.1_02_46404576	Pv02	46404576	0.0444827	0.236453	203	0.031035	0.924117	-1.05607
Pv2.1_02_47302339	Pv02	47302339	0.0444904	0.147783	203	0.0310335	0.924117	-1.27169
Pv2.1_07_29101516	Pv07	29101516	0.0446453	0.300493	203	0.0310034	0.924117	1.057
Pv2.1_07_29104350	Pv07	29104350	0.0446453	0.300493	203	0.0310034	0.924117	1.057
Pv2.1_07_29120025	Pv07	29120025	0.0446453	0.300493	203	0.0310034	0.924117	1.057
Pv2.1_06_15606355	Pv06	15606355	0.0446477	0.334975	203	0.0310029	0.924117	-1.00538
Pv2.1_04_47556097	Pv04	47556097	0.044711	0.219212	203	0.0309906	0.924117	1.08281
Pv2.1_03_40180989	Pv03	40180989	0.0447302	0.231527	203	0.0309869	0.924117	-1.08786
Pv2.1_06_18583517	Pv06	18583517	0.0447327	0.243842	203	0.0309864	0.924117	1.09824
Pv2.1_05_53193	Pv05	53193	0.0448001	0.26601	203	0.0309734	0.924117	-1.0093
Pv2.1_05_53219	Pv05	53219	0.0448001	0.26601	203	0.0309734	0.924117	-1.0093
Pv2.1_05_53192	Pv05	53192	0.0448001	0.26601	203	0.0309734	0.924117	1.0093
Pv2.1_05_53265	Pv05	53265	0.0448001	0.26601	203	0.0309734	0.924117	1.0093
Pv2.1_11_50063903	Pv011	50063903	0.0449808	0.130542	203	0.0309385	0.924117	1.29953
Pv2.1_08_62139973	Pv08	62139973	0.0450798	0.0566502	203	0.0309194	0.924117	2.15184
Pv2.1_01_51318844	Pv01	51318844	0.0450807	0.091133	203	0.0309192	0.924117	1.56429
Pv2.1_07_37087818	Pv07	37087818	0.0453881	0.305419	203	0.0308604	0.924117	-1.02374
Pv2.1_07_1495865	Pv07	1495865	0.0454191	0.334975	203	0.0308544	0.924117	1.00472
Pv2.1_01_49802297	Pv01	49802297	0.0454675	0.268473	203	0.0308452	0.924117	-1.00568
Pv2.1_02_46455584	Pv02	46455584	0.0456655	0.248768	203	0.0308076	0.924117	-1.03586
Pv2.1_03_45925926	Pv03	45925926	0.0457468	0.214286	203	0.0307922	0.924117	-1.10313
Pv2.1_03_45925934	Pv03	45925934	0.0457468	0.214286	203	0.0307922	0.924117	-1.10313
Pv2.1_03_45929644	Pv03	45929644	0.0457468	0.214286	203	0.0307922	0.924117	-1.10313
Pv2.1_02_46452370	Pv02	46452370	0.0458425	0.251232	203	0.0307741	0.924117	-1.02783
Pv2.1_09_22415943	Pv09	22415943	0.0459341	0.137931	203	0.0307568	0.924117	-1.32277
Pv2.1_09_22410701	Pv09	22410701	0.0459341	0.137931	203	0.0307568	0.924117	1.32277
Pv2.1_09_22411096	Pv09	22411096	0.0459341	0.137931	203	0.0307568	0.924117	1.32277
Pv2.1_09_22411135	Pv09	22411135	0.0459341	0.137931	203	0.0307568	0.924117	1.32277
Pv2.1_09_22411139	Pv09	22411139	0.0459341	0.137931	203	0.0307568	0.924117	1.32277
Pv2.1_09_22415417	Pv09	22415417	0.0459341	0.137931	203	0.0307568	0.924117	1.32277
Pv2.1_03_46149306	Pv03	46149306	0.0459491	0.226601	203	0.030754	0.924117	-1.08769
Pv2.1_04_47537633	Pv04	47537633	0.0459677	0.221675	203	0.0307504	0.924117	1.06796
Pv2.1_04_47556133	Pv04	47556133	0.0459677	0.221675	203	0.0307504	0.924117	1.06796
Pv2.1_11_2256337	Pv011	2256337	0.0460446	0.327586	203	0.030736	0.924117	-1.19575
Pv2.1_08_62144658	Pv08	62144658	0.0461499	0.0640394	203	0.0307162	0.924117	1.95162
Pv2.1_02_46455507	Pv02	46455507	0.0462592	0.246305	203	0.0306957	0.924117	-1.03938
Pv2.1_03_45039763	Pv03	45039763	0.0462975	0.224138	203	0.0306886	0.924117	-1.07436
Pv2.1_08_62863919	Pv08	62863919	0.0463263	0.0665025	203	0.0306832	0.924117	1.89599
Pv2.1_08_62863921	Pv08	62863921	0.0463263	0.0665025	203	0.0306832	0.924117	1.89599
Pv2.1_08_62869148	Pv08	62869148	0.0463263	0.0665025	203	0.0306832	0.924117	1.89599
Pv2.1_08_62891903	Pv08	62891903	0.0463263	0.0665025	203	0.0306832	0.924117	1.89599
Pv2.1_08_62895172	Pv08	62895172	0.0463263	0.0665025	203	0.0306832	0.924117	1.89599
Pv2.1_08_62939552	Pv08	62939552	0.0463263	0.0665025	203	0.0306832	0.924117	1.89599
Pv2.1_08_62939591	Pv08	62939591	0.0463263	0.0665025	203	0.0306832	0.924117	1.89599
Pv2.1_08_63036279	Pv08	63036279	0.0463263	0.0665025	203	0.0306832	0.924117	1.89599
Pv2.1_06_20947250	Pv06	20947250	0.0465964	0.495074	203	0.0306329	0.925854	0.909317
Pv2.1_08_62895183	Pv08	62895183	0.0465976	0.310345	203	0.0306327	0.925854	0.961207
Pv2.1_08_62895194	Pv08	62895194	0.0465976	0.310345	203	0.0306327	0.925854	0.961207
Pv2.1_06_23415544	Pv06	23415544	0.0466252	0.0763547	203	0.0306275	0.925854	2.12032
Pv2.1_08_62968452	Pv08	62968452	0.0469962	0.0640394	203	0.030559	0.925854	1.86441
Pv2.1_08_62968466	Pv08	62968466	0.0469962	0.0640394	203	0.030559	0.925854	1.86441
Pv2.1_08_63018266	Pv08	63018266	0.0469962	0.0640394	203	0.030559	0.925854	1.86441
Pv2.1_06_2930764	Pv06	2930764	0.0470015	0.41133	203	0.030558	0.925854	-1.03805
Pv2.1_03_41128636	Pv03	41128636	0.0471261	0.224138	203	0.0305351	0.925854	-1.08384
Pv2.1_02_45687672	Pv02	45687672	0.047298	0.389163	203	0.0305037	0.925854	-0.899286
Pv2.1_02_45687606	Pv02	45687606	0.047298	0.389163	203	0.0305037	0.925854	0.899286
Pv2.1_06_20409850	Pv06	20409850	0.0474539	0.0763547	203	0.0304753	0.925854	2.20276
Pv2.1_02_2100795	Pv02	2100795	0.0474641	0.41133	203	0.0304734	0.925854	0.935722
Pv2.1_02_2100798	Pv02	2100798	0.0474641	0.41133	203	0.0304734	0.925854	0.935722
Pv2.1_10_42528961	Pv010	42528961	0.0475803	0.261084	203	0.0304523	0.925854	-1.04085
Pv2.1_06_17169118	Pv06	17169118	0.0477946	0.37931	203	0.0304134	0.925854	-0.923638
Pv2.1_08_61872876	Pv08	61872876	0.0480608	0.224138	203	0.0303655	0.925854	1.06035
Pv2.1_08_59857774	Pv08	59857774	0.0482651	0.0320197	203	0.0303289	0.925854	2.94841
Pv2.1_08_59869310	Pv08	59869310	0.0482651	0.0320197	203	0.0303289	0.925854	2.94841
Pv2.1_08_59869320	Pv08	59869320	0.0482651	0.0320197	203	0.0303289	0.925854	2.94841
Pv2.1_08_59882082	Pv08	59882082	0.0482651	0.0320197	203	0.0303289	0.925854	2.94841
Pv2.1_09_22620371	Pv09	22620371	0.0483041	0.155172	203	0.0303219	0.925854	-1.27349
Pv2.1_08_62787592	Pv08	62787592	0.0484148	0.403941	203	0.0303021	0.925854	0.923922
Pv2.1_06_20844865	Pv06	20844865	0.0485173	0.270936	203	0.0302839	0.925854	1.13524
Pv2.1_03_48012798	Pv03	48012798	0.0485305	0.231527	203	0.0302815	0.925854	-1.08569
Pv2.1_01_51186402	Pv01	51186402	0.048763	0.352217	203	0.0302403	0.925854	0.929518
Pv2.1_08_62895184	Pv08	62895184	0.0488884	0.0615764	203	0.0302182	0.925854	1.88576
Pv2.1_01_2454786	Pv01	2454786	0.0489	0.403941	203	0.0302161	0.925854	0.886193
Pv2.1_04_30677	Pv04	30677	0.048911	0.128079	203	0.0302142	0.925854	1.28726
Pv2.1_08_62939608	Pv08	62939608	0.0489518	0.0640394	203	0.030207	0.925854	1.93478
Pv2.1_08_5420575	Pv08	5420575	0.0489539	0.204433	203	0.0302066	0.925854	-1.2233
Pv2.1_08_53392886	Pv08	53392886	0.049	0.261084	203	0.0301985	0.925854	-0.989364
Pv2.1_08_62366646	Pv08	62366646	0.0490242	0.0517241	203	0.0301943	0.925854	2.08904
Pv2.1_08_62366648	Pv08	62366648	0.0490242	0.0517241	203	0.0301943	0.925854	2.08904
Pv2.1_07_1601893	Pv07	1601893	0.049044	0.332512	203	0.0301908	0.925854	0.99613
Pv2.1_01_51318889	Pv01	51318889	0.0490493	0.0862069	203	0.0301898	0.925854	1.57528
Pv2.1_03_45937818	Pv03	45937818	0.0490637	0.226601	203	0.0301873	0.925854	-1.08021
Pv2.1_02_2493260	Pv02	2493260	0.0491898	0.236453	203	0.0301652	0.925854	-1.02627
Pv2.1_06_23386709	Pv06	23386709	0.0493075	0.0788177	203	0.0301446	0.925854	-1.61051
Pv2.1_06_23512177	Pv06	23512177	0.0493075	0.0788177	203	0.0301446	0.925854	-1.61051
Pv2.1_07_2158192	Pv07	2158192	0.0493079	0.182266	203	0.0301445	0.925854	-1.15018
Pv2.1_05_5454227	Pv05	5454227	0.0496091	0.403941	203	0.030092	0.925854	-0.924013
Pv2.1_06_3348486	Pv06	3348486	0.0496541	0.416256	203	0.0300842	0.925854	-1.02236
Pv2.1_08_61872744	Pv08	61872744	0.0499829	0.221675	203	0.0300274	0.925854	-1.05246
Pv2.1_08_61872878	Pv08	61872878	0.0499829	0.221675	203	0.0300274	0.925854	1.05246
Pv2.1_08_62749880	Pv08	62749880	0.0499993	0.0714286	203	0.0300245	0.925854	1.75129
Pv2.1_08_62749897	Pv08	62749897	0.0499993	0.0714286	203	0.0300245	0.925854	1.75129
Pv2.1_02_47358980	Pv02	47358980	0.0500399	0.152709	203	0.0300176	0.925854	-1.21645
Pv2.1_01_227201	Pv01	227201	0.0500613	0.224138	203	0.0300139	0.925854	-1.07479
Pv2.1_02_47286218	Pv02	47286218	0.0502037	0.261084	203	0.0299894	0.925854	0.988351
Pv2.1_06_10662780	Pv06	10662780	0.0503597	0.0541872	203	0.0299627	0.925854	-1.96126
Pv2.1_05_145080	Pv05	145080	0.0503685	0.497537	203	0.0299612	0.925854	0.876017
Pv2.1_11_50569863	Pv011	50569863	0.050487	0.219212	203	0.029941	0.925854	1.15249
Pv2.1_02_47302399	Pv02	47302399	0.0505274	0.26601	203	0.0299341	0.925854	-0.991403
Pv2.1_08_62021990	Pv08	62021990	0.050569	0.369458	203	0.029927	0.925854	0.91002
Pv2.1_08_62139186	Pv08	62139186	0.050575	0.0541872	203	0.029926	0.925854	2.12611
Pv2.1_07_36881303	Pv07	36881303	0.0505997	0.295567	203	0.0299218	0.925854	1.01784
Pv2.1_11_3130462	Pv011	3130462	0.050677	0.187192	203	0.0299087	0.925854	1.32697
Pv2.1_07_35842594	Pv07	35842594	0.0507082	0.26601	203	0.0299034	0.925854	1.08321
Pv2.1_05_3755782	Pv05	3755782	0.050734	0.0985222	203	0.029899	0.925854	-1.46276
Pv2.1_05_3755904	Pv05	3755904	0.050734	0.0985222	203	0.029899	0.925854	-1.46276
Pv2.1_05_3755964	Pv05	3755964	0.050734	0.0985222	203	0.029899	0.925854	-1.46276
Pv2.1_11_49714876	Pv011	49714876	0.0507388	0.123153	203	0.0298982	0.925854	1.31093
Pv2.1_11_51766370	Pv011	51766370	0.0509043	0.206897	203	0.0298702	0.925854	1.17504
Pv2.1_04_47497798	Pv04	47497798	0.0509625	0.236453	203	0.0298603	0.925854	-1.02592
Pv2.1_04_47457860	Pv04	47457860	0.051029	0.236453	203	0.0298491	0.925854	-1.02085
Pv2.1_05_4918629	Pv05	4918629	0.0510426	0.0935961	203	0.0298468	0.925854	-1.57085
Pv2.1_07_1558159	Pv07	1558159	0.0510545	0.327586	203	0.0298448	0.925854	0.9647
Pv2.1_08_61470012	Pv08	61470012	0.0511772	0.0517241	203	0.0298242	0.925854	2.05641
Pv2.1_08_61470058	Pv08	61470058	0.0511772	0.0517241	203	0.0298242	0.925854	2.05641
Pv2.1_08_61470080	Pv08	61470080	0.0511772	0.0517241	203	0.0298242	0.925854	2.05641
Pv2.1_04_126165	Pv04	126165	0.0512197	0.37931	203	0.029817	0.925854	0.888034
Pv2.1_08_5443018	Pv08	5443018	0.0512979	0.224138	203	0.0298039	0.925854	-1.23008
Pv2.1_08_61879947	Pv08	61879947	0.0513104	0.167488	203	0.0298018	0.925854	1.31086
Pv2.1_03_48012699	Pv03	48012699	0.051431	0.229064	203	0.0297817	0.925854	-1.07312
Pv2.1_06_14899130	Pv06	14899130	0.0514538	0.137931	203	0.0297779	0.925854	-1.30139
Pv2.1_08_61901239	Pv08	61901239	0.0514604	0.307882	203	0.0297767	0.925854	1.01328
Pv2.1_08_61889725	Pv08	61889725	0.0515956	0.224138	203	0.0297542	0.925854	1.06073
Pv2.1_03_41124942	Pv03	41124942	0.0517079	0.224138	203	0.0297355	0.925854	-1.05709
Pv2.1_03_41124954	Pv03	41124954	0.0517079	0.224138	203	0.0297355	0.925854	-1.05709
Pv2.1_08_5255879	Pv08	5255879	0.0518378	0.211823	203	0.029714	0.925854	-1.20963
Pv2.1_08_62051805	Pv08	62051805	0.0521634	0.0689655	203	0.0296602	0.925854	-1.79022
Pv2.1_08_62022086	Pv08	62022086	0.0521634	0.0689655	203	0.0296602	0.925854	1.79022
Pv2.1_07_1548857	Pv07	1548857	0.0522178	0.332512	203	0.0296512	0.925854	0.9687
Pv2.1_08_62082620	Pv08	62082620	0.0523773	0.0566502	203	0.029625	0.925854	1.98888
Pv2.1_08_62238106	Pv08	62238106	0.0523773	0.0566502	203	0.029625	0.925854	1.98888
Pv2.1_06_23708647	Pv06	23708647	0.0525035	0.334975	203	0.0296044	0.925854	-1.05955
Pv2.1_06_23709011	Pv06	23709011	0.0525035	0.334975	203	0.0296044	0.925854	-1.05955
Pv2.1_06_23643250	Pv06	23643250	0.0525708	0.211823	203	0.0295934	0.925854	-1.20767
Pv2.1_01_167799	Pv01	167799	0.0527145	0.238916	203	0.02957	0.925854	-1.03011
Pv2.1_07_38426925	Pv07	38426925	0.0527547	0.187192	203	0.0295634	0.925854	1.13248
Pv2.1_07_38426989	Pv07	38426989	0.0527547	0.187192	203	0.0295634	0.925854	1.13248
Pv2.1_07_38481171	Pv07	38481171	0.0527547	0.187192	203	0.0295634	0.925854	1.13248
Pv2.1_03_48271260	Pv03	48271260	0.0527783	0.231527	203	0.0295596	0.925854	-1.06512
Pv2.1_02_47286544	Pv02	47286544	0.052787	0.26601	203	0.0295582	0.925854	-0.975775
Pv2.1_02_47321202	Pv02	47321202	0.052787	0.26601	203	0.0295582	0.925854	-0.975775
Pv2.1_02_47321231	Pv02	47321231	0.052787	0.26601	203	0.0295582	0.925854	-0.975775
Pv2.1_02_47286502	Pv02	47286502	0.052787	0.26601	203	0.0295582	0.925854	0.975775
Pv2.1_07_37107840	Pv07	37107840	0.052852	0.29064	203	0.0295476	0.925854	-0.987125
Pv2.1_06_2041848	Pv06	2041848	0.052886	0.423645	203	0.0295421	0.925854	-1.0128
Pv2.1_03_46230082	Pv03	46230082	0.0529416	0.224138	203	0.0295331	0.925854	-1.06789
Pv2.1_08_62807751	Pv08	62807751	0.0529673	0.46798	203	0.0295289	0.925854	-0.901061
Pv2.1_01_51135669	Pv01	51135669	0.0530427	0.330049	203	0.0295167	0.925854	0.937854
Pv2.1_03_45934621	Pv03	45934621	0.0530588	0.216749	203	0.0295141	0.925854	-1.06641
Pv2.1_03_45934652	Pv03	45934652	0.0530588	0.216749	203	0.0295141	0.925854	-1.06641
Pv2.1_03_45934687	Pv03	45934687	0.0530588	0.216749	203	0.0295141	0.925854	-1.06641
Pv2.1_07_28995982	Pv07	28995982	0.0532122	0.300493	203	0.0294893	0.925854	-1.01565
Pv2.1_07_28995913	Pv07	28995913	0.0532122	0.300493	203	0.0294893	0.925854	1.01565
Pv2.1_07_28995933	Pv07	28995933	0.0532122	0.300493	203	0.0294893	0.925854	1.01565
Pv2.1_02_1650155	Pv02	1650155	0.0532126	0.330049	203	0.0294893	0.925854	0.921262
Pv2.1_08_58972945	Pv08	58972945	0.0532642	0.0320197	203	0.029481	0.925854	2.72764
Pv2.1_03_40784404	Pv03	40784404	0.0533984	0.399015	203	0.0294594	0.925854	0.900344
Pv2.1_03_40784409	Pv03	40784409	0.0533984	0.399015	203	0.0294594	0.925854	0.900344
Pv2.1_08_62598673	Pv08	62598673	0.053442	0.152709	203	0.0294524	0.925854	1.23717
Pv2.1_08_62598719	Pv08	62598719	0.053442	0.152709	203	0.0294524	0.925854	1.23717
Pv2.1_01_51172342	Pv01	51172342	0.0535065	0.337438	203	0.0294421	0.925854	0.928684
Pv2.1_08_62807439	Pv08	62807439	0.0535549	0.438424	203	0.0294343	0.925854	0.892213
Pv2.1_02_47381999	Pv02	47381999	0.0535677	0.174877	203	0.0294323	0.925854	-1.15432
Pv2.1_08_62872702	Pv08	62872702	0.0537494	0.0640394	203	0.0294032	0.925854	1.84481
Pv2.1_08_62022101	Pv08	62022101	0.0542079	0.364532	203	0.0293305	0.925854	-0.899653
Pv2.1_08_62021993	Pv08	62021993	0.0542079	0.364532	203	0.0293305	0.925854	0.899653
Pv2.1_08_62022042	Pv08	62022042	0.0542079	0.364532	203	0.0293305	0.925854	0.899653
Pv2.1_08_62898036	Pv08	62898036	0.0545716	0.0640394	203	0.0292732	0.925854	1.88409
Pv2.1_08_62956326	Pv08	62956326	0.0545716	0.0640394	203	0.0292732	0.925854	1.88409
Pv2.1_08_62956327	Pv08	62956327	0.0545716	0.0640394	203	0.0292732	0.925854	1.88409
Pv2.1_04_1835703	Pv04	1835703	0.0547032	0.147783	203	0.0292526	0.925854	1.19897
Pv2.1_04_1835757	Pv04	1835757	0.0547032	0.147783	203	0.0292526	0.925854	1.19897
Pv2.1_03_46595419	Pv03	46595419	0.0549224	0.241379	203	0.0292184	0.925854	-1.03991
Pv2.1_02_46773942	Pv02	46773942	0.0549365	0.273399	203	0.0292162	0.925854	-0.979619
Pv2.1_06_2093178	Pv06	2093178	0.0551168	0.418719	203	0.0291881	0.925854	-1.00012
Pv2.1_08_63007113	Pv08	63007113	0.0553261	0.0615764	203	0.0291557	0.925854	1.85118
Pv2.1_01_2547918	Pv01	2547918	0.055442	0.406404	203	0.0291378	0.925854	0.866024
Pv2.1_09_21840855	Pv09	21840855	0.0555188	0.46798	203	0.029126	0.925854	-0.844566
Pv2.1_07_1475319	Pv07	1475319	0.0555254	0.330049	203	0.029125	0.925854	0.966032
Pv2.1_05_2710788	Pv05	2710788	0.0556558	0.246305	203	0.0291049	0.925854	1.01613
Pv2.1_08_61467883	Pv08	61467883	0.0559151	0.0615764	203	0.0290652	0.925854	2.0252
Pv2.1_04_552887	Pv04	552887	0.0560615	0.482759	203	0.0290428	0.925854	-0.846558
Pv2.1_08_61526753	Pv08	61526753	0.0560927	0.0640394	203	0.0290381	0.925854	1.84354
Pv2.1_09_35616441	Pv09	35616441	0.056226	0.125616	203	0.0290178	0.925854	1.28341
Pv2.1_09_35683677	Pv09	35683677	0.056226	0.125616	203	0.0290178	0.925854	1.28341
Pv2.1_09_38094966	Pv09	38094966	0.0562268	0.320197	203	0.0290177	0.925854	0.923864
Pv2.1_09_38087671	Pv09	38087671	0.0562268	0.320197	203	0.0290177	0.925854	-0.923864
Pv2.1_09_38087701	Pv09	38087701	0.0562268	0.320197	203	0.0290177	0.925854	-0.923864
Pv2.1_07_36965348	Pv07	36965348	0.056372	0.238916	203	0.0289956	0.925854	-1.03791
Pv2.1_01_51187098	Pv01	51187098	0.0564173	0.211823	203	0.0289888	0.925854	1.0404
Pv2.1_08_60905346	Pv08	60905346	0.0564662	0.17734	203	0.0289814	0.925854	1.20178
Pv2.1_08_61220819	Pv08	61220819	0.0564783	0.0541872	203	0.0289795	0.925854	-1.98092
Pv2.1_08_61248320	Pv08	61248320	0.0564783	0.0541872	203	0.0289795	0.925854	1.98092
Pv2.1_03_46454785	Pv03	46454785	0.0565516	0.229064	203	0.0289685	0.925854	-1.03102
Pv2.1_06_17164712	Pv06	17164712	0.0566542	0.374384	203	0.028953	0.925854	-0.899767
Pv2.1_04_448766	Pv04	448766	0.0567412	0.135468	203	0.0289399	0.925854	1.22404
Pv2.1_04_448783	Pv04	448783	0.0567412	0.135468	203	0.0289399	0.925854	1.22404
Pv2.1_06_19235278	Pv06	19235278	0.0568634	0.0960591	203	0.0289215	0.925854	2.18476
Pv2.1_07_6595169	Pv07	6595169	0.0568773	0.263547	203	0.0289194	0.925854	-1.01887
Pv2.1_07_30293242	Pv07	30293242	0.056922	0.44335	203	0.0289127	0.925854	-1.05623
Pv2.1_01_2891965	Pv01	2891965	0.0571558	0.334975	203	0.0288777	0.925854	-0.888497
Pv2.1_08_60713386	Pv08	60713386	0.0571645	0.0320197	203	0.0288764	0.925854	2.78303
Pv2.1_08_6077040	Pv08	6077040	0.0572302	0.320197	203	0.0288666	0.925854	-1.01138
Pv2.1_08_62791258	Pv08	62791258	0.0572349	0.0714286	203	0.0288659	0.925854	1.74236
Pv2.1_08_62795999	Pv08	62795999	0.0572349	0.0714286	203	0.0288659	0.925854	1.74236
Pv2.1_08_62796002	Pv08	62796002	0.0572349	0.0714286	203	0.0288659	0.925854	1.74236
Pv2.1_08_60973725	Pv08	60973725	0.0572997	0.165025	203	0.0288563	0.925854	1.14473
Pv2.1_08_60973745	Pv08	60973745	0.0572997	0.165025	203	0.0288563	0.925854	1.14473
Pv2.1_07_28996339	Pv07	28996339	0.0573232	0.305419	203	0.0288528	0.925854	0.994927
Pv2.1_07_28996371	Pv07	28996371	0.0573232	0.305419	203	0.0288528	0.925854	0.994927
Pv2.1_08_60892460	Pv08	60892460	0.0575321	0.0418719	203	0.0288218	0.925854	2.4281
Pv2.1_04_47536312	Pv04	47536312	0.0575463	0.211823	203	0.0288197	0.925854	1.01774
Pv2.1_04_47551249	Pv04	47551249	0.0575463	0.211823	203	0.0288197	0.925854	1.01774
Pv2.1_04_47556237	Pv04	47556237	0.0575463	0.211823	203	0.0288197	0.925854	1.01774
Pv2.1_04_47556446	Pv04	47556446	0.0575463	0.211823	203	0.0288197	0.925854	1.01774
Pv2.1_11_50437173	Pv011	50437173	0.0575579	0.211823	203	0.0288179	0.925854	1.12803
Pv2.1_04_47716306	Pv04	47716306	0.0576228	0.184729	203	0.0288083	0.925854	1.07811
Pv2.1_06_138451	Pv06	138451	0.0576316	0.421182	203	0.028807	0.925854	-0.968319
Pv2.1_06_2196884	Pv06	2196884	0.0576961	0.438424	203	0.0287975	0.925854	-0.969451
Pv2.1_08_62930150	Pv08	62930150	0.0577196	0.0615764	203	0.028794	0.925854	1.92477
Pv2.1_05_3627463	Pv05	3627463	0.0577902	0.0935961	203	0.0287836	0.925854	-1.45266
Pv2.1_08_60454692	Pv08	60454692	0.057823	0.0270936	203	0.0287787	0.925854	2.76761
Pv2.1_08_58795702	Pv08	58795702	0.0578987	0.0295567	203	0.0287676	0.925854	2.8873
Pv2.1_08_59846905	Pv08	59846905	0.0578987	0.0295567	203	0.0287676	0.925854	2.8873
Pv2.1_08_59847137	Pv08	59847137	0.0578987	0.0295567	203	0.0287676	0.925854	2.8873
Pv2.1_09_35533786	Pv09	35533786	0.058072	0.103448	203	0.0287421	0.925854	1.36171
Pv2.1_08_61891712	Pv08	61891712	0.0581938	0.229064	203	0.0287243	0.925854	1.03112
Pv2.1_07_36965281	Pv07	36965281	0.0581992	0.23399	203	0.0287235	0.925854	-1.03181
Pv2.1_08_4537463	Pv08	4537463	0.0583164	0.197044	203	0.0287063	0.925854	-1.21514
Pv2.1_08_62807463	Pv08	62807463	0.0583451	0.472906	203	0.0287021	0.925854	0.848894
Pv2.1_06_1846823	Pv06	1846823	0.058397	0.448276	203	0.0286945	0.925854	-0.961351
Pv2.1_06_1846815	Pv06	1846815	0.058397	0.448276	203	0.0286945	0.925854	0.961351
Pv2.1_07_30155745	Pv07	30155745	0.0584673	0.458128	203	0.0286843	0.925854	1.05772
Pv2.1_07_30155755	Pv07	30155755	0.0584673	0.458128	203	0.0286843	0.925854	1.05772
Pv2.1_03_40906067	Pv03	40906067	0.0585223	0.406404	203	0.0286763	0.925854	0.881612
Pv2.1_09_35426340	Pv09	35426340	0.0585667	0.1133	203	0.0286698	0.925854	1.32306
Pv2.1_06_23658507	Pv06	23658507	0.0586427	0.221675	203	0.0286588	0.925854	-1.18354
Pv2.1_06_23708996	Pv06	23708996	0.0586427	0.221675	203	0.0286588	0.925854	-1.18354
Pv2.1_03_41091762	Pv03	41091762	0.0586772	0.216749	203	0.0286538	0.925854	-1.03568
Pv2.1_11_50090488	Pv011	50090488	0.0587294	0.140394	203	0.0286462	0.925854	1.21209
Pv2.1_09_35426313	Pv09	35426313	0.0590881	0.108374	203	0.0285943	0.925854	1.36442
Pv2.1_06_23306084	Pv06	23306084	0.0591615	0.0788177	203	0.0285838	0.925854	1.92437
Pv2.1_08_62869118	Pv08	62869118	0.0591945	0.135468	203	0.028579	0.925854	1.31681
Pv2.1_05_2821620	Pv05	2821620	0.0592875	0.477833	203	0.0285657	0.925854	0.843654
Pv2.1_05_2837466	Pv05	2837466	0.0592875	0.477833	203	0.0285657	0.925854	0.843654
Pv2.1_05_2837476	Pv05	2837476	0.0592875	0.477833	203	0.0285657	0.925854	0.843654
Pv2.1_08_62043203	Pv08	62043203	0.0593632	0.463054	203	0.0285548	0.925854	0.89137
Pv2.1_03_46140179	Pv03	46140179	0.0595516	0.224138	203	0.0285278	0.925854	-1.02033
Pv2.1_06_23576251	Pv06	23576251	0.0595699	0.214286	203	0.0285252	0.925854	-1.20699
Pv2.1_06_17273155	Pv06	17273155	0.0596154	0.219212	203	0.0285187	0.925854	-1.10903
Pv2.1_08_60714128	Pv08	60714128	0.0596325	0.167488	203	0.0285163	0.925854	1.13099
Pv2.1_11_51717951	Pv011	51717951	0.0597977	0.226601	203	0.0284928	0.925854	1.10353
Pv2.1_03_48271296	Pv03	48271296	0.0598045	0.236453	203	0.0284918	0.925854	-1.02453
Pv2.1_03_41534701	Pv03	41534701	0.0598097	0.332512	203	0.0284911	0.925854	0.903179
Pv2.1_08_61656941	Pv08	61656941	0.0599203	0.0615764	203	0.0284753	0.925854	1.88032
Pv2.1_09_21454694	Pv09	21454694	0.0599323	0.091133	203	0.0284736	0.925854	1.47216
Pv2.1_09_21555967	Pv09	21555967	0.0599323	0.091133	203	0.0284736	0.925854	1.47216
Pv2.1_06_322146	Pv06	322146	0.0599352	0.413793	203	0.0284732	0.925854	-0.9576
Pv2.1_06_322170	Pv06	322170	0.0599352	0.413793	203	0.0284732	0.925854	-0.9576
Pv2.1_06_452308	Pv06	452308	0.0599352	0.413793	203	0.0284732	0.925854	-0.9576
Pv2.1_06_494892	Pv06	494892	0.0599352	0.413793	203	0.0284732	0.925854	0.9576
Pv2.1_03_45936994	Pv03	45936994	0.0599656	0.216749	203	0.0284689	0.925854	-1.02874
Pv2.1_03_45998126	Pv03	45998126	0.0599656	0.216749	203	0.0284689	0.925854	-1.02874
Pv2.1_03_46030465	Pv03	46030465	0.0599656	0.216749	203	0.0284689	0.925854	-1.02874
Pv2.1_03_46113453	Pv03	46113453	0.0599656	0.216749	203	0.0284689	0.925854	-1.02874
Pv2.1_03_45945769	Pv03	45945769	0.0599656	0.216749	203	0.0284689	0.925854	1.02874
Pv2.1_03_45996616	Pv03	45996616	0.0599656	0.216749	203	0.0284689	0.925854	1.02874
Pv2.1_08_60277696	Pv08	60277696	0.0600577	0.0295567	203	0.0284559	0.925854	2.62379
Pv2.1_09_35419692	Pv09	35419692	0.0600804	0.110837	203	0.0284527	0.925854	1.32164
Pv2.1_09_35419712	Pv09	35419712	0.0600804	0.110837	203	0.0284527	0.925854	1.32164
Pv2.1_05_2837654	Pv05	2837654	0.0600967	0.475369	203	0.0284503	0.925854	0.840764
Pv2.1_09_35319172	Pv09	35319172	0.0601187	0.115764	203	0.0284472	0.925854	1.31261
Pv2.1_09_35312276	Pv09	35312276	0.0601346	0.108374	203	0.028445	0.925854	-1.32482
Pv2.1_09_35320312	Pv09	35320312	0.0601346	0.108374	203	0.028445	0.925854	-1.32482
Pv2.1_09_35320314	Pv09	35320314	0.0601346	0.108374	203	0.028445	0.925854	-1.32482
Pv2.1_09_35312317	Pv09	35312317	0.0601346	0.108374	203	0.028445	0.925854	1.32482
Pv2.1_09_35312631	Pv09	35312631	0.0601346	0.108374	203	0.028445	0.925854	1.32482
Pv2.1_09_35314379	Pv09	35314379	0.0601346	0.108374	203	0.028445	0.925854	1.32482
Pv2.1_07_30155692	Pv07	30155692	0.0604179	0.453202	203	0.028405	0.925854	1.04615
Pv2.1_01_2404283	Pv01	2404283	0.0604693	0.399015	203	0.0283978	0.925854	-0.844597
Pv2.1_08_62280395	Pv08	62280395	0.0604798	0.0566502	203	0.0283963	0.925854	1.9658
Pv2.1_08_62426283	Pv08	62426283	0.0604798	0.0566502	203	0.0283963	0.925854	1.9658
Pv2.1_08_62426294	Pv08	62426294	0.0604798	0.0566502	203	0.0283963	0.925854	1.9658
Pv2.1_05_2816468	Pv05	2816468	0.0606069	0.482759	203	0.0283785	0.925854	0.837919
Pv2.1_01_51151566	Pv01	51151566	0.0606397	0.305419	203	0.0283739	0.925854	-0.906909
Pv2.1_06_23322093	Pv06	23322093	0.0607094	0.0837438	203	0.0283641	0.925854	-1.84311
Pv2.1_09_22585783	Pv09	22585783	0.0607514	0.152709	203	0.0283582	0.925854	-1.22246
Pv2.1_09_22620311	Pv09	22620311	0.0607514	0.152709	203	0.0283582	0.925854	-1.22246
Pv2.1_09_22620451	Pv09	22620451	0.0607514	0.152709	203	0.0283582	0.925854	-1.22246
Pv2.1_09_22620486	Pv09	22620486	0.0607514	0.152709	203	0.0283582	0.925854	-1.22246
Pv2.1_09_22620536	Pv09	22620536	0.0607514	0.152709	203	0.0283582	0.925854	-1.22246
Pv2.1_09_22620819	Pv09	22620819	0.0607514	0.152709	203	0.0283582	0.925854	-1.22246
Pv2.1_09_22620821	Pv09	22620821	0.0607514	0.152709	203	0.0283582	0.925854	-1.22246
Pv2.1_09_22620828	Pv09	22620828	0.0607514	0.152709	203	0.0283582	0.925854	-1.22246
Pv2.1_09_22620829	Pv09	22620829	0.0607514	0.152709	203	0.0283582	0.925854	-1.22246
Pv2.1_09_22620925	Pv09	22620925	0.0607514	0.152709	203	0.0283582	0.925854	-1.22246
Pv2.1_07_37122770	Pv07	37122770	0.0607987	0.293103	203	0.0283516	0.925854	-0.979009
Pv2.1_03_46030832	Pv03	46030832	0.0609247	0.221675	203	0.028334	0.925854	-1.0309
Pv2.1_07_1601482	Pv07	1601482	0.0609363	0.339901	203	0.0283324	0.925854	-0.902112
Pv2.1_06_20841490	Pv06	20841490	0.0609818	0.270936	203	0.0283261	0.925854	-1.08159
Pv2.1_06_20852352	Pv06	20852352	0.0609818	0.270936	203	0.0283261	0.925854	-1.08159
Pv2.1_06_20866831	Pv06	20866831	0.0609818	0.270936	203	0.0283261	0.925854	-1.08159
Pv2.1_06_23617476	Pv06	23617476	0.0609872	0.216749	203	0.0283253	0.925854	-1.18111
Pv2.1_06_23643799	Pv06	23643799	0.0609872	0.216749	203	0.0283253	0.925854	1.18111
Pv2.1_08_62205265	Pv08	62205265	0.0611437	0.0541872	203	0.0283036	0.925854	-1.93149
Pv2.1_01_51325736	Pv01	51325736	0.0613175	0.091133	203	0.0282795	0.925854	1.44078
Pv2.1_01_51325758	Pv01	51325758	0.0613175	0.091133	203	0.0282795	0.925854	1.44078
Pv2.1_01_51325761	Pv01	51325761	0.0613175	0.091133	203	0.0282795	0.925854	1.44078
Pv2.1_08_5441047	Pv08	5441047	0.0614672	0.219212	203	0.0282588	0.925854	-1.18157
Pv2.1_08_5441076	Pv08	5441076	0.0614672	0.219212	203	0.0282588	0.925854	-1.18157
Pv2.1_08_62824154	Pv08	62824154	0.0615742	0.0665025	203	0.028244	0.925854	1.76219
Pv2.1_08_4031500	Pv08	4031500	0.0617457	0.416256	203	0.0282204	0.925854	-0.879692
Pv2.1_08_4031502	Pv08	4031502	0.0617457	0.416256	203	0.0282204	0.925854	-0.879692
Pv2.1_08_4031518	Pv08	4031518	0.0617457	0.416256	203	0.0282204	0.925854	-0.879692
Pv2.1_09_22307868	Pv09	22307868	0.0618256	0.150246	203	0.0282094	0.925854	-1.20524
Pv2.1_09_22253804	Pv09	22253804	0.061837	0.167488	203	0.0282079	0.925854	-1.14106
Pv2.1_09_22253822	Pv09	22253822	0.061837	0.167488	203	0.0282079	0.925854	-1.14106
Pv2.1_08_6001374	Pv08	6001374	0.0618869	0.315271	203	0.028201	0.925854	-0.995033
Pv2.1_08_6041494	Pv08	6041494	0.0618869	0.315271	203	0.028201	0.925854	-0.995033
Pv2.1_08_6079810	Pv08	6079810	0.0618869	0.315271	203	0.028201	0.925854	-0.995033
Pv2.1_08_6079837	Pv08	6079837	0.0619978	0.320197	203	0.0281858	0.925854	-0.999822
Pv2.1_01_51076758	Pv01	51076758	0.0620029	0.317734	203	0.0281851	0.925854	0.910535
Pv2.1_06_65055	Pv06	65055	0.0622203	0.408867	203	0.0281554	0.925854	-0.968412
Pv2.1_07_36799688	Pv07	36799688	0.0622783	0.26601	203	0.0281475	0.925854	1.01119
Pv2.1_08_61824623	Pv08	61824623	0.0623508	0.35468	203	0.0281377	0.925854	0.87437
Pv2.1_03_34553164	Pv03	34553164	0.0624729	0.0541872	203	0.0281211	0.925854	-1.78524
Pv2.1_09_36029445	Pv09	36029445	0.0626418	0.135468	203	0.0280982	0.925854	-1.25682
Pv2.1_09_36029466	Pv09	36029466	0.0626418	0.135468	203	0.0280982	0.925854	-1.25682
Pv2.1_03_40784385	Pv03	40784385	0.0626959	0.477833	203	0.0280909	0.925854	-0.831566
Pv2.1_07_29230337	Pv07	29230337	0.0628606	0.300493	203	0.0280686	0.925854	-0.974428
Pv2.1_05_2837472	Pv05	2837472	0.0629219	0.475369	203	0.0280604	0.925854	0.833206
Pv2.1_09_38099936	Pv09	38099936	0.0629432	0.315271	203	0.0280575	0.925854	0.904831
Pv2.1_01_83073	Pv01	83073	0.0629571	0.238916	203	0.0280556	0.925854	-0.987611
Pv2.1_08_62853410	Pv08	62853410	0.0630768	0.438424	203	0.0280395	0.925854	-0.843936
Pv2.1_08_59125843	Pv08	59125843	0.0630965	0.0320197	203	0.0280369	0.925854	2.89652
Pv2.1_07_1558198	Pv07	1558198	0.063101	0.332512	203	0.0280363	0.925854	0.918156
Pv2.1_08_62043093	Pv08	62043093	0.06313	0.0640394	203	0.0280324	0.925854	-1.76988
Pv2.1_08_62048177	Pv08	62048177	0.06313	0.0640394	203	0.0280324	0.925854	1.76988
Pv2.1_07_36963748	Pv07	36963748	0.0632127	0.238916	203	0.0280213	0.925854	-1.00188
Pv2.1_07_36757988	Pv07	36757988	0.0633067	0.23399	203	0.0280087	0.925854	-1.0051
Pv2.1_08_61339352	Pv08	61339352	0.0633131	0.0492611	203	0.0280078	0.925854	-2.02325
Pv2.1_08_61339360	Pv08	61339360	0.0633131	0.0492611	203	0.0280078	0.925854	2.02325
Pv2.1_08_61339369	Pv08	61339369	0.0633131	0.0492611	203	0.0280078	0.925854	2.02325
Pv2.1_08_61339370	Pv08	61339370	0.0633131	0.0492611	203	0.0280078	0.925854	2.02325
Pv2.1_06_19125937	Pv06	19125937	0.063436	0.0985222	203	0.0279914	0.925854	2.13314
Pv2.1_06_21220322	Pv06	21220322	0.0635479	0.0714286	203	0.0279765	0.925854	2.31436
Pv2.1_08_62425428	Pv08	62425428	0.0635596	0.0541872	203	0.0279749	0.925854	2.02155
Pv2.1_08_62426174	Pv08	62426174	0.0635596	0.0541872	203	0.0279749	0.925854	2.02155
Pv2.1_08_62426180	Pv08	62426180	0.0635596	0.0541872	203	0.0279749	0.925854	2.02155
Pv2.1_07_29174678	Pv07	29174678	0.0637541	0.295567	203	0.0279491	0.925854	0.975749
Pv2.1_06_7858966	Pv06	7858966	0.0638355	0.438424	203	0.0279383	0.925854	-0.956132
Pv2.1_06_7858972	Pv06	7858972	0.0638355	0.438424	203	0.0279383	0.925854	-0.956132
Pv2.1_06_7858990	Pv06	7858990	0.0638355	0.438424	203	0.0279383	0.925854	-0.956132
Pv2.1_09_36054014	Pv09	36054014	0.0638568	0.147783	203	0.0279354	0.925854	-1.18205
Pv2.1_09_36035434	Pv09	36035434	0.0638568	0.147783	203	0.0279354	0.925854	1.18205
Pv2.1_01_2417896	Pv01	2417896	0.0638658	0.41133	203	0.0279342	0.925854	0.858431
Pv2.1_05_4927180	Pv05	4927180	0.0639406	0.147783	203	0.0279243	0.925854	1.15012
Pv2.1_01_167691	Pv01	167691	0.0639668	0.418719	203	0.0279209	0.925854	-0.836838
Pv2.1_11_51718226	Pv011	51718226	0.0640432	0.229064	203	0.0279108	0.925854	1.08325
Pv2.1_09_22356489	Pv09	22356489	0.064174	0.147783	203	0.0278935	0.925854	-1.21159
Pv2.1_06_23670624	Pv06	23670624	0.0642309	0.219212	203	0.027886	0.925854	-1.16052
Pv2.1_04_450776	Pv04	450776	0.0642389	0.14532	203	0.0278849	0.925854	1.15242
Pv2.1_05_5488703	Pv05	5488703	0.0642468	0.401478	203	0.0278839	0.925854	-0.85188
Pv2.1_05_2816448	Pv05	2816448	0.0644785	0.480296	203	0.0278535	0.925854	0.826264
Pv2.1_08_61241819	Pv08	61241819	0.0645462	0.0492611	203	0.0278446	0.925854	2.2725
Pv2.1_08_61656634	Pv08	61656634	0.0647126	0.0665025	203	0.0278228	0.925854	1.7634
Pv2.1_04_138971	Pv04	138971	0.064724	0.270936	203	0.0278213	0.925854	0.923373
Pv2.1_04_138980	Pv04	138980	0.064724	0.270936	203	0.0278213	0.925854	0.923373
Pv2.1_04_138999	Pv04	138999	0.064724	0.270936	203	0.0278213	0.925854	0.923373
Pv2.1_04_139004	Pv04	139004	0.064724	0.270936	203	0.0278213	0.925854	0.923373
Pv2.1_04_139009	Pv04	139009	0.064724	0.270936	203	0.0278213	0.925854	0.923373
Pv2.1_09_21555923	Pv09	21555923	0.0647408	0.08867	203	0.0278191	0.925854	1.47724
Pv2.1_08_62952291	Pv08	62952291	0.0647833	0.0665025	203	0.0278136	0.925854	1.725
Pv2.1_06_19166093	Pv06	19166093	0.0647839	0.091133	203	0.0278135	0.925854	2.08936
Pv2.1_08_5990916	Pv08	5990916	0.0648256	0.312808	203	0.027808	0.925854	-0.989236
Pv2.1_09_22620868	Pv09	22620868	0.0651152	0.150246	203	0.0277704	0.925854	-1.21716
Pv2.1_05_3755562	Pv05	3755562	0.0651288	0.0985222	203	0.0277686	0.925854	-1.39724
Pv2.1_05_3755739	Pv05	3755739	0.0651288	0.0985222	203	0.0277686	0.925854	-1.39724
Pv2.1_05_3755741	Pv05	3755741	0.0651288	0.0985222	203	0.0277686	0.925854	-1.39724
Pv2.1_06_23544924	Pv06	23544924	0.0651394	0.211823	203	0.0277672	0.925854	-1.18493
Pv2.1_06_23593680	Pv06	23593680	0.0651394	0.211823	203	0.0277672	0.925854	-1.18493
Pv2.1_06_23593703	Pv06	23593703	0.0651394	0.211823	203	0.0277672	0.925854	-1.18493
Pv2.1_06_23593715	Pv06	23593715	0.0651394	0.211823	203	0.0277672	0.925854	-1.18493
Pv2.1_06_23544598	Pv06	23544598	0.0651394	0.211823	203	0.0277672	0.925854	1.18493
Pv2.1_10_35209237	Pv010	35209237	0.0652271	0.162562	203	0.0277558	0.925854	-1.19799
Pv2.1_08_5267100	Pv08	5267100	0.0652301	0.206897	203	0.0277555	0.925854	-1.11955
Pv2.1_08_5267159	Pv08	5267159	0.0652301	0.206897	203	0.0277555	0.925854	-1.11955
Pv2.1_07_38407953	Pv07	38407953	0.0653002	0.197044	203	0.0277464	0.925854	1.07233
Pv2.1_07_38407974	Pv07	38407974	0.0653002	0.197044	203	0.0277464	0.925854	1.07233
Pv2.1_07_38407984	Pv07	38407984	0.0653002	0.197044	203	0.0277464	0.925854	1.07233
Pv2.1_02_7673769	Pv02	7673769	0.0653509	0.12069	203	0.0277398	0.925854	-1.27211
Pv2.1_03_40571401	Pv03	40571401	0.0654154	0.406404	203	0.0277315	0.925854	0.829633
Pv2.1_07_37087581	Pv07	37087581	0.0655204	0.312808	203	0.0277179	0.925854	-0.945374
Pv2.1_04_527523	Pv04	527523	0.0655257	0.140394	203	0.0277172	0.925854	1.16457
Pv2.1_04_527554	Pv04	527554	0.0655257	0.140394	203	0.0277172	0.925854	1.16457
Pv2.1_06_19164625	Pv06	19164625	0.0655466	0.246305	203	0.0277145	0.925854	1.02132
Pv2.1_03_41124776	Pv03	41124776	0.0656632	0.221675	203	0.0276995	0.925854	-1.00041
Pv2.1_06_3348438	Pv06	3348438	0.0656857	0.418719	203	0.0276967	0.925854	-0.960355
Pv2.1_11_49896427	Pv011	49896427	0.0657702	0.123153	203	0.0276858	0.925854	-1.21865
Pv2.1_04_47718371	Pv04	47718371	0.0660867	0.182266	203	0.0276452	0.925854	-1.04435
Pv2.1_04_47713585	Pv04	47713585	0.0660867	0.182266	203	0.0276452	0.925854	1.04435
Pv2.1_04_47718374	Pv04	47718374	0.0660867	0.182266	203	0.0276452	0.925854	1.04435
Pv2.1_08_62969281	Pv08	62969281	0.0661673	0.0665025	203	0.027635	0.925854	1.75669
Pv2.1_08_61885695	Pv08	61885695	0.0661706	0.0591133	203	0.0276345	0.925854	2.01917
Pv2.1_06_495048	Pv06	495048	0.0662433	0.416256	203	0.0276253	0.925854	-0.975139
Pv2.1_06_65342	Pv06	65342	0.0663301	0.41133	203	0.0276142	0.925854	-0.947851
Pv2.1_09_35684366	Pv09	35684366	0.0665117	0.118227	203	0.0275911	0.925854	1.24268
Pv2.1_09_22620233	Pv09	22620233	0.0666129	0.155172	203	0.0275783	0.925854	-1.17012
Pv2.1_07_6772526	Pv07	6772526	0.0666781	0.268473	203	0.02757	0.925854	-0.975709
Pv2.1_06_20959251	Pv06	20959251	0.0666881	0.490148	203	0.0275688	0.925854	0.853693
Pv2.1_08_60714235	Pv08	60714235	0.066762	0.167488	203	0.0275594	0.925854	1.1104
Pv2.1_08_60714237	Pv08	60714237	0.066762	0.167488	203	0.0275594	0.925854	1.1104
Pv2.1_08_3769321	Pv08	3769321	0.0671118	0.20197	203	0.0275154	0.925854	-1.10996
Pv2.1_05_2806153	Pv05	2806153	0.0672141	0.472906	203	0.0275025	0.925854	-0.823288
Pv2.1_08_61589750	Pv08	61589750	0.0672365	0.300493	203	0.0274997	0.925854	0.959173
Pv2.1_08_62490450	Pv08	62490450	0.0672726	0.0640394	203	0.0274952	0.925854	1.77311
Pv2.1_08_62556023	Pv08	62556023	0.0673494	0.305419	203	0.0274856	0.925854	0.90733
Pv2.1_08_60378774	Pv08	60378774	0.0675034	0.0344828	203	0.0274663	0.925854	2.65374
Pv2.1_08_60378814	Pv08	60378814	0.0675034	0.0344828	203	0.0274663	0.925854	2.65374
Pv2.1_08_60378831	Pv08	60378831	0.0675034	0.0344828	203	0.0274663	0.925854	2.65374
Pv2.1_08_60390738	Pv08	60390738	0.0675034	0.0344828	203	0.0274663	0.925854	2.65374
Pv2.1_08_60390753	Pv08	60390753	0.0675034	0.0344828	203	0.0274663	0.925854	2.65374
Pv2.1_08_60450991	Pv08	60450991	0.0675034	0.0344828	203	0.0274663	0.925854	2.65374
Pv2.1_08_60472182	Pv08	60472182	0.0675034	0.0344828	203	0.0274663	0.925854	2.65374
Pv2.1_08_60562798	Pv08	60562798	0.0675034	0.0344828	203	0.0274663	0.925854	2.65374
Pv2.1_08_60583858	Pv08	60583858	0.0675034	0.0344828	203	0.0274663	0.925854	2.65374
Pv2.1_08_60583939	Pv08	60583939	0.0675034	0.0344828	203	0.0274663	0.925854	2.65374
Pv2.1_08_60583951	Pv08	60583951	0.0675034	0.0344828	203	0.0274663	0.925854	2.65374
Pv2.1_08_60683241	Pv08	60683241	0.0675034	0.0344828	203	0.0274663	0.925854	2.65374
Pv2.1_08_60778352	Pv08	60778352	0.0675034	0.0344828	203	0.0274663	0.925854	2.65374
Pv2.1_08_60796317	Pv08	60796317	0.0675034	0.0344828	203	0.0274663	0.925854	2.65374
Pv2.1_08_60799389	Pv08	60799389	0.0675034	0.0344828	203	0.0274663	0.925854	2.65374
Pv2.1_08_60859923	Pv08	60859923	0.0675034	0.0344828	203	0.0274663	0.925854	2.65374
Pv2.1_05_2816412	Pv05	2816412	0.0676586	0.475369	203	0.0274469	0.925854	0.819123
Pv2.1_05_2816424	Pv05	2816424	0.0676586	0.475369	203	0.0274469	0.925854	0.819123
Pv2.1_06_396641	Pv06	396641	0.0677177	0.408867	203	0.0274396	0.925854	0.925416
Pv2.1_08_62824066	Pv08	62824066	0.0680203	0.0738916	203	0.027402	0.925854	1.63606
Pv2.1_09_35533717	Pv09	35533717	0.0683217	0.0985222	203	0.0273648	0.925854	-1.33829
Pv2.1_06_23821760	Pv06	23821760	0.0683513	0.221675	203	0.0273611	0.925854	-1.14265
Pv2.1_06_7668273	Pv06	7668273	0.0683723	0.423645	203	0.0273585	0.925854	-0.959481
Pv2.1_09_37766478	Pv09	37766478	0.0685459	0.426108	203	0.0273372	0.925854	-0.813302
Pv2.1_06_28867058	Pv06	28867058	0.0685817	0.46798	203	0.0273328	0.925854	-0.834337
Pv2.1_06_28867330	Pv06	28867330	0.0685817	0.46798	203	0.0273328	0.925854	-0.834337
Pv2.1_06_28867459	Pv06	28867459	0.0685817	0.46798	203	0.0273328	0.925854	-0.834337
Pv2.1_06_28867502	Pv06	28867502	0.0685817	0.46798	203	0.0273328	0.925854	-0.834337
Pv2.1_06_28867101	Pv06	28867101	0.0685817	0.46798	203	0.0273328	0.925854	0.834337
Pv2.1_06_23593428	Pv06	23593428	0.0686434	0.214286	203	0.0273252	0.925854	-1.16344
Pv2.1_07_38373322	Pv07	38373322	0.068943	0.187192	203	0.0272886	0.925854	-1.05804
Pv2.1_07_38373329	Pv07	38373329	0.068943	0.187192	203	0.0272886	0.925854	-1.05804
Pv2.1_08_60224786	Pv08	60224786	0.0689948	0.150246	203	0.0272822	0.925854	-1.19626
Pv2.1_03_45936776	Pv03	45936776	0.0690304	0.219212	203	0.0272779	0.925854	-0.992665
Pv2.1_03_45936834	Pv03	45936834	0.0690304	0.219212	203	0.0272779	0.925854	-0.992665
Pv2.1_03_40784412	Pv03	40784412	0.0690766	0.396552	203	0.0272723	0.925854	0.863964
Pv2.1_04_152406	Pv04	152406	0.0691084	0.349754	203	0.0272684	0.925854	-0.856587
Pv2.1_07_38402603	Pv07	38402603	0.0691726	0.182266	203	0.0272606	0.925854	1.07382
Pv2.1_07_38405254	Pv07	38405254	0.0691726	0.182266	203	0.0272606	0.925854	1.07382
Pv2.1_05_3754226	Pv05	3754226	0.0692282	0.0985222	203	0.0272538	0.925854	-1.38358
Pv2.1_05_3754249	Pv05	3754249	0.0692282	0.0985222	203	0.0272538	0.925854	-1.38358
Pv2.1_07_36184899	Pv07	36184899	0.0692586	0.275862	203	0.0272501	0.925854	-0.992439
Pv2.1_08_62787892	Pv08	62787892	0.0695866	0.46798	203	0.0272104	0.925854	-0.846807
Pv2.1_09_36053604	Pv09	36053604	0.0696511	0.142857	203	0.0272026	0.925854	-1.1792
Pv2.1_09_35803132	Pv09	35803132	0.0696511	0.142857	203	0.0272026	0.925854	1.1792
Pv2.1_09_35803141	Pv09	35803141	0.0696511	0.142857	203	0.0272026	0.925854	1.1792
Pv2.1_09_35803189	Pv09	35803189	0.0696511	0.142857	203	0.0272026	0.925854	1.1792
Pv2.1_09_35819214	Pv09	35819214	0.0696511	0.142857	203	0.0272026	0.925854	1.1792
Pv2.1_01_51084140	Pv01	51084140	0.069766	0.315271	203	0.0271887	0.925854	0.880826
Pv2.1_06_21107613	Pv06	21107613	0.0697949	0.0788177	203	0.0271853	0.925854	2.00441
Pv2.1_06_21147020	Pv06	21147020	0.0697949	0.0788177	203	0.0271853	0.925854	2.00441
Pv2.1_06_21147056	Pv06	21147056	0.0697949	0.0788177	203	0.0271853	0.925854	2.00441
Pv2.1_06_21153690	Pv06	21153690	0.0697949	0.0788177	203	0.0271853	0.925854	2.00441
Pv2.1_06_21206399	Pv06	21206399	0.0697949	0.0788177	203	0.0271853	0.925854	2.00441
Pv2.1_06_21218134	Pv06	21218134	0.0697949	0.0788177	203	0.0271853	0.925854	2.00441
Pv2.1_06_21378464	Pv06	21378464	0.0697949	0.0788177	203	0.0271853	0.925854	2.00441
Pv2.1_06_21394190	Pv06	21394190	0.0697949	0.0788177	203	0.0271853	0.925854	2.00441
Pv2.1_07_30155436	Pv07	30155436	0.0699833	0.455665	203	0.0271626	0.925854	1.0068
Pv2.1_08_5328019	Pv08	5328019	0.0700128	0.211823	203	0.0271591	0.925854	-1.09127
Pv2.1_11_51664997	Pv011	51664997	0.0700342	0.334975	203	0.0271565	0.925854	0.871835
Pv2.1_11_51665033	Pv011	51665033	0.0700342	0.334975	203	0.0271565	0.925854	0.871835
Pv2.1_11_51665207	Pv011	51665207	0.0700342	0.334975	203	0.0271565	0.925854	0.871835
Pv2.1_06_3345848	Pv06	3345848	0.0702495	0.418719	203	0.0271307	0.925854	-0.920977
Pv2.1_08_62872079	Pv08	62872079	0.0703191	0.364532	203	0.0271224	0.925854	-0.88941
Pv2.1_11_50568681	Pv011	50568681	0.0703929	0.211823	203	0.0271136	0.925854	1.06443
Pv2.1_11_50568731	Pv011	50568731	0.0703929	0.211823	203	0.0271136	0.925854	1.06443
Pv2.1_11_50568846	Pv011	50568846	0.0703929	0.211823	203	0.0271136	0.925854	1.06443
Pv2.1_09_35314293	Pv09	35314293	0.070405	0.1133	203	0.0271121	0.925854	1.26733
Pv2.1_09_35378005	Pv09	35378005	0.070405	0.1133	203	0.0271121	0.925854	1.26733
Pv2.1_09_35388045	Pv09	35388045	0.070405	0.1133	203	0.0271121	0.925854	1.26733
Pv2.1_09_35426721	Pv09	35426721	0.070405	0.1133	203	0.0271121	0.925854	1.26733
Pv2.1_09_35507450	Pv09	35507450	0.070405	0.1133	203	0.0271121	0.925854	1.26733
Pv2.1_08_62882606	Pv08	62882606	0.0704259	0.0689655	203	0.0271096	0.925854	1.67388
Pv2.1_03_49693762	Pv03	49693762	0.0704966	0.472906	203	0.0271012	0.925854	0.804554
Pv2.1_09_35419643	Pv09	35419643	0.0705242	0.110837	203	0.0270979	0.925854	1.26997
Pv2.1_02_47251047	Pv02	47251047	0.0705911	0.251232	203	0.0270899	0.925854	-0.923238
Pv2.1_06_5822568	Pv06	5822568	0.0707981	0.416256	203	0.0270653	0.925854	0.866731
Pv2.1_06_7068154	Pv06	7068154	0.0708094	0.3867	203	0.027064	0.925854	0.848281
Pv2.1_06_7068204	Pv06	7068204	0.0708094	0.3867	203	0.027064	0.925854	0.848281
Pv2.1_06_7068210	Pv06	7068210	0.0708094	0.3867	203	0.027064	0.925854	0.848281
Pv2.1_11_2258751	Pv011	2258751	0.0708125	0.327586	203	0.0270636	0.925854	-1.12883
Pv2.1_06_23550716	Pv06	23550716	0.0708785	0.214286	203	0.0270558	0.925854	-1.16451
Pv2.1_08_59494428	Pv08	59494428	0.0709131	0.0344828	203	0.0270517	0.925854	2.50004
Pv2.1_08_59635668	Pv08	59635668	0.0709131	0.0344828	203	0.0270517	0.925854	2.50004
Pv2.1_08_59635669	Pv08	59635669	0.0709131	0.0344828	203	0.0270517	0.925854	2.50004
Pv2.1_02_1630168	Pv02	1630168	0.0709724	0.320197	203	0.0270447	0.925854	0.883043
Pv2.1_08_5176044	Pv08	5176044	0.0710608	0.20197	203	0.0270342	0.925854	-1.12728
Pv2.1_09_36002031	Pv09	36002031	0.0711863	0.0418719	203	0.0270194	0.925854	2.05335
Pv2.1_08_61153373	Pv08	61153373	0.071299	0.0566502	203	0.0270062	0.925854	2.00389
Pv2.1_08_62276137	Pv08	62276137	0.0715207	0.0541872	203	0.0269801	0.925854	1.95663
Pv2.1_08_62276163	Pv08	62276163	0.0715207	0.0541872	203	0.0269801	0.925854	1.95663
Pv2.1_03_43933787	Pv03	43933787	0.0715375	0.211823	203	0.0269781	0.925854	-1.00627
Pv2.1_02_49593059	Pv02	49593059	0.0715495	0.169951	203	0.0269767	0.925854	1.06406
Pv2.1_02_49593095	Pv02	49593095	0.0715495	0.169951	203	0.0269767	0.925854	1.06406
Pv2.1_02_49565879	Pv02	49565879	0.0716337	0.167488	203	0.0269668	0.925854	1.06606
Pv2.1_02_49595914	Pv02	49595914	0.0716337	0.167488	203	0.0269668	0.925854	1.06606
Pv2.1_05_5042766	Pv05	5042766	0.071727	0.0935961	203	0.0269559	0.925854	-1.39564
Pv2.1_05_5042419	Pv05	5042419	0.071727	0.0935961	203	0.0269559	0.925854	1.39564
Pv2.1_06_4809493	Pv06	4809493	0.071767	0.421182	203	0.0269512	0.925854	-0.94883
Pv2.1_10_42895120	Pv010	42895120	0.0719068	0.118227	203	0.0269349	0.925854	-1.22034
Pv2.1_10_42906616	Pv010	42906616	0.0719068	0.118227	203	0.0269349	0.925854	1.22034
Pv2.1_11_50576145	Pv011	50576145	0.0719356	0.221675	203	0.0269316	0.925854	-1.04207
Pv2.1_11_50572042	Pv011	50572042	0.0719356	0.221675	203	0.0269316	0.925854	1.04207
Pv2.1_11_50572071	Pv011	50572071	0.0719356	0.221675	203	0.0269316	0.925854	1.04207
Pv2.1_11_50572072	Pv011	50572072	0.0719356	0.221675	203	0.0269316	0.925854	1.04207
Pv2.1_11_50576159	Pv011	50576159	0.0719356	0.221675	203	0.0269316	0.925854	1.04207
Pv2.1_08_5260849	Pv08	5260849	0.0720646	0.20197	203	0.0269165	0.925854	-1.11395
Pv2.1_08_5260864	Pv08	5260864	0.0720646	0.20197	203	0.0269165	0.925854	-1.11395
Pv2.1_08_5263342	Pv08	5263342	0.0720646	0.20197	203	0.0269165	0.925854	-1.11395
Pv2.1_08_5267058	Pv08	5267058	0.0720646	0.20197	203	0.0269165	0.925854	-1.11395
Pv2.1_08_5260681	Pv08	5260681	0.0720646	0.20197	203	0.0269165	0.925854	1.11395
Pv2.1_08_5263354	Pv08	5263354	0.0720646	0.20197	203	0.0269165	0.925854	1.11395
Pv2.1_06_19461552	Pv06	19461552	0.0721979	0.231527	203	0.026901	0.925854	1.72613
Pv2.1_03_40556492	Pv03	40556492	0.0722703	0.403941	203	0.0268926	0.925854	0.808133
Pv2.1_03_40556498	Pv03	40556498	0.0722703	0.403941	203	0.0268926	0.925854	0.808133
Pv2.1_03_40556516	Pv03	40556516	0.0722703	0.403941	203	0.0268926	0.925854	0.808133
Pv2.1_03_40571095	Pv03	40571095	0.0722703	0.403941	203	0.0268926	0.925854	0.808133
Pv2.1_03_40571108	Pv03	40571108	0.0722703	0.403941	203	0.0268926	0.925854	0.808133
Pv2.1_03_40571408	Pv03	40571408	0.0722703	0.403941	203	0.0268926	0.925854	0.808133
Pv2.1_01_2524699	Pv01	2524699	0.0723271	0.29064	203	0.0268861	0.925854	0.883129
Pv2.1_08_61995479	Pv08	61995479	0.0723657	0.0665025	203	0.0268816	0.925854	1.75675
Pv2.1_06_17534889	Pv06	17534889	0.0724374	0.142857	203	0.0268733	0.925854	-1.23446
Pv2.1_01_51074418	Pv01	51074418	0.0724502	0.251232	203	0.0268718	0.925854	0.952418
Pv2.1_07_37122567	Pv07	37122567	0.0724782	0.270936	203	0.0268686	0.925854	-0.932043
Pv2.1_07_37123402	Pv07	37123402	0.0724782	0.270936	203	0.0268686	0.925854	0.932043
Pv2.1_08_61880092	Pv08	61880092	0.0730158	0.29803	203	0.0268066	0.931882	-0.977358
Pv2.1_03_51849309	Pv03	51849309	0.0730557	0.226601	203	0.0268021	0.931882	0.9579
Pv2.1_08_532509	Pv08	532509	0.0733211	0.408867	203	0.0267717	0.932541	0.810228
Pv2.1_08_62727883	Pv08	62727883	0.0734771	0.0738916	203	0.0267539	0.932541	-1.55893
Pv2.1_08_62733114	Pv08	62733114	0.0734771	0.0738916	203	0.0267539	0.932541	-1.55893
Pv2.1_08_62744271	Pv08	62744271	0.0734771	0.0738916	203	0.0267539	0.932541	-1.55893
Pv2.1_08_62731570	Pv08	62731570	0.0734771	0.0738916	203	0.0267539	0.932541	1.55893
Pv2.1_08_62753697	Pv08	62753697	0.0734771	0.0738916	203	0.0267539	0.932541	1.55893
Pv2.1_08_62787751	Pv08	62787751	0.0734771	0.0738916	203	0.0267539	0.932541	1.55893
Pv2.1_02_47718228	Pv02	47718228	0.073865	0.224138	203	0.0267098	0.934213	-0.953906
Pv2.1_02_47384057	Pv02	47384057	0.074069	0.155172	203	0.0266867	0.934213	-1.10051
Pv2.1_05_4964092	Pv05	4964092	0.0741131	0.0985222	203	0.0266817	0.934213	-1.40305
Pv2.1_06_137935	Pv06	137935	0.0741295	0.418719	203	0.0266799	0.934213	-0.936491
Pv2.1_06_23386712	Pv06	23386712	0.0741641	0.206897	203	0.026676	0.934213	-1.59935
Pv2.1_06_23386686	Pv06	23386686	0.0741641	0.206897	203	0.026676	0.934213	1.59935
Pv2.1_06_23386694	Pv06	23386694	0.0741641	0.206897	203	0.026676	0.934213	1.59935
Pv2.1_06_23386715	Pv06	23386715	0.0741641	0.206897	203	0.026676	0.934213	1.59935
Pv2.1_09_22304249	Pv09	22304249	0.074191	0.150246	203	0.026673	0.934213	-1.16947
Pv2.1_09_22312872	Pv09	22312872	0.074191	0.150246	203	0.026673	0.934213	-1.16947
Pv2.1_09_22312880	Pv09	22312880	0.074191	0.150246	203	0.026673	0.934213	-1.16947
Pv2.1_08_62872092	Pv08	62872092	0.0743227	0.0640394	203	0.0266581	0.93454	-1.65997
Pv2.1_08_62896638	Pv08	62896638	0.0743227	0.0640394	203	0.0266581	0.93454	-1.65997
Pv2.1_03_48530784	Pv03	48530784	0.0743794	0.221675	203	0.0266517	0.934587	-0.987066
Pv2.1_04_47466650	Pv04	47466650	0.0745539	0.236453	203	0.0266321	0.935891	-0.932262
Pv2.1_09_22232269	Pv09	22232269	0.0745892	0.150246	203	0.0266282	0.935891	-1.18233
Pv2.1_08_62140060	Pv08	62140060	0.0747058	0.0665025	203	0.0266151	0.935942	1.78216
Pv2.1_08_10772736	Pv08	10772736	0.0747231	0.118227	203	0.0266132	0.935942	1.35205
Pv2.1_09_22367224	Pv09	22367224	0.0747524	0.150246	203	0.0266099	0.935942	-1.18045
Pv2.1_06_19263513	Pv06	19263513	0.074913	0.08867	203	0.026592	0.937288	2.02685
Pv2.1_04_47457729	Pv04	47457729	0.0749679	0.238916	203	0.0265858	0.937311	-0.924482
Pv2.1_05_2712586	Pv05	2712586	0.0751849	0.497537	203	0.0265617	0.937551	0.797689
Pv2.1_11_51718220	Pv011	51718220	0.0752221	0.231527	203	0.0265575	0.937551	1.03824
Pv2.1_08_5492259	Pv08	5492259	0.0752451	0.221675	203	0.026555	0.937551	-1.11756
Pv2.1_04_271357	Pv04	271357	0.0753643	0.251232	203	0.0265418	0.937551	0.922026
Pv2.1_06_19233045	Pv06	19233045	0.0753736	0.08867	203	0.0265407	0.937551	2.02346
Pv2.1_01_50878476	Pv01	50878476	0.0754928	0.0689655	203	0.0265275	0.937551	-1.53488
Pv2.1_08_62895181	Pv08	62895181	0.0755912	0.394089	203	0.0265167	0.937551	0.838871
Pv2.1_03_40181009	Pv03	40181009	0.0755976	0.226601	203	0.0265159	0.937551	-0.964077
Pv2.1_02_47302389	Pv02	47302389	0.0757456	0.26601	203	0.0264996	0.937551	-0.90166
Pv2.1_07_1500951	Pv07	1500951	0.0757614	0.330049	203	0.0264979	0.937551	0.870899
Pv2.1_01_1220807	Pv01	1220807	0.0758789	0.366995	203	0.0264849	0.937551	-0.858133
Pv2.1_07_6748606	Pv07	6748606	0.076071	0.261084	203	0.0264638	0.937551	-0.935666
Pv2.1_07_31833933	Pv07	31833933	0.0761102	0.460591	203	0.0264595	0.937551	1.0183
Pv2.1_08_4385056	Pv08	4385056	0.0761135	0.199507	203	0.0264591	0.937551	-1.1292
Pv2.1_08_5167278	Pv08	5167278	0.0762087	0.20197	203	0.0264487	0.937551	-1.11324
Pv2.1_07_36799820	Pv07	36799820	0.0763901	0.268473	203	0.0264289	0.937551	0.988068
Pv2.1_06_28946869	Pv06	28946869	0.0765896	0.364532	203	0.0264071	0.937551	0.855289
Pv2.1_02_46792610	Pv02	46792610	0.0766525	0.261084	203	0.0264002	0.937551	-0.901541
Pv2.1_08_62183532	Pv08	62183532	0.0766931	0.160099	203	0.0263958	0.937551	1.13907
Pv2.1_08_62183541	Pv08	62183541	0.0766931	0.160099	203	0.0263958	0.937551	1.13907
Pv2.1_08_62447378	Pv08	62447378	0.076772	0.0615764	203	0.0263873	0.937551	1.76538
Pv2.1_08_62490738	Pv08	62490738	0.076772	0.0615764	203	0.0263873	0.937551	1.76538
Pv2.1_08_62490756	Pv08	62490756	0.076772	0.0615764	203	0.0263873	0.937551	1.76538
Pv2.1_11_50459495	Pv011	50459495	0.076874	0.204433	203	0.0263762	0.937551	1.05535
Pv2.1_08_62042713	Pv08	62042713	0.0769111	0.325123	203	0.0263722	0.937551	-0.859391
Pv2.1_08_62042601	Pv08	62042601	0.0769111	0.325123	203	0.0263722	0.937551	0.859391
Pv2.1_04_1743593	Pv04	1743593	0.0769214	0.155172	203	0.026371	0.937551	1.08641
Pv2.1_04_47718681	Pv04	47718681	0.0769969	0.17734	203	0.0263628	0.937551	-1.0161
Pv2.1_04_47718677	Pv04	47718677	0.0769969	0.17734	203	0.0263628	0.937551	1.0161
Pv2.1_08_59931515	Pv08	59931515	0.077041	0.0344828	203	0.0263581	0.937551	2.55285
Pv2.1_08_59931517	Pv08	59931517	0.077041	0.0344828	203	0.0263581	0.937551	2.55285
Pv2.1_08_59931590	Pv08	59931590	0.077041	0.0344828	203	0.0263581	0.937551	2.55285
Pv2.1_08_59973175	Pv08	59973175	0.077041	0.0344828	203	0.0263581	0.937551	2.55285
Pv2.1_08_59990695	Pv08	59990695	0.077041	0.0344828	203	0.0263581	0.937551	2.55285
Pv2.1_08_59995178	Pv08	59995178	0.077041	0.0344828	203	0.0263581	0.937551	2.55285
Pv2.1_08_60045691	Pv08	60045691	0.077041	0.0344828	203	0.0263581	0.937551	2.55285
Pv2.1_08_60075303	Pv08	60075303	0.077041	0.0344828	203	0.0263581	0.937551	2.55285
Pv2.1_08_58524570	Pv08	58524570	0.0770749	0.0320197	203	0.0263544	0.937551	2.2962
Pv2.1_06_19158211	Pv06	19158211	0.0771171	0.0935961	203	0.0263498	0.937551	2.01474
Pv2.1_06_19158214	Pv06	19158214	0.0771171	0.0935961	203	0.0263498	0.937551	2.01474
Pv2.1_07_37123672	Pv07	37123672	0.0772746	0.288177	203	0.0263328	0.937551	-0.927957
Pv2.1_05_35663066	Pv05	35663066	0.0773209	0.261084	203	0.0263278	0.937551	-0.911131
Pv2.1_05_38449517	Pv05	38449517	0.0773769	0.221675	203	0.0263218	0.937551	-0.93746
Pv2.1_05_38449654	Pv05	38449654	0.0773769	0.221675	203	0.0263218	0.937551	-0.93746
Pv2.1_05_38455802	Pv05	38455802	0.0773769	0.221675	203	0.0263218	0.937551	-0.93746
Pv2.1_02_47383714	Pv02	47383714	0.0775795	0.157635	203	0.0263	0.939067	-1.0762
Pv2.1_11_50219693	Pv011	50219693	0.0778211	0.211823	203	0.0262741	0.939067	-1.01188
Pv2.1_11_50219695	Pv011	50219695	0.0778211	0.211823	203	0.0262741	0.939067	-1.01188
Pv2.1_11_50219627	Pv011	50219627	0.0778211	0.211823	203	0.0262741	0.939067	1.01188
Pv2.1_11_50219654	Pv011	50219654	0.0778211	0.211823	203	0.0262741	0.939067	1.01188
Pv2.1_11_50219665	Pv011	50219665	0.0778211	0.211823	203	0.0262741	0.939067	1.01188
Pv2.1_09_35357395	Pv09	35357395	0.0779734	0.1133	203	0.0262578	0.94009	1.21601
Pv2.1_08_62577249	Pv08	62577249	0.0780124	0.302956	203	0.0262536	0.94009	0.886368
Pv2.1_10_44067565	Pv010	44067565	0.078099	0.0862069	203	0.0262444	0.940491	1.43669
Pv2.1_08_60298034	Pv08	60298034	0.0782051	0.0295567	203	0.0262331	0.941126	-2.38871
Pv2.1_08_62934725	Pv08	62934725	0.0782957	0.0738916	203	0.0262234	0.941575	1.55506
Pv2.1_07_36796001	Pv07	36796001	0.0784141	0.418719	203	0.0262108	0.941717	0.902736
Pv2.1_07_36796008	Pv07	36796008	0.0784141	0.418719	203	0.0262108	0.941717	0.902736
Pv2.1_03_42941600	Pv03	42941600	0.0786476	0.174877	203	0.0261861	0.943878	-1.07218
Pv2.1_02_46307316	Pv02	46307316	0.0787893	0.256158	203	0.0261711	0.944352	-0.896428
Pv2.1_08_5305840	Pv08	5305840	0.0787941	0.20936	203	0.0261706	0.944352	-1.06247
Pv2.1_06_26029252	Pv06	26029252	0.0790097	0.418719	203	0.0261478	0.946294	-0.808337
Pv2.1_04_1834853	Pv04	1834853	0.0791219	0.3867	203	0.026136	0.946996	0.790417
Pv2.1_06_21185375	Pv06	21185375	0.0792178	0.0714286	203	0.026126	0.947204	2.13244
Pv2.1_04_47508353	Pv04	47508353	0.0793037	0.241379	203	0.0261169	0.947204	0.897243
Pv2.1_04_47508408	Pv04	47508408	0.0793037	0.241379	203	0.0261169	0.947204	0.897243
Pv2.1_10_41617017	Pv010	41617017	0.0793646	0.384236	203	0.0261106	0.947204	0.829988
Pv2.1_08_62750033	Pv08	62750033	0.0794109	0.0763547	203	0.0261057	0.947204	1.52747
Pv2.1_02_45696482	Pv02	45696482	0.0794962	0.369458	203	0.0260968	0.947204	0.802465
Pv2.1_06_20985968	Pv06	20985968	0.0795247	0.497537	203	0.0260938	0.947204	-0.806591
Pv2.1_08_61445130	Pv08	61445130	0.0795686	0.0640394	203	0.0260892	0.947204	1.71216
Pv2.1_03_40901620	Pv03	40901620	0.0796609	0.406404	203	0.0260796	0.947664	0.807521
Pv2.1_01_41173778	Pv01	41173778	0.0797989	0.263547	203	0.0260652	0.948666	0.877704
Pv2.1_07_38373554	Pv07	38373554	0.0799815	0.17734	203	0.0260462	0.949581	-1.04352
Pv2.1_08_60247770	Pv08	60247770	0.0800372	0.14532	203	0.0260404	0.949581	-1.16168
Pv2.1_08_60247773	Pv08	60247773	0.0800372	0.14532	203	0.0260404	0.949581	-1.16168
Pv2.1_05_38507938	Pv05	38507938	0.0801042	0.347291	203	0.0260334	0.949738	-0.834669
Pv2.1_03_46557357	Pv03	46557357	0.0802245	0.231527	203	0.0260209	0.950281	-0.957125
Pv2.1_05_5644525	Pv05	5644525	0.0802577	0.258621	203	0.0260175	0.950281	-0.93983
Pv2.1_05_2804498	Pv05	2804498	0.0804621	0.480296	203	0.0259964	0.951653	0.781749
Pv2.1_02_2186684	Pv02	2186684	0.0804814	0.236453	203	0.0259944	0.951653	0.914813
Pv2.1_01_50856667	Pv01	50856667	0.0806087	0.0640394	203	0.0259812	0.951771	-1.5512
Pv2.1_01_50856709	Pv01	50856709	0.0806087	0.0640394	203	0.0259812	0.951771	1.5512
Pv2.1_06_5985576	Pv06	5985576	0.0806942	0.421182	203	0.0259724	0.951771	-0.924671
Pv2.1_06_21414415	Pv06	21414415	0.0809206	0.0714286	203	0.0259492	0.951771	2.02934
Pv2.1_02_2325366	Pv02	2325366	0.0809645	0.421182	203	0.0259447	0.951771	0.834054
Pv2.1_02_2325374	Pv02	2325374	0.0809645	0.421182	203	0.0259447	0.951771	0.834054
Pv2.1_03_44349980	Pv03	44349980	0.081106	0.206897	203	0.0259302	0.951771	0.971033
Pv2.1_08_59865314	Pv08	59865314	0.0812934	0.0344828	203	0.025911	0.951771	2.41301
Pv2.1_08_59865315	Pv08	59865315	0.0812934	0.0344828	203	0.025911	0.951771	2.41301
Pv2.1_08_61450513	Pv08	61450513	0.0812998	0.0541872	203	0.0259103	0.951771	1.77649
Pv2.1_08_61450519	Pv08	61450519	0.0812998	0.0541872	203	0.0259103	0.951771	1.77649
Pv2.1_08_61450520	Pv08	61450520	0.0812998	0.0541872	203	0.0259103	0.951771	1.77649
Pv2.1_08_61464762	Pv08	61464762	0.0812998	0.0541872	203	0.0259103	0.951771	1.77649
Pv2.1_08_61479495	Pv08	61479495	0.0812998	0.0541872	203	0.0259103	0.951771	1.77649
Pv2.1_08_5167203	Pv08	5167203	0.0813093	0.20197	203	0.0259094	0.951771	-1.09902
Pv2.1_04_47502203	Pv04	47502203	0.0813539	0.238916	203	0.0259048	0.951771	-0.897006
Pv2.1_06_15779074	Pv06	15779074	0.0814598	0.231527	203	0.025894	0.952378	-1.07733
Pv2.1_08_62661124	Pv08	62661124	0.0815767	0.0665025	203	0.0258821	0.953114	1.6683
Pv2.1_07_1601526	Pv07	1601526	0.0818124	0.334975	203	0.0258582	0.955055	0.848512
Pv2.1_02_2101008	Pv02	2101008	0.0819306	0.416256	203	0.0258462	0.955055	0.821575
Pv2.1_08_62447286	Pv08	62447286	0.0819375	0.0591133	203	0.0258455	0.955055	1.79694
Pv2.1_03_40556457	Pv03	40556457	0.0820154	0.403941	203	0.0258376	0.955055	0.785583
Pv2.1_03_40556460	Pv03	40556460	0.0820154	0.403941	203	0.0258376	0.955055	0.785583
Pv2.1_03_39413718	Pv03	39413718	0.0820674	0.162562	203	0.0258324	0.955055	-1.10253
Pv2.1_08_62732955	Pv08	62732955	0.0822174	0.423645	203	0.0258172	0.956037	0.790724
Pv2.1_08_60442564	Pv08	60442564	0.0822601	0.310345	203	0.0258129	0.956037	-0.865099
Pv2.1_11_49178646	Pv011	49178646	0.0823154	0.0985222	203	0.0258073	0.95605	-1.28254
Pv2.1_05_4930107	Pv05	4930107	0.0823975	0.150246	203	0.0257991	0.956262	1.07631
Pv2.1_07_7432491	Pv07	7432491	0.0824419	0.263547	203	0.0257946	0.956262	-0.917748
Pv2.1_09_35468235	Pv09	35468235	0.0825545	0.118227	203	0.0257833	0.956374	1.20526
Pv2.1_08_60799512	Pv08	60799512	0.08256	0.0369458	203	0.0257827	0.956374	2.3201
Pv2.1_01_929990	Pv01	929990	0.0826346	0.465517	203	0.0257752	0.95661	-0.782972
Pv2.1_08_62838311	Pv08	62838311	0.0828404	0.46798	203	0.0257546	0.958364	0.804006
Pv2.1_06_12442413	Pv06	12442413	0.0829141	0.23399	203	0.0257472	0.958544	-1.04763
Pv2.1_08_62766884	Pv08	62766884	0.083044	0.0763547	203	0.0257343	0.958544	1.53006
Pv2.1_08_61901268	Pv08	61901268	0.0830471	0.172414	203	0.025734	0.958544	1.14668
Pv2.1_09_18612744	Pv09	18612744	0.0830731	0.194581	203	0.0257314	0.958544	-0.976897
Pv2.1_08_6079240	Pv08	6079240	0.0831516	0.315271	203	0.0257235	0.958823	-0.926597
Pv2.1_02_45689561	Pv02	45689561	0.0834256	0.371921	203	0.0256963	0.961355	0.79246
Pv2.1_03_45906	Pv03	45906	0.0835139	0.238916	203	0.0256875	0.961745	0.93177
Pv2.1_03_45924561	Pv03	45924561	0.083776	0.216749	203	0.0256616	0.962311	0.946288
Pv2.1_09_36029512	Pv09	36029512	0.0837942	0.140394	203	0.0256598	0.962311	-1.13754
Pv2.1_06_19126075	Pv06	19126075	0.083944	0.0935961	203	0.025645	0.962311	2.02129
Pv2.1_08_62749995	Pv08	62749995	0.0839849	0.0738916	203	0.025641	0.962311	1.54209
Pv2.1_09_22530043	Pv09	22530043	0.0841597	0.155172	203	0.0256238	0.962311	-1.10012
Pv2.1_09_21556156	Pv09	21556156	0.0841846	0.0935961	203	0.0256213	0.962311	-1.32067
Pv2.1_09_21477612	Pv09	21477612	0.0841846	0.0935961	203	0.0256213	0.962311	1.32067
Pv2.1_09_21528110	Pv09	21528110	0.0841846	0.0935961	203	0.0256213	0.962311	1.32067
Pv2.1_09_21556210	Pv09	21556210	0.0841846	0.0935961	203	0.0256213	0.962311	1.32067
Pv2.1_11_50580917	Pv011	50580917	0.084385	0.226601	203	0.0256016	0.962311	0.986792
Pv2.1_11_50580928	Pv011	50580928	0.084385	0.226601	203	0.0256016	0.962311	0.986792
Pv2.1_05_2710548	Pv05	2710548	0.0844519	0.248768	203	0.0255951	0.962311	0.920353
Pv2.1_05_2710556	Pv05	2710556	0.0844519	0.248768	203	0.0255951	0.962311	0.920353
Pv2.1_06_21423502	Pv06	21423502	0.0844538	0.0689655	203	0.0255949	0.962311	2.08087
Pv2.1_08_61671434	Pv08	61671434	0.0845305	0.315271	203	0.0255874	0.962311	-0.883022
Pv2.1_01_4620921	Pv01	4620921	0.0845767	0.123153	203	0.0255829	0.962311	1.17332
Pv2.1_06_7787176	Pv06	7787176	0.0846228	0.418719	203	0.0255783	0.962311	-0.913791
Pv2.1_06_6730390	Pv06	6730390	0.0847459	0.413793	203	0.0255663	0.962311	-0.90323
Pv2.1_04_28293	Pv04	28293	0.0847622	0.133005	203	0.0255647	0.962311	1.13484
Pv2.1_08_58795800	Pv08	58795800	0.084845	0.0344828	203	0.0255567	0.962311	-2.19424
Pv2.1_08_58795776	Pv08	58795776	0.084845	0.0344828	203	0.0255567	0.962311	2.19424
Pv2.1_05_5561335	Pv05	5561335	0.0851915	0.251232	203	0.0255229	0.962311	-0.921601
Pv2.1_07_6772625	Pv07	6772625	0.0852702	0.263547	203	0.0255153	0.962311	-0.923511
Pv2.1_07_30463947	Pv07	30463947	0.0853246	0.438424	203	0.02551	0.962311	-0.980443
Pv2.1_06_21220062	Pv06	21220062	0.0853315	0.0738916	203	0.0255094	0.962311	2.02804
Pv2.1_06_21220149	Pv06	21220149	0.0853315	0.0738916	203	0.0255094	0.962311	2.02804
Pv2.1_04_271290	Pv04	271290	0.0853944	0.256158	203	0.0255033	0.962311	0.870776
Pv2.1_04_120066	Pv04	120066	0.085424	0.337438	203	0.0255004	0.962311	-0.819915
Pv2.1_06_17273161	Pv06	17273161	0.0854308	0.135468	203	0.0254998	0.962311	-1.19848
Pv2.1_05_2806237	Pv05	2806237	0.0854956	0.482759	203	0.0254935	0.962311	0.768151
Pv2.1_05_2806301	Pv05	2806301	0.0854956	0.482759	203	0.0254935	0.962311	0.768151
Pv2.1_11_50437600	Pv011	50437600	0.0855351	0.206897	203	0.0254897	0.962311	1.01933
Pv2.1_06_21019809	Pv06	21019809	0.0858818	0.0689655	203	0.0254562	0.962311	2.00501
Pv2.1_05_3754181	Pv05	3754181	0.0859411	0.0935961	203	0.0254505	0.962311	-1.33911
Pv2.1_08_4030763	Pv08	4030763	0.0860258	0.418719	203	0.0254424	0.962311	0.798063
Pv2.1_08_60796202	Pv08	60796202	0.0860806	0.0369458	203	0.0254371	0.962311	2.42445
Pv2.1_08_60799167	Pv08	60799167	0.0860806	0.0369458	203	0.0254371	0.962311	2.42445
Pv2.1_06_21050913	Pv06	21050913	0.0862125	0.0738916	203	0.0254245	0.962311	-1.96213
Pv2.1_06_20985994	Pv06	20985994	0.0862125	0.0738916	203	0.0254245	0.962311	1.96213
Pv2.1_06_21012623	Pv06	21012623	0.0862125	0.0738916	203	0.0254245	0.962311	1.96213
Pv2.1_06_21012657	Pv06	21012657	0.0862125	0.0738916	203	0.0254245	0.962311	1.96213
Pv2.1_06_21015908	Pv06	21015908	0.0862125	0.0738916	203	0.0254245	0.962311	1.96213
Pv2.1_06_21086964	Pv06	21086964	0.0862125	0.0738916	203	0.0254245	0.962311	1.96213
Pv2.1_07_4840696	Pv07	4840696	0.0864287	0.108374	203	0.0254038	0.962311	1.36399
Pv2.1_07_4852249	Pv07	4852249	0.0864287	0.108374	203	0.0254038	0.962311	1.36399
Pv2.1_07_4859567	Pv07	4859567	0.0864287	0.108374	203	0.0254038	0.962311	1.36399
Pv2.1_07_4852210	Pv07	4852210	0.0864287	0.108374	203	0.0254038	0.962311	-1.36399
Pv2.1_09_22473212	Pv09	22473212	0.0866062	0.14532	203	0.0253869	0.962311	-1.12903
Pv2.1_09_22530039	Pv09	22530039	0.0866062	0.14532	203	0.0253869	0.962311	-1.12903
Pv2.1_06_13751809	Pv06	13751809	0.0866113	0.221675	203	0.0253864	0.962311	-1.02611
Pv2.1_06_13814041	Pv06	13814041	0.0866113	0.221675	203	0.0253864	0.962311	-1.02611
Pv2.1_08_60658598	Pv08	60658598	0.0867608	0.044335	203	0.0253722	0.962311	2.02005
Pv2.1_09_38070749	Pv09	38070749	0.0868745	0.315271	203	0.0253614	0.962311	-0.824996
Pv2.1_09_38070753	Pv09	38070753	0.0868745	0.315271	203	0.0253614	0.962311	-0.824996
Pv2.1_09_38070729	Pv09	38070729	0.0868745	0.315271	203	0.0253614	0.962311	0.824996
Pv2.1_04_46188693	Pv04	46188693	0.0869649	0.128079	203	0.0253528	0.962311	-1.15441
Pv2.1_01_169385	Pv01	169385	0.0870258	0.238916	203	0.025347	0.962311	-0.894719
Pv2.1_08_62956286	Pv08	62956286	0.0871125	0.0591133	203	0.0253388	0.962311	1.7889
Pv2.1_08_5260879	Pv08	5260879	0.0871782	0.204433	203	0.0253326	0.962311	-1.05394
Pv2.1_02_47246214	Pv02	47246214	0.0875429	0.258621	203	0.0252981	0.962311	-0.873016
Pv2.1_06_3336385	Pv06	3336385	0.0876966	0.423645	203	0.0252836	0.962311	-0.869778
Pv2.1_01_929939	Pv01	929939	0.0882292	0.46798	203	0.0252337	0.962311	-0.770965
Pv2.1_01_929956	Pv01	929956	0.0882292	0.46798	203	0.0252337	0.962311	-0.770965
Pv2.1_05_5470589	Pv05	5470589	0.0883621	0.399015	203	0.0252213	0.962311	-0.791647
Pv2.1_08_61525829	Pv08	61525829	0.0888524	0.197044	203	0.0251757	0.962311	1.00891
Pv2.1_09_22410778	Pv09	22410778	0.0888573	0.150246	203	0.0251753	0.962311	-1.11089
Pv2.1_02_49597630	Pv02	49597630	0.0889402	0.169951	203	0.0251676	0.962311	1.00779
Pv2.1_02_49597678	Pv02	49597678	0.0889402	0.169951	203	0.0251676	0.962311	1.00779
Pv2.1_06_25610633	Pv06	25610633	0.0889906	0.41133	203	0.0251629	0.962311	-0.795151
Pv2.1_05_38478014	Pv05	38478014	0.0890388	0.349754	203	0.0251585	0.962311	-0.795588
Pv2.1_10_39753267	Pv010	39753267	0.0891459	0.238916	203	0.0251486	0.962311	0.880634
Pv2.1_10_39753300	Pv010	39753300	0.0891459	0.238916	203	0.0251486	0.962311	0.880634
Pv2.1_06_20985894	Pv06	20985894	0.08937	0.0738916	203	0.0251279	0.962311	2.06153
Pv2.1_06_20994247	Pv06	20994247	0.08937	0.0738916	203	0.0251279	0.962311	2.06153
Pv2.1_06_21174909	Pv06	21174909	0.08937	0.0738916	203	0.0251279	0.962311	2.06153
Pv2.1_06_21220240	Pv06	21220240	0.08937	0.0738916	203	0.0251279	0.962311	2.06153
Pv2.1_06_21220255	Pv06	21220255	0.08937	0.0738916	203	0.0251279	0.962311	2.06153
Pv2.1_06_21370237	Pv06	21370237	0.08937	0.0738916	203	0.0251279	0.962311	2.06153
Pv2.1_06_21370261	Pv06	21370261	0.08937	0.0738916	203	0.0251279	0.962311	2.06153
Pv2.1_06_21370315	Pv06	21370315	0.08937	0.0738916	203	0.0251279	0.962311	2.06153
Pv2.1_06_21370321	Pv06	21370321	0.08937	0.0738916	203	0.0251279	0.962311	2.06153
Pv2.1_08_9057017	Pv08	9057017	0.089433	0.133005	203	0.0251221	0.962311	1.21259
Pv2.1_06_19257678	Pv06	19257678	0.0894563	0.091133	203	0.02512	0.962311	1.9473
Pv2.1_08_62552973	Pv08	62552973	0.0894859	0.295567	203	0.0251172	0.962311	0.854763
Pv2.1_08_60298237	Pv08	60298237	0.0895549	0.0295567	203	0.0251109	0.962311	2.39872
Pv2.1_08_60121265	Pv08	60121265	0.0895692	0.0369458	203	0.0251096	0.962311	2.41276
Pv2.1_08_60247846	Pv08	60247846	0.0895692	0.0369458	203	0.0251096	0.962311	2.41276
Pv2.1_08_60249774	Pv08	60249774	0.0895692	0.0369458	203	0.0251096	0.962311	2.41276
Pv2.1_08_60277431	Pv08	60277431	0.0895692	0.0369458	203	0.0251096	0.962311	2.41276
Pv2.1_08_60277496	Pv08	60277496	0.0895692	0.0369458	203	0.0251096	0.962311	2.41276
Pv2.1_08_60308021	Pv08	60308021	0.0895692	0.0369458	203	0.0251096	0.962311	2.41276
Pv2.1_08_60340297	Pv08	60340297	0.0895692	0.0369458	203	0.0251096	0.962311	2.41276
Pv2.1_08_60362753	Pv08	60362753	0.0895692	0.0369458	203	0.0251096	0.962311	2.41276
Pv2.1_08_60363135	Pv08	60363135	0.0895692	0.0369458	203	0.0251096	0.962311	2.41276
Pv2.1_08_60363138	Pv08	60363138	0.0895692	0.0369458	203	0.0251096	0.962311	2.41276
Pv2.1_06_6693141	Pv06	6693141	0.0896328	0.431034	203	0.0251037	0.962311	-0.876836
Pv2.1_02_46811040	Pv02	46811040	0.0896584	0.270936	203	0.0251014	0.962311	-0.865642
Pv2.1_08_9707525	Pv08	9707525	0.0896687	0.130542	203	0.0251005	0.962311	1.25282
Pv2.1_01_51416874	Pv01	51416874	0.0897376	0.0935961	203	0.0250941	0.962311	-1.28
Pv2.1_01_51416864	Pv01	51416864	0.0897376	0.0935961	203	0.0250941	0.962311	1.28
Pv2.1_08_4551549	Pv08	4551549	0.0899448	0.204433	203	0.0250752	0.962311	-1.08008
Pv2.1_06_20425717	Pv06	20425717	0.0900748	0.0837438	203	0.0250633	0.962311	-1.7692
Pv2.1_06_20454871	Pv06	20454871	0.0900748	0.0837438	203	0.0250633	0.962311	-1.7692
Pv2.1_06_20409578	Pv06	20409578	0.0900748	0.0837438	203	0.0250633	0.962311	1.7692
Pv2.1_06_20425690	Pv06	20425690	0.0900748	0.0837438	203	0.0250633	0.962311	1.7692
Pv2.1_07_1601689	Pv07	1601689	0.0905197	0.332512	203	0.0250228	0.962311	0.826224
Pv2.1_05_35669274	Pv05	35669274	0.0905639	0.263547	203	0.0250187	0.962311	-0.867758
Pv2.1_08_4031375	Pv08	4031375	0.0905882	0.423645	203	0.0250165	0.962311	-0.789953
Pv2.1_05_2712504	Pv05	2712504	0.0906391	0.497537	203	0.0250119	0.962311	0.754801
Pv2.1_11_50459529	Pv011	50459529	0.0907271	0.20936	203	0.0250039	0.962311	0.994842
Pv2.1_11_49194505	Pv011	49194505	0.0908616	0.0935961	203	0.0249918	0.962311	-1.27689
Pv2.1_11_49196417	Pv011	49196417	0.0908616	0.0935961	203	0.0249918	0.962311	-1.27689
Pv2.1_11_49305517	Pv011	49305517	0.0908616	0.0935961	203	0.0249918	0.962311	-1.27689
Pv2.1_11_49352313	Pv011	49352313	0.0908616	0.0935961	203	0.0249918	0.962311	-1.27689
Pv2.1_11_49393366	Pv011	49393366	0.0908616	0.0935961	203	0.0249918	0.962311	-1.27689
Pv2.1_11_49492588	Pv011	49492588	0.0908616	0.0935961	203	0.0249918	0.962311	-1.27689
Pv2.1_11_49194507	Pv011	49194507	0.0908616	0.0935961	203	0.0249918	0.962311	1.27689
Pv2.1_11_49194511	Pv011	49194511	0.0908616	0.0935961	203	0.0249918	0.962311	1.27689
Pv2.1_11_49194515	Pv011	49194515	0.0908616	0.0935961	203	0.0249918	0.962311	1.27689
Pv2.1_11_49196404	Pv011	49196404	0.0908616	0.0935961	203	0.0249918	0.962311	1.27689
Pv2.1_11_49393435	Pv011	49393435	0.0908616	0.0935961	203	0.0249918	0.962311	1.27689
Pv2.1_11_49439299	Pv011	49439299	0.0908616	0.0935961	203	0.0249918	0.962311	1.27689
Pv2.1_11_49674264	Pv011	49674264	0.0908616	0.0935961	203	0.0249918	0.962311	1.27689
Pv2.1_03_51849370	Pv03	51849370	0.0908965	0.231527	203	0.0249886	0.962311	0.890355
Pv2.1_02_1630087	Pv02	1630087	0.0909676	0.317734	203	0.0249822	0.962311	0.836955
Pv2.1_04_2617088	Pv04	2617088	0.0911205	0.465517	203	0.0249684	0.962311	0.744097
Pv2.1_04_2617102	Pv04	2617102	0.0911205	0.465517	203	0.0249684	0.962311	0.744097
Pv2.1_04_2617107	Pv04	2617107	0.0911205	0.465517	203	0.0249684	0.962311	0.744097
Pv2.1_06_28934587	Pv06	28934587	0.0912306	0.369458	203	0.0249585	0.962311	-0.803721
Pv2.1_06_28934392	Pv06	28934392	0.0912306	0.369458	203	0.0249585	0.962311	0.803721
Pv2.1_05_4846229	Pv05	4846229	0.0914738	0.0935961	203	0.0249366	0.962311	-1.39679
Pv2.1_08_62490329	Pv08	62490329	0.0915115	0.0640394	203	0.0249332	0.962311	1.64212
Pv2.1_08_62807241	Pv08	62807241	0.091646	0.0788177	203	0.0249211	0.962311	1.44114
Pv2.1_11_924214	Pv011	924214	0.0919048	0.197044	203	0.024898	0.962311	1.09702
Pv2.1_06_25610477	Pv06	25610477	0.0919423	0.408867	203	0.0248946	0.962311	-0.78594
Pv2.1_06_6693132	Pv06	6693132	0.0919806	0.433498	203	0.0248912	0.962311	-0.874014
Pv2.1_08_3706315	Pv08	3706315	0.0920264	0.37931	203	0.0248871	0.962311	-0.837467
Pv2.1_04_44730847	Pv04	44730847	0.0921419	0.32266	203	0.0248768	0.962311	-0.804119
Pv2.1_09_22362095	Pv09	22362095	0.0924437	0.147783	203	0.02485	0.962311	-1.11477
Pv2.1_09_22362096	Pv09	22362096	0.0924437	0.147783	203	0.02485	0.962311	-1.11477
Pv2.1_09_22376291	Pv09	22376291	0.0924437	0.147783	203	0.02485	0.962311	-1.11477
Pv2.1_09_22376369	Pv09	22376369	0.0924437	0.147783	203	0.02485	0.962311	-1.11477
Pv2.1_09_22408274	Pv09	22408274	0.0924437	0.147783	203	0.02485	0.962311	-1.11477
Pv2.1_09_22410521	Pv09	22410521	0.0924437	0.147783	203	0.02485	0.962311	-1.11477
Pv2.1_09_22410846	Pv09	22410846	0.0924437	0.147783	203	0.02485	0.962311	-1.11477
Pv2.1_09_22466308	Pv09	22466308	0.0924437	0.147783	203	0.02485	0.962311	-1.11477
Pv2.1_06_17203724	Pv06	17203724	0.0924866	0.29803	203	0.0248462	0.962311	-0.857514
Pv2.1_07_36184437	Pv07	36184437	0.0927127	0.352217	203	0.0248262	0.962311	-0.907435
Pv2.1_07_36184471	Pv07	36184471	0.0927127	0.352217	203	0.0248262	0.962311	-0.907435
Pv2.1_07_36184476	Pv07	36184476	0.0927127	0.352217	203	0.0248262	0.962311	-0.907435
Pv2.1_05_38455834	Pv05	38455834	0.0927167	0.219212	203	0.0248258	0.962311	-0.898773
Pv2.1_11_50569982	Pv011	50569982	0.0928744	0.211823	203	0.0248119	0.962311	1.00654
Pv2.1_03_40181014	Pv03	40181014	0.0929868	0.214286	203	0.0248019	0.962311	-0.931893
Pv2.1_08_60874282	Pv08	60874282	0.0930256	0.0394089	203	0.0247985	0.962311	2.3332
Pv2.1_09_21892309	Pv09	21892309	0.0930945	0.14532	203	0.0247925	0.962311	-1.10256
Pv2.1_04_47418480	Pv04	47418480	0.0931161	0.0837438	203	0.0247905	0.962311	1.32362
Pv2.1_09_35995485	Pv09	35995485	0.0933787	0.137931	203	0.0247675	0.962311	-1.09746
Pv2.1_09_35995491	Pv09	35995491	0.0933787	0.137931	203	0.0247675	0.962311	-1.09746
Pv2.1_06_20409543	Pv06	20409543	0.0935642	0.08867	203	0.0247512	0.962311	1.76526
Pv2.1_09_22408199	Pv09	22408199	0.0935781	0.152709	203	0.02475	0.962311	-1.10702
Pv2.1_09_22408201	Pv09	22408201	0.0935781	0.152709	203	0.02475	0.962311	-1.10702
Pv2.1_09_22408205	Pv09	22408205	0.0935781	0.152709	203	0.02475	0.962311	-1.10702
Pv2.1_09_22408210	Pv09	22408210	0.0935781	0.152709	203	0.02475	0.962311	-1.10702
Pv2.1_09_22408215	Pv09	22408215	0.0935781	0.152709	203	0.02475	0.962311	-1.10702
Pv2.1_04_62520	Pv04	62520	0.0936167	0.453202	203	0.0247466	0.962311	-0.765167
Pv2.1_08_61048224	Pv08	61048224	0.0936559	0.17734	203	0.0247432	0.962311	0.987385
Pv2.1_07_1558544	Pv07	1558544	0.0937126	0.332512	203	0.0247382	0.962311	0.829654
Pv2.1_05_38289932	Pv05	38289932	0.0937585	0.337438	203	0.0247342	0.962311	-0.803375
Pv2.1_05_38289945	Pv05	38289945	0.0937585	0.337438	203	0.0247342	0.962311	-0.803375
Pv2.1_06_17169359	Pv06	17169359	0.0937655	0.295567	203	0.0247336	0.962311	0.840895
Pv2.1_05_9081162	Pv05	9081162	0.0938992	0.142857	203	0.0247219	0.962311	1.06958
Pv2.1_07_3744990	Pv07	3744990	0.0939331	0.118227	203	0.0247189	0.962311	-1.2458
Pv2.1_07_3745013	Pv07	3745013	0.0939331	0.118227	203	0.0247189	0.962311	-1.2458
Pv2.1_07_3745337	Pv07	3745337	0.0939331	0.118227	203	0.0247189	0.962311	-1.2458
Pv2.1_07_3745401	Pv07	3745401	0.0939331	0.118227	203	0.0247189	0.962311	-1.2458
Pv2.1_07_3744991	Pv07	3744991	0.0939331	0.118227	203	0.0247189	0.962311	1.2458
Pv2.1_07_3745005	Pv07	3745005	0.0939331	0.118227	203	0.0247189	0.962311	1.2458
Pv2.1_07_3745025	Pv07	3745025	0.0939331	0.118227	203	0.0247189	0.962311	1.2458
Pv2.1_07_3745030	Pv07	3745030	0.0939331	0.118227	203	0.0247189	0.962311	1.2458
Pv2.1_07_3745031	Pv07	3745031	0.0939331	0.118227	203	0.0247189	0.962311	1.2458
Pv2.1_08_5097717	Pv08	5097717	0.0939356	0.194581	203	0.0247187	0.962311	-1.05496
Pv2.1_08_62936008	Pv08	62936008	0.0940969	0.0689655	203	0.0247047	0.962311	1.61963
Pv2.1_11_50261472	Pv011	50261472	0.0942282	0.206897	203	0.0246933	0.962311	1.007
Pv2.1_06_11042433	Pv06	11042433	0.0942685	0.221675	203	0.0246897	0.962311	1.00093
Pv2.1_06_12327048	Pv06	12327048	0.0942685	0.221675	203	0.0246897	0.962311	1.00093
Pv2.1_06_11037106	Pv06	11037106	0.0943894	0.226601	203	0.0246792	0.962311	-1.00168
Pv2.1_06_11037111	Pv06	11037111	0.0943894	0.226601	203	0.0246792	0.962311	-1.00168
Pv2.1_07_6772534	Pv07	6772534	0.0944578	0.357143	203	0.0246733	0.962311	-0.836946
Pv2.1_06_26029080	Pv06	26029080	0.0944599	0.423645	203	0.0246731	0.962311	-0.77918
Pv2.1_08_61878388	Pv08	61878388	0.0944615	0.305419	203	0.024673	0.962311	-0.884062
Pv2.1_06_20800770	Pv06	20800770	0.0944744	0.495074	203	0.0246719	0.962311	0.776012
Pv2.1_04_47718470	Pv04	47718470	0.094604	0.17734	203	0.0246607	0.962311	-0.9603
Pv2.1_04_47718413	Pv04	47718413	0.094604	0.17734	203	0.0246607	0.962311	0.9603
Pv2.1_04_47718471	Pv04	47718471	0.094604	0.17734	203	0.0246607	0.962311	0.9603
Pv2.1_04_47718473	Pv04	47718473	0.094604	0.17734	203	0.0246607	0.962311	0.9603
Pv2.1_08_62944873	Pv08	62944873	0.0946083	0.0689655	203	0.0246603	0.962311	1.52026
Pv2.1_08_62946638	Pv08	62946638	0.0946083	0.0689655	203	0.0246603	0.962311	1.52026
Pv2.1_09_14151390	Pv09	14151390	0.0946357	0.275862	203	0.0246579	0.962311	0.826395
Pv2.1_04_2623804	Pv04	2623804	0.0946628	0.470443	203	0.0246556	0.962311	0.742806
Pv2.1_02_7837276	Pv02	7837276	0.0949192	0.137931	203	0.0246334	0.962311	-1.08192
Pv2.1_03_37349568	Pv03	37349568	0.0949531	0.41133	203	0.0246305	0.962311	0.75025
Pv2.1_03_37349579	Pv03	37349579	0.0949531	0.41133	203	0.0246305	0.962311	0.75025
Pv2.1_03_37349237	Pv03	37349237	0.0950723	0.41133	203	0.0246202	0.962311	0.750467
Pv2.1_11_51028322	Pv011	51028322	0.0951348	0.219212	203	0.0246149	0.962311	0.990148
Pv2.1_05_38457646	Pv05	38457646	0.0952883	0.342365	203	0.0246017	0.962311	-0.787282
Pv2.1_05_38457651	Pv05	38457651	0.0952883	0.342365	203	0.0246017	0.962311	-0.787282
Pv2.1_09_18612705	Pv09	18612705	0.0953707	0.194581	203	0.0245946	0.962311	-0.939013
Pv2.1_06_21003477	Pv06	21003477	0.0954529	0.0763547	203	0.0245875	0.962311	1.9651
Pv2.1_08_5462499	Pv08	5462499	0.0956112	0.219212	203	0.024574	0.962311	-1.05607
Pv2.1_08_5462518	Pv08	5462518	0.0956112	0.219212	203	0.024574	0.962311	-1.05607
Pv2.1_11_50571875	Pv011	50571875	0.0956508	0.219212	203	0.0245706	0.962311	0.982862
Pv2.1_11_50571880	Pv011	50571880	0.0956508	0.219212	203	0.0245706	0.962311	0.982862
Pv2.1_11_50571895	Pv011	50571895	0.0956508	0.219212	203	0.0245706	0.962311	0.982862
Pv2.1_07_1235393	Pv07	1235393	0.095905	0.091133	203	0.0245489	0.962311	-1.35152
Pv2.1_04_1421295	Pv04	1421295	0.0960465	0.155172	203	0.0245368	0.962311	1.01288
Pv2.1_05_2710469	Pv05	2710469	0.0961671	0.241379	203	0.0245266	0.962311	-0.865759
Pv2.1_05_2712204	Pv05	2712204	0.0961671	0.241379	203	0.0245266	0.962311	-0.865759
Pv2.1_05_2712357	Pv05	2712357	0.0961671	0.241379	203	0.0245266	0.962311	0.865759
Pv2.1_11_49367368	Pv011	49367368	0.0961732	0.103448	203	0.0245261	0.962311	-1.22008
Pv2.1_11_49367376	Pv011	49367376	0.0961732	0.103448	203	0.0245261	0.962311	-1.22008
Pv2.1_11_49367400	Pv011	49367400	0.0961732	0.103448	203	0.0245261	0.962311	-1.22008
Pv2.1_11_49367403	Pv011	49367403	0.0961732	0.103448	203	0.0245261	0.962311	-1.22008
Pv2.1_04_47839558	Pv04	47839558	0.0961875	0.194581	203	0.0245249	0.962311	0.934665
Pv2.1_10_39731623	Pv010	39731623	0.0962518	0.243842	203	0.0245194	0.962311	0.850935
Pv2.1_06_13831762	Pv06	13831762	0.0963697	0.221675	203	0.0245094	0.962311	-1.01449
Pv2.1_08_4551529	Pv08	4551529	0.0963773	0.20197	203	0.0245087	0.962311	-1.06477
Pv2.1_06_20936839	Pv06	20936839	0.0964016	0.0837438	203	0.0245067	0.962311	1.78207
Pv2.1_06_21314442	Pv06	21314442	0.0964016	0.0837438	203	0.0245067	0.962311	1.78207
Pv2.1_07_38407932	Pv07	38407932	0.0965577	0.184729	203	0.0244935	0.962311	1.02451
Pv2.1_06_7620142	Pv06	7620142	0.0965675	0.435961	203	0.0244926	0.962311	-0.861049
Pv2.1_10_42515158	Pv010	42515158	0.0966741	0.344828	203	0.0244836	0.962311	-0.815444
Pv2.1_05_38444352	Pv05	38444352	0.0967089	0.226601	203	0.0244807	0.962311	-0.876142
Pv2.1_05_38444363	Pv05	38444363	0.0967089	0.226601	203	0.0244807	0.962311	-0.876142
Pv2.1_05_38445011	Pv05	38445011	0.0967089	0.226601	203	0.0244807	0.962311	0.876142
Pv2.1_07_30170545	Pv07	30170545	0.0967763	0.091133	203	0.024475	0.962311	1.31365
Pv2.1_07_30170546	Pv07	30170546	0.0967763	0.091133	203	0.024475	0.962311	1.31365
Pv2.1_06_2197191	Pv06	2197191	0.0968239	0.44335	203	0.024471	0.962311	-0.842736
Pv2.1_06_28901653	Pv06	28901653	0.0968241	0.211823	203	0.0244709	0.962311	0.91611
Pv2.1_06_28901654	Pv06	28901654	0.0968241	0.211823	203	0.0244709	0.962311	0.91611
Pv2.1_11_50397904	Pv011	50397904	0.0969835	0.214286	203	0.0244575	0.962311	0.995263
Pv2.1_07_6595160	Pv07	6595160	0.097027	0.26601	203	0.0244539	0.962311	-0.87862
Pv2.1_06_4809471	Pv06	4809471	0.097093	0.421182	203	0.0244483	0.962311	-0.881727
Pv2.1_09_22426537	Pv09	22426537	0.0970979	0.118227	203	0.0244479	0.962311	-1.14896
Pv2.1_09_22426536	Pv09	22426536	0.0970979	0.118227	203	0.0244479	0.962311	1.14896
Pv2.1_08_62382676	Pv08	62382676	0.0974171	0.0517241	203	0.0244211	0.962311	1.87243
Pv2.1_08_62382681	Pv08	62382681	0.0974171	0.0517241	203	0.0244211	0.962311	1.87243
Pv2.1_04_533988	Pv04	533988	0.0974536	0.349754	203	0.024418	0.962311	-0.795271
Pv2.1_04_533994	Pv04	533994	0.0974536	0.349754	203	0.024418	0.962311	-0.795271
Pv2.1_08_62766954	Pv08	62766954	0.0976791	0.0738916	203	0.0243992	0.962311	1.49851
Pv2.1_08_62766963	Pv08	62766963	0.0976791	0.0738916	203	0.0243992	0.962311	1.49851
Pv2.1_05_38383800	Pv05	38383800	0.0979772	0.204433	203	0.0243743	0.962311	-0.92872
Pv2.1_02_49576287	Pv02	49576287	0.0981479	0.169951	203	0.0243601	0.962311	0.977493
Pv2.1_02_49597499	Pv02	49597499	0.0981479	0.169951	203	0.0243601	0.962311	0.977493
Pv2.1_03_39370266	Pv03	39370266	0.0982608	0.167488	203	0.0243507	0.962311	-1.03164
Pv2.1_08_62753698	Pv08	62753698	0.0982978	0.349754	203	0.0243476	0.962311	0.775531
Pv2.1_06_6693090	Pv06	6693090	0.0983043	0.421182	203	0.0243471	0.962311	-0.860914
Pv2.1_06_22634933	Pv06	22634933	0.0983778	0.413793	203	0.024341	0.962311	-0.903651
Pv2.1_08_4386705	Pv08	4386705	0.0984274	0.20936	203	0.0243369	0.962311	-1.0496
Pv2.1_08_58532467	Pv08	58532467	0.0984934	0.0344828	203	0.0243314	0.962311	2.10639
Pv2.1_07_237680	Pv07	237680	0.0987544	0.133005	203	0.0243098	0.962311	-1.12369
Pv2.1_07_29259343	Pv07	29259343	0.0987574	0.305419	203	0.0243096	0.962311	0.875739
Pv2.1_07_29259414	Pv07	29259414	0.0987574	0.305419	203	0.0243096	0.962311	0.875739
Pv2.1_07_1549050	Pv07	1549050	0.0989968	0.332512	203	0.0242899	0.962311	0.80565
Pv2.1_09_22410418	Pv09	22410418	0.0990994	0.14532	203	0.0242814	0.962311	-1.10666
Pv2.1_06_28898246	Pv06	28898246	0.0991889	0.206897	203	0.0242741	0.962311	0.923343
Pv2.1_04_42681	Pv04	42681	0.0992481	0.325123	203	0.0242692	0.962311	-0.798311
Pv2.1_06_28137403	Pv06	28137403	0.0995316	0.300493	203	0.024246	0.962311	-0.994589
Pv2.1_06_28140674	Pv06	28140674	0.0995316	0.300493	203	0.024246	0.962311	-0.994589
Pv2.1_02_26943227	Pv02	26943227	0.0995961	0.221675	203	0.0242407	0.962311	0.882913
Pv2.1_06_19626047	Pv06	19626047	0.0998262	0.214286	203	0.0242219	0.962311	1.68556
Pv2.1_11_51042013	Pv011	51042013	0.0998581	0.206897	203	0.0242193	0.962311	-0.924407
Pv2.1_07_1579122	Pv07	1579122	0.0999429	0.334975	203	0.0242124	0.962311	-0.799208
Pv2.1_07_1558488	Pv07	1558488	0.0999429	0.334975	203	0.0242124	0.962311	0.799208
Pv2.1_07_1579091	Pv07	1579091	0.0999429	0.334975	203	0.0242124	0.962311	0.799208
Pv2.1_07_1579107	Pv07	1579107	0.0999429	0.334975	203	0.0242124	0.962311	0.799208
Pv2.1_07_1579110	Pv07	1579110	0.0999429	0.334975	203	0.0242124	0.962311	0.799208
Pv2.1_07_1579115	Pv07	1579115	0.0999429	0.334975	203	0.0242124	0.962311	0.799208
Pv2.1_07_1606711	Pv07	1606711	0.0999429	0.334975	203	0.0242124	0.962311	0.799208
Pv2.1_10_41616961	Pv010	41616961	0.100032	0.389163	203	0.0242051	0.962311	0.776032
Pv2.1_07_1528241	Pv07	1528241	0.100091	0.330049	203	0.0242003	0.962311	-0.802348
Pv2.1_07_1527213	Pv07	1527213	0.100091	0.330049	203	0.0242003	0.962311	0.802348
Pv2.1_07_1527906	Pv07	1527906	0.100091	0.330049	203	0.0242003	0.962311	0.802348
Pv2.1_06_13831901	Pv06	13831901	0.100113	0.226601	203	0.0241985	0.962311	-0.98743
Pv2.1_06_13831920	Pv06	13831920	0.100113	0.226601	203	0.0241985	0.962311	-0.98743
Pv2.1_09_38119332	Pv09	38119332	0.100117	0.317734	203	0.0241982	0.962311	0.817057
Pv2.1_08_62788348	Pv08	62788348	0.100211	0.248768	203	0.0241906	0.962311	0.926932
Pv2.1_11_2899777	Pv011	2899777	0.100389	0.433498	203	0.0241761	0.962311	-0.854397
Pv2.1_09_37739833	Pv09	37739833	0.100395	0.172414	203	0.0241756	0.962311	-0.963145
Pv2.1_06_5598287	Pv06	5598287	0.100569	0.44335	203	0.0241616	0.962311	-0.833442
Pv2.1_06_1847665	Pv06	1847665	0.100569	0.44335	203	0.0241616	0.962311	0.833442
Pv2.1_03_37349329	Pv03	37349329	0.100585	0.408867	203	0.0241602	0.962311	0.741033
Pv2.1_03_37349332	Pv03	37349332	0.100585	0.408867	203	0.0241602	0.962311	0.741033
Pv2.1_09_22466401	Pv09	22466401	0.100735	0.155172	203	0.0241481	0.962311	-1.04613
Pv2.1_03_235034	Pv03	235034	0.100823	0.487685	203	0.024141	0.962311	-0.747166
Pv2.1_09_35533462	Pv09	35533462	0.100883	0.123153	203	0.0241362	0.962311	-1.11952
Pv2.1_07_37964030	Pv07	37964030	0.101285	0.251232	203	0.0241038	0.962311	0.872029
Pv2.1_10_4352943	Pv010	4352943	0.101288	0.219212	203	0.0241036	0.962311	-0.991321
Pv2.1_02_5860032	Pv02	5860032	0.101415	0.140394	203	0.0240934	0.962311	-1.04413
Pv2.1_06_21057265	Pv06	21057265	0.101456	0.487685	203	0.0240901	0.962311	-0.757707
Pv2.1_06_21039037	Pv06	21039037	0.101456	0.487685	203	0.0240901	0.962311	0.757707
Pv2.1_06_21050895	Pv06	21050895	0.101456	0.487685	203	0.0240901	0.962311	0.757707
Pv2.1_06_21057040	Pv06	21057040	0.101456	0.487685	203	0.0240901	0.962311	0.757707
Pv2.1_08_4550857	Pv08	4550857	0.1016	0.189655	203	0.0240786	0.962311	-1.06158
Pv2.1_08_4550882	Pv08	4550882	0.1016	0.189655	203	0.0240786	0.962311	-1.06158
Pv2.1_08_58711398	Pv08	58711398	0.101825	0.0320197	203	0.0240606	0.962311	2.44141
Pv2.1_08_58711652	Pv08	58711652	0.101825	0.0320197	203	0.0240606	0.962311	2.44141
Pv2.1_08_58795596	Pv08	58795596	0.101825	0.0320197	203	0.0240606	0.962311	2.44141
Pv2.1_08_58795635	Pv08	58795635	0.101825	0.0320197	203	0.0240606	0.962311	2.44141
Pv2.1_08_58957905	Pv08	58957905	0.101825	0.0320197	203	0.0240606	0.962311	2.44141
Pv2.1_08_58962978	Pv08	58962978	0.101825	0.0320197	203	0.0240606	0.962311	2.44141
Pv2.1_08_58963094	Pv08	58963094	0.101825	0.0320197	203	0.0240606	0.962311	2.44141
Pv2.1_08_58972991	Pv08	58972991	0.101825	0.0320197	203	0.0240606	0.962311	2.44141
Pv2.1_08_58973024	Pv08	58973024	0.101825	0.0320197	203	0.0240606	0.962311	2.44141
Pv2.1_08_58973042	Pv08	58973042	0.101825	0.0320197	203	0.0240606	0.962311	2.44141
Pv2.1_08_58992336	Pv08	58992336	0.101825	0.0320197	203	0.0240606	0.962311	2.44141
Pv2.1_08_59031134	Pv08	59031134	0.101825	0.0320197	203	0.0240606	0.962311	2.44141
Pv2.1_08_59036078	Pv08	59036078	0.101825	0.0320197	203	0.0240606	0.962311	2.44141
Pv2.1_08_59104934	Pv08	59104934	0.101825	0.0320197	203	0.0240606	0.962311	2.44141
Pv2.1_08_59125773	Pv08	59125773	0.101825	0.0320197	203	0.0240606	0.962311	2.44141
Pv2.1_08_59143010	Pv08	59143010	0.101825	0.0320197	203	0.0240606	0.962311	2.44141
Pv2.1_08_59148275	Pv08	59148275	0.101825	0.0320197	203	0.0240606	0.962311	2.44141
Pv2.1_08_59228457	Pv08	59228457	0.101825	0.0320197	203	0.0240606	0.962311	2.44141
Pv2.1_08_59637895	Pv08	59637895	0.101825	0.0320197	203	0.0240606	0.962311	2.44141
Pv2.1_08_59637928	Pv08	59637928	0.101825	0.0320197	203	0.0240606	0.962311	2.44141
Pv2.1_08_59717327	Pv08	59717327	0.101825	0.0320197	203	0.0240606	0.962311	2.44141
Pv2.1_08_59717349	Pv08	59717349	0.101825	0.0320197	203	0.0240606	0.962311	2.44141
Pv2.1_08_59717389	Pv08	59717389	0.101825	0.0320197	203	0.0240606	0.962311	2.44141
Pv2.1_08_59752513	Pv08	59752513	0.101825	0.0320197	203	0.0240606	0.962311	2.44141
Pv2.1_08_59752547	Pv08	59752547	0.101825	0.0320197	203	0.0240606	0.962311	2.44141
Pv2.1_08_62753735	Pv08	62753735	0.101831	0.0788177	203	0.0240601	0.962311	1.37778
Pv2.1_08_60472001	Pv08	60472001	0.101868	0.0295567	203	0.0240572	0.962311	2.47236
Pv2.1_08_62890433	Pv08	62890433	0.101882	0.0689655	203	0.0240561	0.962311	-1.46247
Pv2.1_09_35939032	Pv09	35939032	0.101987	0.133005	203	0.0240476	0.962311	-1.09127
Pv2.1_09_35990406	Pv09	35990406	0.101987	0.133005	203	0.0240476	0.962311	-1.09127
Pv2.1_09_35990418	Pv09	35990418	0.101987	0.133005	203	0.0240476	0.962311	-1.09127
Pv2.1_09_35995400	Pv09	35995400	0.101987	0.133005	203	0.0240476	0.962311	-1.09127
Pv2.1_09_36002036	Pv09	36002036	0.101987	0.133005	203	0.0240476	0.962311	-1.09127
Pv2.1_09_35995413	Pv09	35995413	0.101987	0.133005	203	0.0240476	0.962311	1.09127
Pv2.1_05_38444342	Pv05	38444342	0.102212	0.221675	203	0.0240298	0.963915	-0.874057
Pv2.1_07_4856975	Pv07	4856975	0.10233	0.110837	203	0.0240204	0.964515	1.29701
Pv2.1_11_18064575	Pv011	18064575	0.102663	0.0763547	203	0.023994	0.966334	1.38441
Pv2.1_06_28901570	Pv06	28901570	0.102685	0.214286	203	0.0239923	0.966334	0.891813
Pv2.1_04_47840035	Pv04	47840035	0.102687	0.194581	203	0.0239921	0.966334	0.908994
Pv2.1_08_4561250	Pv08	4561250	0.102831	0.20197	203	0.0239807	0.967168	-1.04441
Pv2.1_06_18568151	Pv06	18568151	0.102999	0.229064	203	0.0239675	0.968233	-0.968355
Pv2.1_05_38479484	Pv05	38479484	0.103117	0.352217	203	0.0239582	0.968826	-0.76376
Pv2.1_08_6076860	Pv08	6076860	0.103303	0.317734	203	0.0239436	0.970055	-0.877847
Pv2.1_08_59797107	Pv08	59797107	0.10351	0.0344828	203	0.0239273	0.970664	2.03293
Pv2.1_06_20400824	Pv06	20400824	0.103583	0.0862069	203	0.0239215	0.970664	1.71766
Pv2.1_06_20400836	Pv06	20400836	0.103583	0.0862069	203	0.0239215	0.970664	1.71766
Pv2.1_08_62589834	Pv08	62589834	0.103697	0.0615764	203	0.0239126	0.970664	1.6601
Pv2.1_08_62589869	Pv08	62589869	0.103697	0.0615764	203	0.0239126	0.970664	1.6601
Pv2.1_08_62589899	Pv08	62589899	0.103697	0.0615764	203	0.0239126	0.970664	1.6601
Pv2.1_01_1441903	Pv01	1441903	0.103922	0.37931	203	0.0238951	0.971735	0.752325
Pv2.1_01_1441989	Pv01	1441989	0.103922	0.37931	203	0.0238951	0.971735	0.752325
Pv2.1_08_5097826	Pv08	5097826	0.103987	0.189655	203	0.02389	0.971831	-1.0459
Pv2.1_07_29257085	Pv07	29257085	0.104052	0.300493	203	0.0238849	0.971919	0.854038
Pv2.1_11_2900006	Pv011	2900006	0.104181	0.285714	203	0.0238748	0.971961	0.956684
Pv2.1_11_2900030	Pv011	2900030	0.104181	0.285714	203	0.0238748	0.971961	0.956684
Pv2.1_08_61994510	Pv08	61994510	0.104269	0.29803	203	0.0238681	0.971961	-0.872417
Pv2.1_06_5802866	Pv06	5802866	0.104276	0.389163	203	0.0238675	0.971961	0.757784
Pv2.1_06_5649212	Pv06	5649212	0.104382	0.394089	203	0.0238592	0.972437	0.759754
Pv2.1_05_3583150	Pv05	3583150	0.104458	0.0935961	203	0.0238534	0.972542	-1.28563
Pv2.1_05_38444154	Pv05	38444154	0.104563	0.221675	203	0.0238452	0.972542	-0.861365
Pv2.1_06_519127	Pv06	519127	0.104596	0.418719	203	0.0238426	0.972542	-0.847779
Pv2.1_02_1630174	Pv02	1630174	0.10479	0.32266	203	0.0238276	0.972542	0.79208
Pv2.1_06_28084077	Pv06	28084077	0.104805	0.295567	203	0.0238265	0.972542	-0.982021
Pv2.1_06_28141101	Pv06	28141101	0.104805	0.295567	203	0.0238265	0.972542	-0.982021
Pv2.1_06_28140676	Pv06	28140676	0.104805	0.295567	203	0.0238265	0.972542	0.982021
Pv2.1_06_16618468	Pv06	16618468	0.104886	0.137931	203	0.0238202	0.972542	-1.09102
Pv2.1_06_20400911	Pv06	20400911	0.104902	0.0812808	203	0.023819	0.972542	1.80431
Pv2.1_06_12372418	Pv06	12372418	0.104956	0.236453	203	0.0238148	0.972542	-0.963297
Pv2.1_05_38425090	Pv05	38425090	0.105089	0.344828	203	0.0238046	0.972542	-0.761755
Pv2.1_05_38444151	Pv05	38444151	0.105089	0.344828	203	0.0238046	0.972542	-0.761755
Pv2.1_08_62525852	Pv08	62525852	0.10511	0.0615764	203	0.0238029	0.972542	1.58541
Pv2.1_07_26754651	Pv07	26754651	0.105178	0.108374	203	0.0237977	0.972658	-1.13802
Pv2.1_06_519063	Pv06	519063	0.105372	0.413793	203	0.0237827	0.973948	-0.835317
Pv2.1_03_37349204	Pv03	37349204	0.105538	0.413793	203	0.02377	0.974969	0.728771
Pv2.1_06_5988565	Pv06	5988565	0.105854	0.406404	203	0.0237458	0.976106	0.764351
Pv2.1_06_21423592	Pv06	21423592	0.105927	0.0689655	203	0.0237402	0.976106	1.9578
Pv2.1_08_11485489	Pv08	11485489	0.105975	0.130542	203	0.0237366	0.976106	1.15317
Pv2.1_02_7857263	Pv02	7857263	0.10632	0.135468	203	0.0237102	0.976106	-1.06047
Pv2.1_01_47900215	Pv01	47900215	0.106443	0.0837438	203	0.0237009	0.976106	1.29027
Pv2.1_06_2224096	Pv06	2224096	0.10659	0.416256	203	0.0236897	0.976106	-0.844008
Pv2.1_06_21437215	Pv06	21437215	0.10659	0.0689655	203	0.0236897	0.976106	-1.87141
Pv2.1_08_62863981	Pv08	62863981	0.10668	0.0689655	203	0.0236829	0.976106	1.52274
Pv2.1_08_62869022	Pv08	62869022	0.10668	0.0689655	203	0.0236829	0.976106	1.52274
Pv2.1_08_62899713	Pv08	62899713	0.10668	0.0689655	203	0.0236829	0.976106	1.52274
Pv2.1_11_51766147	Pv011	51766147	0.106717	0.214286	203	0.02368	0.976106	0.966829
Pv2.1_07_1235096	Pv07	1235096	0.106741	0.08867	203	0.0236783	0.976106	1.32108
Pv2.1_08_58517436	Pv08	58517436	0.10696	0.0418719	203	0.0236617	0.976106	1.97894
Pv2.1_08_58517449	Pv08	58517449	0.10696	0.0418719	203	0.0236617	0.976106	1.97894
Pv2.1_08_58517457	Pv08	58517457	0.10696	0.0418719	203	0.0236617	0.976106	1.97894
Pv2.1_08_58517459	Pv08	58517459	0.10696	0.0418719	203	0.0236617	0.976106	1.97894
Pv2.1_08_58517493	Pv08	58517493	0.10696	0.0418719	203	0.0236617	0.976106	1.97894
Pv2.1_08_58531480	Pv08	58531480	0.10696	0.0418719	203	0.0236617	0.976106	1.97894
Pv2.1_08_58537463	Pv08	58537463	0.10696	0.0418719	203	0.0236617	0.976106	1.97894
Pv2.1_08_58539064	Pv08	58539064	0.10696	0.0418719	203	0.0236617	0.976106	1.97894
Pv2.1_08_58539067	Pv08	58539067	0.10696	0.0418719	203	0.0236617	0.976106	1.97894
Pv2.1_08_58557124	Pv08	58557124	0.10696	0.0418719	203	0.0236617	0.976106	1.97894
Pv2.1_08_58557172	Pv08	58557172	0.10696	0.0418719	203	0.0236617	0.976106	1.97894
Pv2.1_06_11037114	Pv06	11037114	0.106988	0.211823	203	0.0236596	0.976106	-0.979605
Pv2.1_06_20062120	Pv06	20062120	0.10711	0.0738916	203	0.0236503	0.976213	1.82775
Pv2.1_06_21243103	Pv06	21243103	0.10711	0.0738916	203	0.0236503	0.976213	1.82775
Pv2.1_08_58335286	Pv08	58335286	0.107378	0.0418719	203	0.0236301	0.977716	1.88724
Pv2.1_01_2503427	Pv01	2503427	0.107463	0.305419	203	0.0236237	0.977716	0.769103
Pv2.1_01_2503460	Pv01	2503460	0.107463	0.305419	203	0.0236237	0.977716	0.769103
Pv2.1_08_59115644	Pv08	59115644	0.107497	0.0369458	203	0.0236212	0.977716	2.08873
Pv2.1_04_120125	Pv04	120125	0.107951	0.334975	203	0.0235872	0.979845	-0.772636
Pv2.1_10_39734999	Pv010	39734999	0.108011	0.241379	203	0.0235827	0.979845	-0.822285
Pv2.1_10_39689580	Pv010	39689580	0.108011	0.241379	203	0.0235827	0.979845	0.822285
Pv2.1_10_39735420	Pv010	39735420	0.108011	0.241379	203	0.0235827	0.979845	0.822285
Pv2.1_08_54347236	Pv08	54347236	0.108029	0.044335	203	0.0235813	0.979845	1.77538
Pv2.1_11_43202951	Pv011	43202951	0.108064	0.103448	203	0.0235787	0.979845	1.2003
Pv2.1_03_51917265	Pv03	51917265	0.108176	0.135468	203	0.0235703	0.980258	1.05116
Pv2.1_08_61399344	Pv08	61399344	0.108332	0.189655	203	0.0235586	0.980258	0.936387
Pv2.1_08_61399347	Pv08	61399347	0.108332	0.189655	203	0.0235586	0.980258	0.936387
Pv2.1_06_23255486	Pv06	23255486	0.108363	0.20936	203	0.0235564	0.980258	1.48715
Pv2.1_11_2269641	Pv011	2269641	0.108442	0.162562	203	0.0235504	0.980258	-1.04276
Pv2.1_11_2269649	Pv011	2269649	0.108442	0.162562	203	0.0235504	0.980258	-1.04276
Pv2.1_11_44467445	Pv011	44467445	0.108742	0.100985	203	0.0235282	0.981974	1.20378
Pv2.1_09_36632072	Pv09	36632072	0.108893	0.369458	203	0.023517	0.981974	0.749315
Pv2.1_09_21865226	Pv09	21865226	0.108905	0.14532	203	0.0235161	0.981974	-1.05247
Pv2.1_09_21865278	Pv09	21865278	0.108905	0.14532	203	0.0235161	0.981974	-1.05247
Pv2.1_08_61206855	Pv08	61206855	0.108913	0.20197	203	0.0235155	0.981974	0.968392
Pv2.1_07_1620908	Pv07	1620908	0.10899	0.342365	203	0.0235098	0.981974	0.773077
Pv2.1_07_6772574	Pv07	6772574	0.109022	0.357143	203	0.0235074	0.981974	-0.798034
Pv2.1_03_39124552	Pv03	39124552	0.109581	0.157635	203	0.0234661	0.982674	-1.007
Pv2.1_03_39181568	Pv03	39181568	0.109581	0.157635	203	0.0234661	0.982674	-1.007
Pv2.1_03_39184038	Pv03	39184038	0.109581	0.157635	203	0.0234661	0.982674	-1.007
Pv2.1_03_39229224	Pv03	39229224	0.109581	0.157635	203	0.0234661	0.982674	-1.007
Pv2.1_03_39232978	Pv03	39232978	0.109581	0.157635	203	0.0234661	0.982674	-1.007
Pv2.1_03_39145958	Pv03	39145958	0.109581	0.157635	203	0.0234661	0.982674	1.007
Pv2.1_03_39145959	Pv03	39145959	0.109581	0.157635	203	0.0234661	0.982674	1.007
Pv2.1_06_3879753	Pv06	3879753	0.109683	0.418719	203	0.0234587	0.982674	-0.827923
Pv2.1_04_46177924	Pv04	46177924	0.109692	0.130542	203	0.023458	0.982674	-1.07528
Pv2.1_06_20400785	Pv06	20400785	0.109712	0.0837438	203	0.0234565	0.982674	1.73797
Pv2.1_06_20400822	Pv06	20400822	0.109712	0.0837438	203	0.0234565	0.982674	1.73797
Pv2.1_06_28066169	Pv06	28066169	0.109943	0.317734	203	0.0234396	0.984242	-0.923686
Pv2.1_09_30217402	Pv09	30217402	0.110151	0.0862069	203	0.0234243	0.984691	1.2624
Pv2.1_08_10772014	Pv08	10772014	0.110214	0.123153	203	0.0234197	0.984691	1.17735
Pv2.1_08_10772048	Pv08	10772048	0.110214	0.123153	203	0.0234197	0.984691	1.17735
Pv2.1_06_7067953	Pv06	7067953	0.110216	0.391626	203	0.0234196	0.984691	0.746552
Pv2.1_06_6693067	Pv06	6693067	0.110363	0.440887	203	0.0234088	0.985504	-0.824817
Pv2.1_09_38119642	Pv09	38119642	0.110583	0.315271	203	0.0233928	0.985882	0.795837
Pv2.1_06_3123149	Pv06	3123149	0.110727	0.448276	203	0.0233823	0.985882	-0.811879
Pv2.1_06_3123255	Pv06	3123255	0.110727	0.448276	203	0.0233823	0.985882	-0.811879
Pv2.1_06_3123189	Pv06	3123189	0.110727	0.448276	203	0.0233823	0.985882	0.811879
Pv2.1_06_3123190	Pv06	3123190	0.110727	0.448276	203	0.0233823	0.985882	0.811879
Pv2.1_09_38072803	Pv09	38072803	0.11074	0.270936	203	0.0233813	0.985882	-0.794461
Pv2.1_02_49604920	Pv02	49604920	0.110812	0.172414	203	0.0233761	0.986024	0.940473
Pv2.1_06_18526216	Pv06	18526216	0.110988	0.147783	203	0.0233633	0.986758	-1.04884
Pv2.1_06_15480806	Pv06	15480806	0.111045	0.470443	203	0.0233592	0.986758	-0.83004
Pv2.1_09_37766322	Pv09	37766322	0.111175	0.433498	203	0.0233497	0.986758	-0.710404
Pv2.1_08_62838571	Pv08	62838571	0.111275	0.406404	203	0.0233425	0.986758	0.738004
Pv2.1_11_43735894	Pv011	43735894	0.111328	0.103448	203	0.0233387	0.986758	1.18744
Pv2.1_06_20460165	Pv06	20460165	0.11139	0.0837438	203	0.0233342	0.986758	-1.71475
Pv2.1_08_61589707	Pv08	61589707	0.11144	0.302956	203	0.0233306	0.986758	-0.844945
Pv2.1_09_35884504	Pv09	35884504	0.11152	0.312808	203	0.0233248	0.986758	-0.758422
Pv2.1_05_38502472	Pv05	38502472	0.111683	0.359606	203	0.023313	0.986758	-0.73829
Pv2.1_09_22307911	Pv09	22307911	0.111751	0.152709	203	0.0233082	0.986758	-1.00178
Pv2.1_09_22437501	Pv09	22437501	0.111751	0.152709	203	0.0233082	0.986758	-1.00178
Pv2.1_09_22437508	Pv09	22437508	0.111751	0.152709	203	0.0233082	0.986758	-1.00178
Pv2.1_09_22437791	Pv09	22437791	0.111751	0.152709	203	0.0233082	0.986758	-1.00178
Pv2.1_09_22332715	Pv09	22332715	0.111751	0.152709	203	0.0233082	0.986758	1.00178
Pv2.1_09_22437509	Pv09	22437509	0.111751	0.152709	203	0.0233082	0.986758	1.00178
[truncated: 15,655 more rows]

## Sheet: VEF
Marker	Chromosome	Position	p value	MAF	n	R2	FDR Adjusted p values	Effect
Pv2.1_03_51024185	Pv03	51024185	5.56485e-10	0.0469697	330	0.174643	5.24209e-06	9.89227
Pv2.1_03_51024158	Pv03	51024158	1.2178e-09	0.0484848	330	0.169649	5.27881e-06	9.56886
Pv2.1_03_45923615	Pv03	45923615	2.00711e-09	0.0393939	330	0.166477	5.27881e-06	-11.4323
Pv2.1_03_46474018	Pv03	46474018	2.24153e-09	0.0333333	330	0.165777	5.27881e-06	11.4657
Pv2.1_03_45923669	Pv03	45923669	4.42877e-09	0.0424242	330	0.161477	6.30096e-06	-11.0158
Pv2.1_03_45923661	Pv03	45923661	4.42877e-09	0.0424242	330	0.161477	6.30096e-06	11.0158
Pv2.1_03_46079394	Pv03	46079394	4.68224e-09	0.0515152	330	0.161126	6.30096e-06	-10.0282
Pv2.1_03_46895203	Pv03	46895203	3.40768e-08	0.0560606	330	0.148722	4.01254e-05	-8.71641
Pv2.1_03_47044019	Pv03	47044019	4.81125e-08	0.0560606	330	0.146586	4.98618e-05	-8.88899
Pv2.1_03_46079384	Pv03	46079384	5.84532e-08	0.0560606	330	0.145383	4.98618e-05	9.10597
Pv2.1_03_46837379	Pv03	46837379	6.02133e-08	0.0515152	330	0.1452	4.98618e-05	-9.13693
Pv2.1_03_50922819	Pv03	50922819	6.35183e-08	0.0454545	330	0.14487	4.98618e-05	-8.76535
Pv2.1_03_52015879	Pv03	52015879	7.70198e-08	0.106061	330	0.143681	5.58097e-05	-6.43509
Pv2.1_03_47067990	Pv03	47067990	1.68671e-07	0.0469697	330	0.138866	0.000113492	8.61999
Pv2.1_03_47237780	Pv03	47237780	1.87145e-07	0.0590909	330	0.13823	0.000117527	7.79616
Pv2.1_03_45959290	Pv03	45959290	2.55753e-07	0.107576	330	0.136321	0.000150575	7.06926
Pv2.1_03_46595419	Pv03	46595419	3.88177e-07	0.0848485	330	0.13378	0.000215096	6.64064
Pv2.1_03_45773966	Pv03	45773966	4.3918e-07	0.0575758	330	0.133029	0.000229838	8.38434
Pv2.1_03_46931788	Pv03	46931788	9.18122e-07	0.0621212	330	0.128564	0.000455195	-7.68775
Pv2.1_03_47018600	Pv03	47018600	1.02618e-06	0.0560606	330	0.127893	0.000483333	7.58793
Pv2.1_03_47214680	Pv03	47214680	1.15643e-06	0.0515152	330	0.127172	0.000495162	7.87644
Pv2.1_03_47214681	Pv03	47214681	1.15643e-06	0.0515152	330	0.127172	0.000495162	7.87644
Pv2.1_03_46077301	Pv03	46077301	1.47972e-06	0.05	330	0.125689	0.000606041	-8.43352
Pv2.1_03_47053545	Pv03	47053545	1.61112e-06	0.14697	330	0.125178	0.00061258	5.87068
Pv2.1_03_46931848	Pv03	46931848	1.62574e-06	0.0681818	330	0.125123	0.00061258	7.38659
Pv2.1_03_46074945	Pv03	46074945	1.7432e-06	0.0575758	330	0.124705	0.000631574	7.70766
Pv2.1_05_7726366	Pv05	7726366	1.99096e-06	0.0348485	330	0.123907	0.000694623	-8.39351
Pv2.1_03_46149546	Pv03	46149546	2.24286e-06	0.189394	330	0.123194	0.000745998	-5.8841
Pv2.1_03_51055541	Pv03	51055541	2.2966e-06	0.142424	330	0.123052	0.000745998	-5.82978
Pv2.1_03_46837247	Pv03	46837247	2.91635e-06	0.0621212	330	0.121623	0.000911698	-7.20058
Pv2.1_03_47089812	Pv03	47089812	3.00028e-06	0.104545	330	0.121454	0.000911698	6.35534
Pv2.1_03_47089801	Pv03	47089801	3.17486e-06	0.106061	330	0.121116	0.000934599	-6.30627
Pv2.1_03_46837196	Pv03	46837196	4.51488e-06	0.0878788	330	0.119018	0.00128879	6.775
Pv2.1_03_47053521	Pv03	47053521	5.26745e-06	0.0924242	330	0.118101	0.00145939	6.39896
Pv2.1_03_51917265	Pv03	51917265	5.64456e-06	0.106061	330	0.11769	0.00151919	-5.31721
Pv2.1_03_47089803	Pv03	47089803	6.07389e-06	0.106061	330	0.117255	0.00158933	-6.06988
Pv2.1_03_47256701	Pv03	47256701	7.45543e-06	0.15	330	0.116041	0.00189811	-5.45649
Pv2.1_03_46837400	Pv03	46837400	8.01424e-06	0.0742424	330	0.115613	0.00193845	-6.57404
Pv2.1_03_46837272	Pv03	46837272	8.02543e-06	0.0878788	330	0.115605	0.00193845	6.35445
Pv2.1_03_46474015	Pv03	46474015	9.55259e-06	0.0636364	330	0.114575	0.00224963	6.45712
Pv2.1_03_47198512	Pv03	47198512	9.8692e-06	0.0742424	330	0.114382	0.00226751	6.42634
Pv2.1_03_46474012	Pv03	46474012	1.29587e-05	0.0651515	330	0.112776	0.00290645	6.3212
Pv2.1_03_45923685	Pv03	45923685	1.34561e-05	0.0893939	330	0.112555	0.00294782	5.91112
Pv2.1_03_46474027	Pv03	46474027	1.50924e-05	0.0651515	330	0.111879	0.00323114	6.25924
Pv2.1_03_42941600	Pv03	42941600	1.6125e-05	0.0378788	330	0.111491	0.0033755	-7.16877
Pv2.1_03_51884878	Pv03	51884878	1.69909e-05	0.204545	330	0.111183	0.00347945	4.6266
Pv2.1_05_4324924	Pv05	4324924	1.74518e-05	0.0393939	330	0.111026	0.00349779	7.78173
Pv2.1_03_51884848	Pv03	51884848	1.81491e-05	0.206061	330	0.110796	0.00356176	4.55213
Pv2.1_03_51055568	Pv03	51055568	2.06972e-05	0.142424	330	0.110026	0.00397894	-5.23336
Pv2.1_03_51884908	Pv03	51884908	2.1247e-05	0.2	330	0.109872	0.00400293	4.6153
Pv2.1_03_45563378	Pv03	45563378	2.2991e-05	0.0636364	330	0.10941	0.00424657	6.20775
Pv2.1_03_46989090	Pv03	46989090	2.44892e-05	0.0545455	330	0.109041	0.0044363	-6.58628
Pv2.1_03_51643222	Pv03	51643222	2.58771e-05	0.124242	330	0.108718	0.00443894	-4.63808
Pv2.1_03_52011267	Pv03	52011267	2.59174e-05	0.159091	330	0.108709	0.00443894	4.5854
Pv2.1_03_52011272	Pv03	52011272	2.59174e-05	0.159091	330	0.108709	0.00443894	4.5854
Pv2.1_03_51643214	Pv03	51643214	2.7591e-05	0.124242	330	0.108344	0.0046412	4.60594
Pv2.1_03_45563339	Pv03	45563339	3.06397e-05	0.0666667	330	0.107732	0.00506362	5.99532
Pv2.1_03_46646430	Pv03	46646430	3.21035e-05	0.121212	330	0.107459	0.00514834	5.36265
Pv2.1_03_47053396	Pv03	47053396	3.32064e-05	0.0712121	330	0.107262	0.00514834	5.93856
Pv2.1_03_45538556	Pv03	45538556	3.33385e-05	0.165152	330	0.107239	0.00514834	-4.78579
Pv2.1_03_45538554	Pv03	45538554	3.33385e-05	0.165152	330	0.107239	0.00514834	4.78579
Pv2.1_03_44319494	Pv03	44319494	3.5341e-05	0.0984848	330	0.106899	0.00536955	5.56143
Pv2.1_03_52030234	Pv03	52030234	3.73915e-05	0.213636	330	0.106571	0.00559091	-4.46929
Pv2.1_03_46368030	Pv03	46368030	3.83993e-05	0.159091	330	0.106416	0.00565189	-4.87728
Pv2.1_03_52018428	Pv03	52018428	4.05026e-05	0.222727	330	0.106106	0.00573368	-4.41711
Pv2.1_07_5946397	Pv07	5946397	4.06194e-05	0.0409091	330	0.106089	0.00573368	-6.70571
Pv2.1_03_46989144	Pv03	46989144	4.0781e-05	0.0590909	330	0.106066	0.00573368	-6.22369
Pv2.1_03_51562550	Pv03	51562550	4.5709e-05	0.113636	330	0.105403	0.00633204	4.74667
Pv2.1_03_45538572	Pv03	45538572	4.74478e-05	0.166667	330	0.105186	0.00647765	-4.65623
Pv2.1_03_52031367	Pv03	52031367	5.04314e-05	0.204545	330	0.104832	0.00678663	4.2021
Pv2.1_03_47041004	Pv03	47041004	7.07103e-05	0.160606	330	0.102874	0.00938156	4.94187
Pv2.1_03_47194385	Pv03	47194385	8.73484e-05	0.145455	330	0.101654	0.0114281	4.97226
Pv2.1_03_49162906	Pv03	49162906	0.000106008	0.35303	330	0.100539	0.0136794	-3.1699
Pv2.1_03_46813584	Pv03	46813584	0.000112785	0.0742424	330	0.100183	0.0143572	-5.72535
Pv2.1_03_44441461	Pv03	44441461	0.000139995	0.0712121	330	0.0989421	0.0175834	-5.42857
Pv2.1_03_45938868	Pv03	45938868	0.000143651	0.0848485	330	0.0987944	0.0178052	6.0005
Pv2.1_03_49162904	Pv03	49162904	0.000146685	0.35303	330	0.0986746	0.0179451	3.10913
Pv2.1_03_46368024	Pv03	46368024	0.000150171	0.162121	330	0.0985401	0.018136	4.43315
Pv2.1_03_51441940	Pv03	51441940	0.000154918	0.181818	330	0.0983619	0.0184725	3.76329
Pv2.1_03_51614160	Pv03	51614160	0.00015824	0.206061	330	0.0982404	0.0186327	3.59635
Pv2.1_03_51355574	Pv03	51355574	0.00017186	0.166667	330	0.0977681	0.0198667	3.91514
Pv2.1_03_47198435	Pv03	47198435	0.000172937	0.080303	330	0.0977324	0.0198667	5.50026
Pv2.1_05_4324181	Pv05	4324181	0.000184217	0.0575758	330	0.0973713	0.0208366	5.7318
Pv2.1_03_44105065	Pv03	44105065	0.00018698	0.0651515	330	0.0972862	0.0208366	-5.49409
Pv2.1_03_51140008	Pv03	51140008	0.000188016	0.15	330	0.0972547	0.0208366	-3.86307
Pv2.1_03_51263398	Pv03	51263398	0.00019241	0.130303	330	0.0971227	0.0210756	-4.00968
Pv2.1_05_11079702	Pv05	11079702	0.000226205	0.0469697	330	0.0961999	0.0244926	6.38475
Pv2.1_03_51763641	Pv03	51763641	0.000235758	0.198485	330	0.0959644	0.0252368	3.69578
Pv2.1_05_904079	Pv05	904079	0.000273347	0.183333	330	0.0951229	0.0289318	4.18463
Pv2.1_11_3213751	Pv011	3213751	0.000278833	0.0439394	330	0.09501	0.0291845	5.96184
Pv2.1_03_46149306	Pv03	46149306	0.00030314	0.128788	330	0.0945355	0.03138	-4.67102
Pv2.1_03_51884967	Pv03	51884967	0.000312971	0.210606	330	0.0943544	0.0320455	-3.82254
Pv2.1_05_11435554	Pv05	11435554	0.000372751	0.0530303	330	0.0933643	0.0377561	5.79291
Pv2.1_03_51135377	Pv03	51135377	0.000390601	0.156061	330	0.0930997	0.0391433	-3.64112
Pv2.1_03_45455073	Pv03	45455073	0.000404504	0.216667	330	0.092902	0.0398593	-4.00341
Pv2.1_05_904055	Pv05	904055	0.000406209	0.186364	330	0.0928783	0.0398593	4.02713
Pv2.1_03_46044043	Pv03	46044043	0.000429377	0.113636	330	0.092565	0.0416983	-5.22665
Pv2.1_03_47310716	Pv03	47310716	0.00050979	0.0893939	330	0.0915971	0.0490023	-4.66778
Pv2.1_03_51644134	Pv03	51644134	0.000522405	0.198485	330	0.0914594	0.0492049	-3.46676
Pv2.1_05_4402547	Pv05	4402547	0.000523942	0.0515152	330	0.0914429	0.0492049	-5.51452
Pv2.1_03_51763562	Pv03	51763562	0.000527569	0.186364	330	0.0914041	0.0492049	-3.52265
Pv2.1_03_51614235	Pv03	51614235	0.000565709	0.254545	330	0.0910114	0.0522449	3.27081
Pv2.1_03_47089899	Pv03	47089899	0.000606762	0.112121	330	0.0906177	0.0554922	-4.41704
Pv2.1_03_51115160	Pv03	51115160	0.000618636	0.145455	330	0.0905089	0.0558561	-3.63782
Pv2.1_03_44694667	Pv03	44694667	0.000623048	0.19697	330	0.090469	0.0558561	3.96206
Pv2.1_03_45404354	Pv03	45404354	0.000628529	0.106061	330	0.0904198	0.0558561	4.42427
Pv2.1_03_46030752	Pv03	46030752	0.000666425	0.109091	330	0.0900914	0.0585329	-4.35029
Pv2.1_09_38007501	Pv09	38007501	0.000679412	0.0333333	330	0.0899832	0.0585329	-6.66106
Pv2.1_03_53007365	Pv03	53007365	0.000683468	0.0409091	330	0.0899498	0.0585329	6.03096
Pv2.1_03_51140027	Pv03	51140027	0.000683505	0.168182	330	0.0899495	0.0585329	-3.37867
Pv2.1_03_51934878	Pv03	51934878	0.00072692	0.242424	330	0.0896044	0.06169	3.48447
Pv2.1_03_52011156	Pv03	52011156	0.000806705	0.171212	330	0.0890217	0.0678496	3.54412
Pv2.1_05_10694933	Pv05	10694933	0.000828226	0.0651515	330	0.0888745	0.0690433	-5.15009
Pv2.1_03_46918376	Pv03	46918376	0.000853815	0.136364	330	0.0887045	0.0705521	-4.10287
Pv2.1_03_44179542	Pv03	44179542	0.000894264	0.2	330	0.0884461	0.0732519	-3.89684
Pv2.1_03_51345368	Pv03	51345368	0.000910644	0.127273	330	0.0883448	0.0739506	3.53968
Pv2.1_03_51914965	Pv03	51914965	0.000930828	0.219697	330	0.0882225	0.0749436	-3.74274
Pv2.1_03_45521739	Pv03	45521739	0.000957193	0.175758	330	0.0880668	0.0760734	-3.90035
Pv2.1_03_45721998	Pv03	45721998	0.000968974	0.127273	330	0.0879986	0.0760734	-4.05186
Pv2.1_05_11435725	Pv05	11435725	0.000969088	0.0969697	330	0.0879979	0.0760734	-4.48035
Pv2.1_03_45219047	Pv03	45219047	0.000994743	0.0848485	330	0.0878523	0.0771289	-4.3322
Pv2.1_03_51140159	Pv03	51140159	0.00099891	0.175758	330	0.087829	0.0771289	3.26676
Pv2.1_03_45959237	Pv03	45959237	0.00104928	0.119697	330	0.0875551	0.0803593	-4.14281
Pv2.1_11_4980891	Pv011	4980891	0.00106892	0.168182	330	0.0874519	0.0812031	3.42181
Pv2.1_03_45481021	Pv03	45481021	0.00107855	0.163636	330	0.0874019	0.0812798	-3.62202
Pv2.1_03_51763568	Pv03	51763568	0.00110612	0.187879	330	0.0872616	0.0826955	3.29885
Pv2.1_10_43254522	Pv010	43254522	0.00115529	0.0621212	330	0.0870198	0.0856919	4.00543
Pv2.1_03_42095646	Pv03	42095646	0.00120442	0.340909	330	0.0867884	0.0886375	2.79641
Pv2.1_03_51372397	Pv03	51372397	0.00129451	0.148485	330	0.0863881	0.0945291	-3.36672
Pv2.1_03_46149483	Pv03	46149483	0.00143095	0.134848	330	0.0858329	0.103689	3.90398
Pv2.1_07_39740472	Pv07	39740472	0.00146594	0.312121	330	0.0856992	0.105413	2.70055
Pv2.1_03_42226387	Pv03	42226387	0.00148258	0.0712121	330	0.0856367	0.105802	-4.72659
Pv2.1_10_24039075	Pv010	24039075	0.00154025	0.0757576	330	0.0854257	0.109091	3.81226
Pv2.1_03_52202396	Pv03	52202396	0.00157416	0.107576	330	0.0853053	0.110661	-3.68142
Pv2.1_06_23868436	Pv06	23868436	0.0016273	0.130303	330	0.0851219	0.113549	3.16372
Pv2.1_05_8530078	Pv05	8530078	0.00180742	0.195455	330	0.0845427	0.124211	3.45352
Pv2.1_07_39730789	Pv07	39730789	0.001819	0.284848	330	0.0845075	0.124211	-2.61275
Pv2.1_05_5744386	Pv05	5744386	0.00181966	0.10303	330	0.0845055	0.124211	3.94297
Pv2.1_03_47053631	Pv03	47053631	0.0018393	0.148485	330	0.0844464	0.124649	-4.01162
Pv2.1_04_20337332	Pv04	20337332	0.00191707	0.422727	330	0.0842183	0.128992	3.79906
Pv2.1_03_51934962	Pv03	51934962	0.00212533	0.239394	330	0.0836511	0.141561	3.09592
Pv2.1_03_51297744	Pv03	51297744	0.00213394	0.243939	330	0.0836289	0.141561	3.04474
Pv2.1_03_47193445	Pv03	47193445	0.00215417	0.174242	330	0.083577	0.141904	3.84532
Pv2.1_11_1463408	Pv011	1463408	0.00217085	0.0484848	330	0.0835346	0.14201	4.78039
Pv2.1_03_51297886	Pv03	51297886	0.00225253	0.233333	330	0.0833319	0.146337	3.09717
Pv2.1_05_21008551	Pv05	21008551	0.00245044	0.0666667	330	0.0828701	0.157641	-4.43098
Pv2.1_03_50951022	Pv03	50951022	0.00246	0.154545	330	0.0828488	0.157641	-3.27179
Pv2.1_03_52508253	Pv03	52508253	0.00248827	0.113636	330	0.0827862	0.158375	3.48524
Pv2.1_05_11217017	Pv05	11217017	0.00263646	0.0833333	330	0.0824695	0.166681	4.11297
Pv2.1_03_42095387	Pv03	42095387	0.00275158	0.318182	330	0.0822358	0.172799	2.67445
Pv2.1_03_51290959	Pv03	51290959	0.00292574	0.324242	330	0.0819006	0.18252	2.53394
Pv2.1_03_47089537	Pv03	47089537	0.00297254	0.163636	330	0.081814	0.184219	-3.54723
Pv2.1_05_3025982	Pv05	3025982	0.00304654	0.0469697	330	0.0816799	0.187571	4.92731
Pv2.1_08_60638729	Pv08	60638729	0.00312723	0.101515	330	0.0815373	0.191289	-3.33353
Pv2.1_03_43238894	Pv03	43238894	0.00321226	0.198485	330	0.0813912	0.195222	3.18809
Pv2.1_03_53059201	Pv03	53059201	0.00325812	0.0378788	330	0.081314	0.19674	-5.22464
Pv2.1_03_45934794	Pv03	45934794	0.00329292	0.210606	330	0.0812561	0.197575	-3.30414
Pv2.1_03_51934861	Pv03	51934861	0.00338975	0.333333	330	0.0810984	0.202097	2.32415
Pv2.1_03_52617560	Pv03	52617560	0.0034195	0.124242	330	0.0810508	0.202589	3.20848
Pv2.1_11_48620367	Pv011	48620367	0.00360244	0.109091	330	0.0807675	0.211231	-3.84577
Pv2.1_03_46894759	Pv03	46894759	0.00362703	0.118182	330	0.0807305	0.211231	3.81654
Pv2.1_07_39844718	Pv07	39844718	0.00363263	0.30303	330	0.0807221	0.211231	2.35159
Pv2.1_03_47089716	Pv03	47089716	0.00366836	0.156061	330	0.080669	0.212	3.59771
Pv2.1_05_11942002	Pv05	11942002	0.00371778	0.080303	330	0.0805963	0.213546	4.28897
Pv2.1_03_51679931	Pv03	51679931	0.00379375	0.231818	330	0.0804865	0.216589	2.8373
Pv2.1_07_39844941	Pv07	39844941	0.00403767	0.268182	330	0.0801486	0.229126	-2.36023
Pv2.1_03_52617569	Pv03	52617569	0.00408073	0.124242	330	0.0800911	0.230182	-3.12949
Pv2.1_05_38485780	Pv05	38485780	0.00419303	0.136364	330	0.079944	0.235109	-3.38477
Pv2.1_04_45326811	Pv04	45326811	0.00426173	0.133333	330	0.0798561	0.237547	-2.81146
Pv2.1_06_18250121	Pv06	18250121	0.00450677	0.231818	330	0.0795537	0.249708	2.1851
Pv2.1_02_947186	Pv02	947186	0.00453291	0.451515	330	0.0795224	0.249708	1.99492
Pv2.1_05_7576943	Pv05	7576943	0.00459756	0.0651515	330	0.0794459	0.251797	-4.31912
Pv2.1_02_45145238	Pv02	45145238	0.00466225	0.415152	330	0.0793704	0.253863	-2.12117
Pv2.1_11_1276594	Pv011	1276594	0.00482142	0.169697	330	0.0791892	0.260169	-2.49491
Pv2.1_11_1276636	Pv011	1276636	0.00483329	0.0984848	330	0.0791759	0.260169	-2.9168
Pv2.1_03_47041200	Pv03	47041200	0.00489529	0.171212	330	0.0791071	0.262009	3.37439
Pv2.1_03_43155171	Pv03	43155171	0.00503636	0.142424	330	0.0789539	0.268037	3.40211
Pv2.1_09_20910015	Pv09	20910015	0.0052493	0.10303	330	0.0787308	0.276359	-3.69707
Pv2.1_05_38485802	Pv05	38485802	0.00525141	0.134848	330	0.0787286	0.276359	-3.3297
Pv2.1_03_43673807	Pv03	43673807	0.00533728	0.0924242	330	0.0786413	0.277921	3.50157
Pv2.1_11_49117884	Pv011	49117884	0.00534009	0.130303	330	0.0786384	0.277921	3.13691
Pv2.1_05_9252173	Pv05	9252173	0.00541266	0.110606	330	0.0785658	0.28015	3.54709
Pv2.1_03_50904207	Pv03	50904207	0.00582826	0.143939	330	0.0781681	0.299336	3.10655
Pv2.1_05_7190835	Pv05	7190835	0.0058469	0.0818182	330	0.0781509	0.299336	3.72361
Pv2.1_03_45934687	Pv03	45934687	0.00588033	0.157576	330	0.0781203	0.29942	3.29698
Pv2.1_03_45224781	Pv03	45224781	0.00606902	0.101515	330	0.0779508	0.307367	3.47171
Pv2.1_03_51355857	Pv03	51355857	0.00626002	0.248485	330	0.0777846	0.315344	-2.72165
Pv2.1_03_45934652	Pv03	45934652	0.00653644	0.159091	330	0.0775531	0.327517	3.21896
Pv2.1_03_51140093	Pv03	51140093	0.00661937	0.198485	330	0.0774856	0.329918	-2.86298
Pv2.1_03_51074700	Pv03	51074700	0.0066715	0.222727	330	0.0774436	0.330766	2.72395
Pv2.1_03_43672931	Pv03	43672931	0.00693977	0.157576	330	0.0772327	0.342265	-2.7641
Pv2.1_03_43010181	Pv03	43010181	0.00706268	0.221212	330	0.0771388	0.346513	2.78197
Pv2.1_05_6365631	Pv05	6365631	0.00724312	0.0636364	330	0.0770041	0.35333	-4.10802
Pv2.1_05_5744275	Pv05	5744275	0.00729354	0.107576	330	0.076967	0.35333	3.34058
Pv2.1_05_11216803	Pv05	11216803	0.00731415	0.0621212	330	0.076952	0.35333	3.91064
Pv2.1_07_39797458	Pv07	39797458	0.00739574	0.262121	330	0.0768927	0.354183	-2.11583
Pv2.1_02_49171249	Pv02	49171249	0.00742972	0.257576	330	0.0768683	0.354183	-2.61813
Pv2.1_11_1248765	Pv011	1248765	0.00744462	0.225758	330	0.0768576	0.354183	-2.25856
Pv2.1_11_49117898	Pv011	49117898	0.00761436	0.131818	330	0.0767373	0.360438	2.99113
Pv2.1_03_52309206	Pv03	52309206	0.00781872	0.231818	330	0.0765961	0.367217	-2.68237
Pv2.1_03_47209063	Pv03	47209063	0.00785498	0.19697	330	0.0765715	0.367217	-3.23341
Pv2.1_02_47364360	Pv02	47364360	0.0078745	0.160606	330	0.0765583	0.367217	2.28561
Pv2.1_11_3950000	Pv011	3950000	0.00799412	0.195455	330	0.0764779	0.370959	2.62905
Pv2.1_05_11979552	Pv05	11979552	0.00804064	0.121212	330	0.076447	0.371288	3.3826
Pv2.1_05_7726414	Pv05	7726414	0.00814701	0.0469697	330	0.0763771	0.374365	5.35855
Pv2.1_11_52982968	Pv011	52982968	0.00831769	0.137879	330	0.0762668	0.378348	3.29503
Pv2.1_11_1248669	Pv011	1248669	0.00838352	0.145455	330	0.0762248	0.378348	2.79631
Pv2.1_11_1276847	Pv011	1276847	0.00840563	0.190909	330	0.0762108	0.378348	2.24485
Pv2.1_03_42105184	Pv03	42105184	0.00841687	0.342424	330	0.0762037	0.378348	-2.29774
Pv2.1_03_52617623	Pv03	52617623	0.00849652	0.154545	330	0.0761536	0.378348	-2.74075
Pv2.1_02_455211	Pv02	455211	0.00852002	0.140909	330	0.0761389	0.378348	2.5321
Pv2.1_05_4187564	Pv05	4187564	0.00852308	0.0727273	330	0.076137	0.378348	3.84249
Pv2.1_03_50652595	Pv03	50652595	0.00855501	0.156061	330	0.0761172	0.378348	-3.41984
Pv2.1_03_50910154	Pv03	50910154	0.00899197	0.160606	330	0.0758526	0.395815	-2.79466
Pv2.1_02_43919202	Pv02	43919202	0.0094953	0.0954545	330	0.0755637	0.416026	-3.38451
Pv2.1_11_49117876	Pv011	49117876	0.00961386	0.127273	330	0.075498	0.418102	-2.96108
Pv2.1_03_45893155	Pv03	45893155	0.00963143	0.221212	330	0.0754883	0.418102	-3.0479
Pv2.1_11_526518	Pv011	526518	0.00984078	0.110606	330	0.0753744	0.424685	-3.06891
Pv2.1_06_18250035	Pv06	18250035	0.00991878	0.218182	330	0.0753327	0.424685	1.97805
Pv2.1_09_36711810	Pv09	36711810	0.0099274	0.0409091	330	0.0753281	0.424685	4.25982
Pv2.1_03_43625645	Pv03	43625645	0.00996341	0.0969697	330	0.0753089	0.424685	3.09421
Pv2.1_05_38346402	Pv05	38346402	0.0100177	0.0757576	330	0.0752802	0.425075	-3.43758
Pv2.1_03_51355688	Pv03	51355688	0.0105258	0.148485	330	0.0750186	0.444634	2.64192
Pv2.1_06_18392471	Pv06	18392471	0.0105977	0.181818	330	0.0749827	0.44567	-2.07322
Pv2.1_07_39620945	Pv07	39620945	0.0109531	0.251515	330	0.0748085	0.458571	2.20777
Pv2.1_03_51024593	Pv03	51024593	0.0111181	0.240909	330	0.0747297	0.461539	2.50954
Pv2.1_03_46162662	Pv03	46162662	0.011122	0.316667	330	0.0747278	0.461539	2.3228
Pv2.1_08_15433616	Pv08	15433616	0.0112466	0.301515	330	0.0746691	0.464663	1.95461
Pv2.1_11_1341682	Pv011	1341682	0.0114598	0.0409091	330	0.0745701	0.471405	-3.85625
Pv2.1_10_41917843	Pv010	41917843	0.0115488	0.245455	330	0.0745294	0.472998	-2.36306
Pv2.1_05_20778683	Pv05	20778683	0.0117245	0.0909091	330	0.0744498	0.476535	3.15427
Pv2.1_03_45934621	Pv03	45934621	0.0117363	0.163636	330	0.0744445	0.476535	2.95177
Pv2.1_09_10273524	Pv09	10273524	0.0119333	0.148485	330	0.0743569	0.479293	-2.35315
Pv2.1_03_45934831	Pv03	45934831	0.0120006	0.187879	330	0.0743274	0.479293	2.89855
Pv2.1_01_50367737	Pv01	50367737	0.0120069	0.112121	330	0.0743246	0.479293	-3.29404
Pv2.1_03_50904547	Pv03	50904547	0.0121048	0.145455	330	0.0742819	0.479293	2.83037
Pv2.1_03_50904549	Pv03	50904549	0.0121048	0.145455	330	0.0742819	0.479293	2.83037
Pv2.1_03_42105239	Pv03	42105239	0.0121095	0.337879	330	0.0742798	0.479293	-2.19371
Pv2.1_04_37568727	Pv04	37568727	0.0123231	0.416667	330	0.0741879	0.485705	-2.53632
Pv2.1_03_42079891	Pv03	42079891	0.0127346	0.287879	330	0.0740153	0.499834	-2.28472
Pv2.1_11_3831717	Pv011	3831717	0.0128338	0.142424	330	0.0739746	0.500163	-2.23349
Pv2.1_10_2389221	Pv010	2389221	0.0128844	0.0378788	330	0.073954	0.500163	4.58383
Pv2.1_03_53339164	Pv03	53339164	0.0129023	0.186364	330	0.0739467	0.500163	2.76473
Pv2.1_11_1248601	Pv011	1248601	0.0131248	0.163636	330	0.073857	0.502644	2.61737
Pv2.1_06_24687656	Pv06	24687656	0.0131435	0.069697	330	0.0738495	0.502644	-3.34155
Pv2.1_06_24687657	Pv06	24687657	0.0131435	0.069697	330	0.0738495	0.502644	-3.34155
Pv2.1_02_43578781	Pv02	43578781	0.0131797	0.30303	330	0.0738351	0.502644	2.63298
Pv2.1_03_42105196	Pv03	42105196	0.0132851	0.340909	330	0.0737933	0.504618	2.15831
Pv2.1_03_52855613	Pv03	52855613	0.0135239	0.119697	330	0.0736999	0.511626	-3.67419
Pv2.1_07_12431242	Pv07	12431242	0.013781	0.0590909	330	0.0736013	0.519267	-3.49592
Pv2.1_01_51167055	Pv01	51167055	0.0140347	0.124242	330	0.0735058	0.525844	3.16813
Pv2.1_05_6597219	Pv05	6597219	0.0140672	0.181818	330	0.0734937	0.525844	-2.89847
Pv2.1_09_38235040	Pv09	38235040	0.0144354	0.0439394	330	0.0733586	0.537476	-4.20601
Pv2.1_03_2778706	Pv03	2778706	0.0147925	0.468182	330	0.0732309	0.548603	-1.49216
Pv2.1_09_36698279	Pv09	36698279	0.0152672	0.0984848	330	0.073066	0.563987	3.17058
Pv2.1_11_1248579	Pv011	1248579	0.0153877	0.166667	330	0.0730249	0.56622	-2.55988
Pv2.1_05_39634064	Pv05	39634064	0.0158948	0.0378788	330	0.0728559	0.580345	-4.57374
Pv2.1_05_39634065	Pv05	39634065	0.0158948	0.0378788	330	0.0728559	0.580345	4.57374
Pv2.1_02_19423818	Pv02	19423818	0.0160622	0.213636	330	0.0728013	0.582806	2.84582
Pv2.1_09_8495739	Pv09	8495739	0.0160859	0.440909	330	0.0727936	0.582806	1.84774
Pv2.1_08_7377355	Pv08	7377355	0.0161922	0.145455	330	0.0727593	0.583708	2.40815
Pv2.1_09_29311036	Pv09	29311036	0.0162596	0.227273	330	0.0727377	0.583708	-2.22803
Pv2.1_11_1297446	Pv011	1297446	0.0162967	0.0666667	330	0.0727259	0.583708	3.36241
Pv2.1_03_42140988	Pv03	42140988	0.016415	0.115152	330	0.0726882	0.584371	-2.80731
Pv2.1_02_43806158	Pv02	43806158	0.0164428	0.224242	330	0.0726794	0.584371	-2.76961
Pv2.1_08_2094560	Pv08	2094560	0.0165014	0.15	330	0.0726609	0.584371	-2.68933
Pv2.1_11_1259310	Pv011	1259310	0.0165952	0.119697	330	0.0726314	0.585495	2.6189
Pv2.1_02_19423859	Pv02	19423859	0.0170062	0.207576	330	0.0725042	0.595114	2.81322
Pv2.1_11_3949999	Pv011	3949999	0.0170774	0.180303	330	0.0724825	0.595114	2.60422
Pv2.1_10_41917845	Pv010	41917845	0.0170898	0.292424	330	0.0724787	0.595114	1.99329
Pv2.1_09_29311037	Pv09	29311037	0.0171206	0.231818	330	0.0724694	0.595114	-2.20797
Pv2.1_03_42222242	Pv03	42222242	0.017301	0.0893939	330	0.0724149	0.599174	-3.16217
Pv2.1_03_51493628	Pv03	51493628	0.0174606	0.322727	330	0.0723672	0.602488	2.01402
Pv2.1_05_10952000	Pv05	10952000	0.0176281	0.0545455	330	0.0723176	0.606048	-3.77138
Pv2.1_05_25543537	Pv05	25543537	0.0177197	0.0954545	330	0.0722907	0.606982	3.41373
Pv2.1_02_43806152	Pv02	43806152	0.0179665	0.221212	330	0.072219	0.610754	2.73944
Pv2.1_08_61186503	Pv08	61186503	0.0180035	0.412121	330	0.0722083	0.610754	-1.8014
Pv2.1_09_7335077	Pv09	7335077	0.0180244	0.284848	330	0.0722023	0.610754	-1.87736
Pv2.1_03_42855419	Pv03	42855419	0.018202	0.159091	330	0.0721515	0.613961	2.5497
Pv2.1_11_1259317	Pv011	1259317	0.0183066	0.130303	330	0.0721218	0.613961	2.55379
Pv2.1_07_39816199	Pv07	39816199	0.0183145	0.301515	330	0.0721195	0.613961	-1.99085
Pv2.1_10_5819638	Pv010	5819638	0.0185176	0.14697	330	0.0720624	0.618568	3.08872
Pv2.1_02_43439327	Pv02	43439327	0.0188055	0.207576	330	0.0719825	0.62064	-2.96628
Pv2.1_11_3950002	Pv011	3950002	0.0188483	0.181818	330	0.0719707	0.62064	2.55983
Pv2.1_05_11368205	Pv05	11368205	0.0189537	0.0893939	330	0.0719418	0.62064	-3.08943
Pv2.1_03_52855630	Pv03	52855630	0.0190033	0.122727	330	0.0719283	0.62064	-3.46411
Pv2.1_03_51024259	Pv03	51024259	0.0190398	0.272727	330	0.0719184	0.62064	2.29757
Pv2.1_11_1248671	Pv011	1248671	0.0190435	0.110606	330	0.0719174	0.62064	-2.93087
Pv2.1_11_3949998	Pv011	3949998	0.019105	0.180303	330	0.0719007	0.62064	2.62923
Pv2.1_05_4918733	Pv05	4918733	0.0191717	0.15	330	0.0718827	0.62064	-2.09977
Pv2.1_02_43578732	Pv02	43578732	0.0191819	0.30303	330	0.0718799	0.62064	2.47859
Pv2.1_05_38677356	Pv05	38677356	0.0193246	0.0454545	330	0.0718416	0.62064	3.73983
Pv2.1_03_45924642	Pv03	45924642	0.0193891	0.0530303	330	0.0718243	0.62064	3.86928
Pv2.1_02_43893276	Pv02	43893276	0.0194331	0.265152	330	0.0718126	0.62064	-2.47916
Pv2.1_10_5819635	Pv010	5819635	0.0194826	0.14697	330	0.0717994	0.62064	3.08572
Pv2.1_05_3268841	Pv05	3268841	0.0195021	0.0363636	330	0.0717943	0.62064	3.88721
Pv2.1_04_47069749	Pv04	47069749	0.0199434	0.207576	330	0.0716786	0.631965	-2.54729
Pv2.1_03_45934276	Pv03	45934276	0.020058	0.0666667	330	0.071649	0.631965	3.40946
Pv2.1_05_8305575	Pv05	8305575	0.0201473	0.187879	330	0.0716261	0.631965	-3.0839
Pv2.1_05_8305607	Pv05	8305607	0.0201473	0.187879	330	0.0716261	0.631965	3.0839
Pv2.1_05_38485757	Pv05	38485757	0.0202004	0.119697	330	0.0716125	0.631965	-2.96467
Pv2.1_03_52326456	Pv03	52326456	0.0202787	0.201515	330	0.0715925	0.631965	-2.38707
Pv2.1_03_45924785	Pv03	45924785	0.0203414	0.187879	330	0.0715766	0.631965	-2.70942
Pv2.1_10_42388033	Pv010	42388033	0.0203946	0.104545	330	0.0715631	0.631965	-2.92507
Pv2.1_07_1218084	Pv07	1218084	0.0204998	0.0863636	330	0.0715366	0.632993	-3.39367
Pv2.1_03_51074559	Pv03	51074559	0.0205622	0.20303	330	0.0715209	0.632993	2.38053
Pv2.1_03_45934144	Pv03	45934144	0.0207177	0.0636364	330	0.071482	0.634063	3.62169
Pv2.1_08_52214523	Pv08	52214523	0.020792	0.206061	330	0.0714635	0.634063	-1.85593
Pv2.1_03_41092800	Pv03	41092800	0.0207989	0.416667	330	0.0714618	0.634063	1.66037
Pv2.1_03_42693044	Pv03	42693044	0.0210424	0.163636	330	0.0714018	0.639416	2.51746
Pv2.1_05_38485795	Pv05	38485795	0.0211842	0.121212	330	0.0713672	0.641656	2.94106
Pv2.1_01_47574615	Pv01	47574615	0.0213655	0.19697	330	0.0713233	0.645074	-2.97519
Pv2.1_10_42388034	Pv010	42388034	0.021546	0.1	330	0.07128	0.646379	2.92021
Pv2.1_10_42388055	Pv010	42388055	0.021546	0.1	330	0.07128	0.646379	2.92021
Pv2.1_05_8305599	Pv05	8305599	0.0217385	0.189394	330	0.0712342	0.649751	-3.03073
Pv2.1_09_36711828	Pv09	36711828	0.021852	0.0454545	330	0.0712074	0.649751	3.73215
Pv2.1_11_2078046	Pv011	2078046	0.0218653	0.169697	330	0.0712042	0.649751	2.28682
Pv2.1_10_40413016	Pv010	40413016	0.0219691	0.178788	330	0.0711799	0.649921	2.70625
Pv2.1_07_39793760	Pv07	39793760	0.0220882	0.274242	330	0.071152	0.649921	-1.81601
Pv2.1_03_42144844	Pv03	42144844	0.0221167	0.198485	330	0.0711454	0.649921	-2.58392
Pv2.1_05_4372734	Pv05	4372734	0.022147	0.121212	330	0.0711384	0.649921	-2.46857
Pv2.1_03_51024539	Pv03	51024539	0.022391	0.228788	330	0.071082	0.655042	-2.30116
Pv2.1_09_36680441	Pv09	36680441	0.0227143	0.169697	330	0.0710083	0.662442	-2.63674
Pv2.1_07_40005075	Pv07	40005075	0.0228881	0.136364	330	0.0709692	0.665164	-2.33169
Pv2.1_02_40103834	Pv02	40103834	0.0230809	0.177273	330	0.0709261	0.665164	-2.6093
Pv2.1_07_3889647	Pv07	3889647	0.0231112	0.372727	330	0.0709193	0.665164	-1.79543
Pv2.1_05_11701521	Pv05	11701521	0.023154	0.183333	330	0.0709099	0.665164	-2.505
Pv2.1_03_42856778	Pv03	42856778	0.0231607	0.0969697	330	0.0709084	0.665164	2.72052
Pv2.1_11_1389740	Pv011	1389740	0.0235237	0.331818	330	0.0708285	0.673535	1.72692
Pv2.1_11_49021611	Pv011	49021611	0.0236554	0.189394	330	0.0707999	0.675255	2.35956
Pv2.1_03_50254099	Pv03	50254099	0.0239495	0.318182	330	0.0707365	0.680261	1.9093
Pv2.1_06_22634820	Pv06	22634820	0.0239752	0.0893939	330	0.070731	0.680261	-3.00135
Pv2.1_05_18531701	Pv05	18531701	0.0242877	0.151515	330	0.0706646	0.68485	-2.70131
Pv2.1_11_1259272	Pv011	1259272	0.0243381	0.156061	330	0.070654	0.68485	-2.36352
Pv2.1_03_42093336	Pv03	42093336	0.0243551	0.306061	330	0.0706505	0.68485	2.00675
Pv2.1_05_4913487	Pv05	4913487	0.0246732	0.1	330	0.070584	0.691731	-2.28888
Pv2.1_07_3919674	Pv07	3919674	0.0248284	0.375758	330	0.0705519	0.694016	-1.74602
Pv2.1_06_18392444	Pv06	18392444	0.0249137	0.181818	330	0.0705343	0.69434	-1.81794
Pv2.1_01_44604072	Pv01	44604072	0.0250005	0.287879	330	0.0705165	0.694704	-1.58671
Pv2.1_03_45924803	Pv03	45924803	0.0251545	0.190909	330	0.0704851	0.696502	2.60211
Pv2.1_06_4635633	Pv06	4635633	0.0252683	0.157576	330	0.070462	0.696502	-2.58897
Pv2.1_02_49387277	Pv02	49387277	0.025287	0.113636	330	0.0704582	0.696502	-2.5203
Pv2.1_02_49430328	Pv02	49430328	0.0254584	0.0893939	330	0.0704237	0.6982	-2.57365
Pv2.1_11_3840187	Pv011	3840187	0.0254969	0.265152	330	0.0704159	0.6982	1.92895
Pv2.1_11_1297441	Pv011	1297441	0.0258909	0.0666667	330	0.0703376	0.706933	3.10094
Pv2.1_11_1382014	Pv011	1382014	0.0262029	0.0924242	330	0.0702764	0.713385	-2.81117
Pv2.1_03_51030756	Pv03	51030756	0.0269421	0.124242	330	0.0701344	0.730158	-3.06167
Pv2.1_07_205988	Pv07	205988	0.026974	0.180303	330	0.0701283	0.730158	2.50894
Pv2.1_09_35143767	Pv09	35143767	0.0272064	0.128788	330	0.0700846	0.732637	2.13631
Pv2.1_02_44804246	Pv02	44804246	0.0272211	0.281818	330	0.0700818	0.732637	1.83785
Pv2.1_03_52480869	Pv03	52480869	0.0274584	0.184848	330	0.0700376	0.736917	2.45511
Pv2.1_10_42388029	Pv010	42388029	0.0276028	0.10303	330	0.0700109	0.738155	-2.77021
Pv2.1_11_51322320	Pv011	51322320	0.0277137	0.187879	330	0.0699904	0.738155	-2.61223
Pv2.1_11_49117262	Pv011	49117262	0.0277396	0.101515	330	0.0699857	0.738155	2.5546
Pv2.1_08_52399091	Pv08	52399091	0.0278888	0.29697	330	0.0699584	0.740035	1.70874
Pv2.1_11_49714814	Pv011	49714814	0.0280305	0.109091	330	0.0699326	0.74064	2.83729
Pv2.1_07_39621091	Pv07	39621091	0.0280689	0.243939	330	0.0699256	0.74064	-1.91973
Pv2.1_05_38605401	Pv05	38605401	0.0281548	0.0772727	330	0.06991	0.740832	2.87364
Pv2.1_04_47069710	Pv04	47069710	0.0283574	0.207576	330	0.0698735	0.741446	2.33615
Pv2.1_01_703233	Pv01	703233	0.0284011	0.339394	330	0.0698657	0.741446	1.59597
Pv2.1_07_40010965	Pv07	40010965	0.0284824	0.298485	330	0.0698512	0.741446	1.79906
Pv2.1_03_51140333	Pv03	51140333	0.0284929	0.286364	330	0.0698493	0.741446	-1.88393
Pv2.1_05_7576984	Pv05	7576984	0.0286069	0.104545	330	0.069829	0.74236	2.52069
Pv2.1_10_42388062	Pv010	42388062	0.0287211	0.101515	330	0.0698087	0.743276	2.75423
Pv2.1_03_51024482	Pv03	51024482	0.0289143	0.213636	330	0.0697746	0.746227	2.25589
Pv2.1_07_3919518	Pv07	3919518	0.029338	0.377273	330	0.0697007	0.753529	1.73104
Pv2.1_03_45934237	Pv03	45934237	0.0294195	0.0606061	330	0.0696866	0.753529	3.35721
Pv2.1_11_31223788	Pv011	31223788	0.02948	0.104545	330	0.0696761	0.753529	3.12552
Pv2.1_05_6373102	Pv05	6373102	0.0295172	0.127273	330	0.0696697	0.753529	2.67503
Pv2.1_03_53378052	Pv03	53378052	0.030112	0.1	330	0.0695684	0.766635	2.94733
Pv2.1_07_3919503	Pv07	3919503	0.0302367	0.378788	330	0.0695475	0.767736	-1.72066
Pv2.1_04_311717	Pv04	311717	0.0304599	0.0863636	330	0.0695102	0.771322	-2.90533
Pv2.1_03_52508041	Pv03	52508041	0.0308004	0.130303	330	0.0694538	0.777855	-2.54995
Pv2.1_05_4462664	Pv05	4462664	0.0309961	0.0742424	330	0.0694217	0.780704	-2.7462
Pv2.1_02_49430310	Pv02	49430310	0.0311064	0.0893939	330	0.0694037	0.781392	-2.46845
Pv2.1_02_43624206	Pv02	43624206	0.0317457	0.172727	330	0.0693007	0.787168	-2.83465
Pv2.1_10_432186	Pv010	432186	0.0319268	0.225758	330	0.0692719	0.787168	-1.83465
Pv2.1_03_38235279	Pv03	38235279	0.0320181	0.137879	330	0.0692574	0.787168	2.84123
Pv2.1_11_31224009	Pv011	31224009	0.0320314	0.101515	330	0.0692553	0.787168	-3.08647
Pv2.1_03_52480841	Pv03	52480841	0.0320394	0.139394	330	0.0692541	0.787168	2.41494
Pv2.1_11_1259276	Pv011	1259276	0.0321878	0.148485	330	0.0692307	0.787168	-2.22385
Pv2.1_02_512788	Pv02	512788	0.0321923	0.206061	330	0.06923	0.787168	-2.06469
Pv2.1_02_49430319	Pv02	49430319	0.0322296	0.0924242	330	0.0692241	0.787168	-2.41686
Pv2.1_07_1881319	Pv07	1881319	0.0322299	0.131818	330	0.0692241	0.787168	3.04359
Pv2.1_03_46894273	Pv03	46894273	0.0322517	0.486364	330	0.0692207	0.787168	-1.59201
Pv2.1_03_46894771	Pv03	46894771	0.0322555	0.124242	330	0.0692201	0.787168	2.66606
Pv2.1_03_42120363	Pv03	42120363	0.032471	0.306061	330	0.0691864	0.78983	-1.82637
Pv2.1_05_7810604	Pv05	7810604	0.0326306	0.0712121	330	0.0691616	0.78983	3.56016
Pv2.1_04_3943104	Pv04	3943104	0.0327735	0.230303	330	0.0691395	0.78983	-2.08514
Pv2.1_01_45326251	Pv01	45326251	0.0328174	0.163636	330	0.0691328	0.78983	2.63622
Pv2.1_03_53066838	Pv03	53066838	0.0329302	0.0772727	330	0.0691154	0.78983	-3.11871
Pv2.1_07_39390008	Pv07	39390008	0.0330247	0.434848	330	0.0691009	0.78983	1.7822
Pv2.1_08_2339846	Pv08	2339846	0.0330756	0.0424242	330	0.0690932	0.78983	3.72659
Pv2.1_02_30021241	Pv02	30021241	0.0330856	0.195455	330	0.0690916	0.78983	-2.59938
Pv2.1_08_44623408	Pv08	44623408	0.0331216	0.263636	330	0.0690861	0.78983	-1.70738
Pv2.1_03_3443426	Pv03	3443426	0.033203	0.272727	330	0.0690737	0.78983	2.06125
Pv2.1_11_1248596	Pv011	1248596	0.0334068	0.128788	330	0.0690428	0.792676	2.54968
Pv2.1_11_561711	Pv011	561711	0.0335588	0.119697	330	0.0690199	0.794281	2.52696
Pv2.1_02_43893269	Pv02	43893269	0.0336452	0.269697	330	0.0690069	0.794331	2.22022
Pv2.1_11_3881210	Pv011	3881210	0.033807	0.271212	330	0.0689827	0.796156	-1.68517
Pv2.1_01_50823115	Pv01	50823115	0.0339934	0.165152	330	0.068955	0.796243	-2.56884
Pv2.1_05_975023	Pv05	975023	0.0340732	0.118182	330	0.0689432	0.796243	-2.60486
Pv2.1_04_9626833	Pv04	9626833	0.0341831	0.415152	330	0.0689269	0.796243	2.49839
Pv2.1_04_12121074	Pv04	12121074	0.0342315	0.425758	330	0.0689198	0.796243	2.19831
Pv2.1_05_38386200	Pv05	38386200	0.0342334	0.0590909	330	0.0689195	0.796243	-3.41408
Pv2.1_07_8311301	Pv07	8311301	0.034563	0.0424242	330	0.0688712	0.801929	3.3121
Pv2.1_09_36130120	Pv09	36130120	0.0347837	0.418182	330	0.0688391	0.805068	-1.90627
Pv2.1_10_2997824	Pv010	2997824	0.0349154	0.277273	330	0.0688201	0.805734	-1.63528
Pv2.1_03_3443427	Pv03	3443427	0.0349836	0.269697	330	0.0688103	0.805734	2.05703
Pv2.1_04_44943954	Pv04	44943954	0.0353312	0.0363636	330	0.0687605	0.811074	-3.92177
Pv2.1_03_51022775	Pv03	51022775	0.0353876	0.112121	330	0.0687524	0.811074	2.82769
Pv2.1_04_126341	Pv04	126341	0.0359047	0.49697	330	0.0686794	0.820928	-1.68886
Pv2.1_02_31525478	Pv02	31525478	0.0360702	0.219697	330	0.0686563	0.822715	-1.95549
Pv2.1_04_1421108	Pv04	1421108	0.0363784	0.192424	330	0.0686135	0.82465	-2.46118
Pv2.1_01_45524185	Pv01	45524185	0.03644	0.0363636	330	0.068605	0.82465	-3.45064
Pv2.1_02_40104886	Pv02	40104886	0.0364513	0.0439394	330	0.0686035	0.82465	-3.6353
Pv2.1_03_42523084	Pv03	42523084	0.0365052	0.139394	330	0.068596	0.82465	2.45179
Pv2.1_05_36604341	Pv05	36604341	0.036867	0.0833333	330	0.0685465	0.830239	-2.83002
Pv2.1_03_3443430	Pv03	3443430	0.0371113	0.271212	330	0.0685133	0.830239	2.03629
Pv2.1_05_4487242	Pv05	4487242	0.0371863	0.143939	330	0.0685032	0.830239	-2.16909
Pv2.1_03_42144861	Pv03	42144861	0.0371919	0.198485	330	0.0685024	0.830239	2.33854
Pv2.1_11_36530110	Pv011	36530110	0.0371933	0.0454545	330	0.0685022	0.830239	3.69074
Pv2.1_10_43376069	Pv010	43376069	0.0377412	0.180303	330	0.0684288	0.840477	2.35849
Pv2.1_03_47642793	Pv03	47642793	0.0379513	0.227273	330	0.068401	0.843163	1.98324
Pv2.1_05_22004831	Pv05	22004831	0.0380912	0.119697	330	0.0683825	0.844281	2.36758
Pv2.1_03_51022779	Pv03	51022779	0.0388773	0.112121	330	0.0682801	0.859682	2.8014
Pv2.1_02_49095090	Pv02	49095090	0.0391986	0.206061	330	0.0682389	0.864716	-1.80901
Pv2.1_05_1966639	Pv05	1966639	0.0392886	0.189394	330	0.0682274	0.864716	2.83692
Pv2.1_10_2954165	Pv010	2954165	0.0397049	0.119697	330	0.0681747	0.871843	2.71171
Pv2.1_02_45657363	Pv02	45657363	0.039868	0.125758	330	0.0681541	0.872205	2.15386
Pv2.1_04_10091902	Pv04	10091902	0.0399066	0.374242	330	0.0681493	0.872205	-2.50214
Pv2.1_05_39473480	Pv05	39473480	0.040115	0.0409091	330	0.0681233	0.874731	3.73944
Pv2.1_04_47236994	Pv04	47236994	0.0404032	0.110606	330	0.0680875	0.875097	2.7411
Pv2.1_07_34995734	Pv07	34995734	0.0404102	0.15	330	0.0680866	0.875097	-2.64695
Pv2.1_10_651445	Pv010	651445	0.040645	0.2	330	0.0680576	0.875097	-2.58128
Pv2.1_02_19968330	Pv02	19968330	0.0406687	0.457576	330	0.0680547	0.875097	1.69132
Pv2.1_07_39420994	Pv07	39420994	0.0406797	0.368182	330	0.0680534	0.875097	1.83988
Pv2.1_05_18034955	Pv05	18034955	0.0408781	0.0742424	330	0.0680291	0.875097	3.18435
Pv2.1_10_38729647	Pv010	38729647	0.041118	0.142424	330	0.0679998	0.875097	-2.36628
Pv2.1_08_2007815	Pv08	2007815	0.0411644	0.113636	330	0.0679942	0.875097	-2.28343
Pv2.1_02_49600283	Pv02	49600283	0.0411789	0.360606	330	0.0679924	0.875097	1.56179
Pv2.1_10_2997868	Pv010	2997868	0.041188	0.104545	330	0.0679913	0.875097	2.69541
Pv2.1_02_43624173	Pv02	43624173	0.0412466	0.187879	330	0.0679842	0.875097	-2.70024
Pv2.1_02_43624193	Pv02	43624193	0.0412466	0.187879	330	0.0679842	0.875097	2.70024
Pv2.1_04_38875966	Pv04	38875966	0.0418529	0.49697	330	0.0679114	0.883601	1.82725
Pv2.1_03_51003820	Pv03	51003820	0.0419511	0.174242	330	0.0678997	0.883601	-2.04137
Pv2.1_05_3021134	Pv05	3021134	0.0419782	0.0636364	330	0.0678965	0.883601	3.00947
Pv2.1_09_29273869	Pv09	29273869	0.0420226	0.228788	330	0.0678912	0.883601	1.84325
Pv2.1_09_35314293	Pv09	35314293	0.0426643	0.110606	330	0.0678157	0.893666	-2.12878
Pv2.1_02_23338212	Pv02	23338212	0.0427183	0.157576	330	0.0678094	0.893666	2.61618
Pv2.1_01_6502101	Pv01	6502101	0.0427859	0.209091	330	0.0678015	0.893666	1.84744
Pv2.1_04_146608	Pv04	146608	0.043498	0.159091	330	0.0677193	0.897425	-2.38734
Pv2.1_11_1259266	Pv011	1259266	0.0435375	0.157576	330	0.0677148	0.897425	2.08516
Pv2.1_11_48539444	Pv011	48539444	0.0435759	0.443939	330	0.0677104	0.897425	1.51817
Pv2.1_03_52309108	Pv03	52309108	0.0436654	0.254545	330	0.0677001	0.897425	2.04658
Pv2.1_04_311694	Pv04	311694	0.043769	0.0833333	330	0.0676884	0.897425	-2.73474
Pv2.1_04_311698	Pv04	311698	0.043769	0.0833333	330	0.0676884	0.897425	-2.73474
Pv2.1_04_311693	Pv04	311693	0.043769	0.0833333	330	0.0676884	0.897425	2.73474
Pv2.1_05_4970389	Pv05	4970389	0.0438041	0.0939394	330	0.0676844	0.897425	2.16998
Pv2.1_03_42079872	Pv03	42079872	0.0439095	0.230303	330	0.0676724	0.897425	2.17214
Pv2.1_11_36385445	Pv011	36385445	0.044017	0.0681818	330	0.0676602	0.897425	-3.10007
Pv2.1_07_774147	Pv07	774147	0.0440528	0.0469697	330	0.0676562	0.897425	-3.57503
Pv2.1_02_43437858	Pv02	43437858	0.044111	0.269697	330	0.0676496	0.897425	-2.13202
Pv2.1_01_447413	Pv01	447413	0.0442044	0.10303	330	0.0676391	0.897425	-1.99687
Pv2.1_08_149171	Pv08	149171	0.0447326	0.195455	330	0.06758	0.898741	-2.12683
Pv2.1_10_295145	Pv010	295145	0.0449246	0.233333	330	0.0675588	0.898741	-1.67577
Pv2.1_09_34496742	Pv09	34496742	0.0455885	0.0333333	330	0.0674859	0.898741	-4.01921
Pv2.1_10_7408491	Pv010	7408491	0.0456523	0.404545	330	0.067479	0.898741	-1.43957
Pv2.1_11_51322308	Pv011	51322308	0.0456701	0.189394	330	0.067477	0.898741	-2.38975
Pv2.1_04_33747506	Pv04	33747506	0.0456907	0.25	330	0.0674748	0.898741	2.45875
Pv2.1_03_51422658	Pv03	51422658	0.0457611	0.268182	330	0.0674671	0.898741	1.68188
Pv2.1_03_50652721	Pv03	50652721	0.0459227	0.257576	330	0.0674496	0.898741	-1.68963
Pv2.1_03_53339443	Pv03	53339443	0.0461404	0.0742424	330	0.0674262	0.898741	3.15379
Pv2.1_01_49760345	Pv01	49760345	0.046151	0.0727273	330	0.067425	0.898741	-3.49715
Pv2.1_05_4532129	Pv05	4532129	0.0462279	0.175758	330	0.0674168	0.898741	-1.9278
Pv2.1_09_36967251	Pv09	36967251	0.0463115	0.372727	330	0.0674078	0.898741	1.67105
Pv2.1_09_29510129	Pv09	29510129	0.0464244	0.183333	330	0.0673957	0.898741	1.82896
Pv2.1_07_24372756	Pv07	24372756	0.0465592	0.0545455	330	0.0673814	0.898741	-3.55779
Pv2.1_08_60484197	Pv08	60484197	0.0468303	0.371212	330	0.0673526	0.898741	1.43784
Pv2.1_08_2007779	Pv08	2007779	0.0468696	0.106061	330	0.0673484	0.898741	2.20863
Pv2.1_04_2144077	Pv04	2144077	0.0468885	0.277273	330	0.0673464	0.898741	-1.60715
Pv2.1_04_2144078	Pv04	2144078	0.0468885	0.277273	330	0.0673464	0.898741	-1.60715
Pv2.1_04_2144102	Pv04	2144102	0.0468885	0.277273	330	0.0673464	0.898741	-1.60715
Pv2.1_04_45152931	Pv04	45152931	0.0469503	0.192424	330	0.0673399	0.898741	-2.3402
Pv2.1_08_12581724	Pv08	12581724	0.0469723	0.289394	330	0.0673376	0.898741	1.57434
Pv2.1_03_2696929	Pv03	2696929	0.046974	0.389394	330	0.0673374	0.898741	1.34973
Pv2.1_07_39927939	Pv07	39927939	0.0470578	0.278788	330	0.0673286	0.898741	-1.63375
Pv2.1_03_51003821	Pv03	51003821	0.0470694	0.172727	330	0.0673273	0.898741	1.99833
Pv2.1_03_4936120	Pv03	4936120	0.0470734	0.14697	330	0.0673269	0.898741	2.50175
Pv2.1_11_670771	Pv011	670771	0.0470798	0.0530303	330	0.0673262	0.898741	-3.16299
Pv2.1_08_12581722	Pv08	12581722	0.0472771	0.289394	330	0.0673055	0.898741	1.56682
Pv2.1_03_1387271	Pv03	1387271	0.0475998	0.0681818	330	0.0672718	0.898741	3.01242
Pv2.1_09_35143768	Pv09	35143768	0.0476116	0.118182	330	0.0672706	0.898741	-1.98853
Pv2.1_09_35143731	Pv09	35143731	0.0476311	0.125758	330	0.0672686	0.898741	1.97774
Pv2.1_02_35830790	Pv02	35830790	0.0477953	0.304545	330	0.0672515	0.898741	-1.64903
Pv2.1_07_324375	Pv07	324375	0.0478277	0.0424242	330	0.0672482	0.898741	3.5829
Pv2.1_07_39936612	Pv07	39936612	0.0478655	0.277273	330	0.0672443	0.898741	-1.6673
Pv2.1_11_49117257	Pv011	49117257	0.0479116	0.0954545	330	0.0672395	0.898741	2.34056
Pv2.1_06_24687704	Pv06	24687704	0.047917	0.0787879	330	0.0672389	0.898741	2.59789
Pv2.1_03_50821610	Pv03	50821610	0.0479612	0.15303	330	0.0672344	0.898741	2.06708
Pv2.1_03_52507848	Pv03	52507848	0.04803	0.0969697	330	0.0672273	0.898741	2.38104
Pv2.1_04_46215617	Pv04	46215617	0.0481149	0.231818	330	0.0672185	0.898741	1.81651
Pv2.1_04_43471827	Pv04	43471827	0.0481371	0.189394	330	0.0672163	0.898741	2.42222
Pv2.1_05_36604398	Pv05	36604398	0.048144	0.0939394	330	0.0672155	0.898741	-2.53363
Pv2.1_02_49445611	Pv02	49445611	0.0481809	0.224242	330	0.0672118	0.898741	-2.02503
Pv2.1_03_44039823	Pv03	44039823	0.0485204	0.133333	330	0.067177	0.903286	2.24248
Pv2.1_04_2182181	Pv04	2182181	0.0489403	0.254545	330	0.0671344	0.909305	-1.47596
Pv2.1_08_12581723	Pv08	12581723	0.0490652	0.287879	330	0.0671218	0.909831	1.55182
Pv2.1_03_43238916	Pv03	43238916	0.0492838	0.184848	330	0.0670998	0.912089	-2.22207
Pv2.1_11_1248762	Pv011	1248762	0.0494218	0.15303	330	0.067086	0.912545	2.1288
Pv2.1_07_39574800	Pv07	39574800	0.0495315	0.143939	330	0.0670751	0.912545	-2.094
Pv2.1_11_463922	Pv011	463922	0.049599	0.151515	330	0.0670683	0.912545	2.16086
Pv2.1_03_43673884	Pv03	43673884	0.0499285	0.110606	330	0.0670356	0.916816	-2.31767
Pv2.1_05_39024415	Pv05	39024415	0.0500657	0.0484848	330	0.0670221	0.917547	3.20466
Pv2.1_01_51318793	Pv01	51318793	0.0505091	0.110606	330	0.0669786	0.921949	1.96092
Pv2.1_09_29189818	Pv09	29189818	0.0505931	0.209091	330	0.0669704	0.921949	-1.75568
Pv2.1_03_42523201	Pv03	42523201	0.0505996	0.128788	330	0.0669697	0.921949	2.26331
Pv2.1_04_47069700	Pv04	47069700	0.050918	0.19697	330	0.0669388	0.925961	-2.08524
Pv2.1_05_7603374	Pv05	7603374	0.051333	0.0666667	330	0.0668988	0.931708	3.00752
Pv2.1_11_1524775	Pv011	1524775	0.0516901	0.156061	330	0.0668646	0.935062	2.41298
Pv2.1_03_51115097	Pv03	51115097	0.0517163	0.0893939	330	0.0668621	0.935062	-2.61452
Pv2.1_03_51115096	Pv03	51115096	0.0518358	0.0909091	330	0.0668507	0.935428	2.58902
Pv2.1_08_2007782	Pv08	2007782	0.0521966	0.106061	330	0.0668166	0.940138	-2.16084
Pv2.1_06_24901138	Pv06	24901138	0.052484	0.216667	330	0.0667896	0.94351	1.63383
Pv2.1_03_45356418	Pv03	45356418	0.052696	0.257576	330	0.0667697	0.943813	-1.87666
Pv2.1_08_2007789	Pv08	2007789	0.0528788	0.107576	330	0.0667527	0.943813	-2.1486
Pv2.1_07_36905971	Pv07	36905971	0.0528805	0.156061	330	0.0667525	0.943813	-2.36575
Pv2.1_11_1524776	Pv011	1524776	0.0529915	0.159091	330	0.0667422	0.943813	2.38691
Pv2.1_04_39425094	Pv04	39425094	0.0530018	0.480303	330	0.0667412	0.943813	-1.82377
Pv2.1_04_46999977	Pv04	46999977	0.0531065	0.242424	330	0.0667315	0.943894	1.97325
Pv2.1_11_2086567	Pv011	2086567	0.0532249	0.0454545	330	0.0667206	0.944215	3.14164
Pv2.1_05_394590	Pv05	394590	0.0534297	0.0621212	330	0.0667017	0.944293	-2.66361
Pv2.1_05_394582	Pv05	394582	0.0534297	0.0621212	330	0.0667017	0.944293	2.66361
Pv2.1_11_1259270	Pv011	1259270	0.0539892	0.160606	330	0.0666505	0.952394	-1.97132
Pv2.1_02_38244055	Pv02	38244055	0.0541049	0.274242	330	0.06664	0.95265	-1.73953
Pv2.1_05_3889379	Pv05	3889379	0.0544823	0.14697	330	0.0666058	0.957138	2.28069
Pv2.1_03_52435380	Pv03	52435380	0.054563	0.233333	330	0.0665986	0.957138	1.78765
Pv2.1_05_3857321	Pv05	3857321	0.0546912	0.0363636	330	0.0665871	0.957604	-3.59219
Pv2.1_04_43471809	Pv04	43471809	0.0548488	0.186364	330	0.0665729	0.958428	2.34221
Pv2.1_05_38308623	Pv05	38308623	0.0549651	0.069697	330	0.0665625	0.958428	-2.84328
Pv2.1_05_39687095	Pv05	39687095	0.0551933	0.0545455	330	0.0665422	0.958428	-3.25191
Pv2.1_06_23719056	Pv06	23719056	0.0551949	0.195455	330	0.0665421	0.958428	2.06975
Pv2.1_11_2101477	Pv011	2101477	0.0554556	0.0393939	330	0.0665189	0.958428	-3.16171
Pv2.1_05_7810554	Pv05	7810554	0.0555041	0.0545455	330	0.0665147	0.958428	3.09533
Pv2.1_11_1581275	Pv011	1581275	0.0555326	0.10303	330	0.0665121	0.958428	2.54041
Pv2.1_01_48803162	Pv01	48803162	0.0557501	0.330303	330	0.066493	0.958428	1.18623
Pv2.1_05_37873212	Pv05	37873212	0.05598	0.0363636	330	0.0664728	0.958428	3.44494
Pv2.1_03_42710125	Pv03	42710125	0.0560644	0.0954545	330	0.0664654	0.958428	-2.36315
Pv2.1_08_706796	Pv08	706796	0.0561823	0.278788	330	0.0664551	0.958428	1.58801
Pv2.1_03_3443462	Pv03	3443462	0.0562325	0.290909	330	0.0664507	0.958428	1.84208
Pv2.1_03_3443442	Pv03	3443442	0.0562325	0.290909	330	0.0664507	0.958428	-1.84208
Pv2.1_10_41908893	Pv010	41908893	0.0562431	0.242424	330	0.0664498	0.958428	-1.79517
Pv2.1_11_528508	Pv011	528508	0.0562721	0.0590909	330	0.0664473	0.958428	2.71112
Pv2.1_07_2898056	Pv07	2898056	0.0564724	0.15	330	0.0664299	0.958428	2.43118
Pv2.1_08_61837968	Pv08	61837968	0.0565438	0.493939	330	0.0664237	0.958428	-1.5443
Pv2.1_11_1248767	Pv011	1248767	0.0567118	0.124242	330	0.0664092	0.958428	2.29839
Pv2.1_03_43644959	Pv03	43644959	0.0567558	0.112121	330	0.0664054	0.958428	2.2286
Pv2.1_03_4936091	Pv03	4936091	0.0568052	0.0909091	330	0.0664011	0.958428	2.62039
Pv2.1_03_42523197	Pv03	42523197	0.0570171	0.122727	330	0.0663829	0.958428	-2.21336
Pv2.1_02_664877	Pv02	664877	0.0571896	0.142424	330	0.0663681	0.958428	1.92316
Pv2.1_03_45538230	Pv03	45538230	0.057214	0.154545	330	0.066366	0.958428	2.43322
Pv2.1_02_581223	Pv02	581223	0.0572901	0.231818	330	0.0663595	0.958428	-1.8337
Pv2.1_11_2377796	Pv011	2377796	0.0572914	0.343939	330	0.0663594	0.958428	1.40404
Pv2.1_02_46566153	Pv02	46566153	0.0573994	0.183333	330	0.0663502	0.958428	-2.20406
Pv2.1_04_45773434	Pv04	45773434	0.0574853	0.328788	330	0.0663428	0.958428	-1.62074
Pv2.1_11_2377795	Pv011	2377795	0.0579707	0.345455	330	0.0663017	0.962059	1.39993
Pv2.1_01_47810304	Pv01	47810304	0.0579972	0.0818182	330	0.0662995	0.962059	-2.80255
Pv2.1_01_51308654	Pv01	51308654	0.058058	0.142424	330	0.0662944	0.962059	2.06708
Pv2.1_11_1372170	Pv011	1372170	0.0581117	0.193939	330	0.0662898	0.962059	2.13239
Pv2.1_07_594367	Pv07	594367	0.058345	0.127273	330	0.0662702	0.964228	2.41137
Pv2.1_03_3443449	Pv03	3443449	0.0585471	0.292424	330	0.0662533	0.965874	1.82469
Pv2.1_03_43644939	Pv03	43644939	0.058665	0.112121	330	0.0662435	0.966093	2.18672
Pv2.1_07_1842933	Pv07	1842933	0.05879	0.163636	330	0.0662331	0.966093	-2.4291
Pv2.1_02_945497	Pv02	945497	0.0588681	0.457576	330	0.0662266	0.966093	1.27441
Pv2.1_04_38879035	Pv04	38879035	0.0589867	0.493939	330	0.0662168	0.966356	-1.62936
Pv2.1_03_42523445	Pv03	42523445	0.0593073	0.175758	330	0.0661903	0.969922	-1.89574
Pv2.1_11_1423207	Pv011	1423207	0.0594373	0.133333	330	0.0661796	0.970363	2.25332
Pv2.1_05_3889178	Pv05	3889178	0.0596284	0.166667	330	0.066164	0.971107	2.06852
Pv2.1_03_41906948	Pv03	41906948	0.059689	0.315152	330	0.066159	0.971107	1.4944
Pv2.1_08_1994898	Pv08	1994898	0.0599777	0.190909	330	0.0661355	0.973656	-2.02269
Pv2.1_10_6165872	Pv010	6165872	0.0601904	0.0575758	330	0.0661182	0.973656	-3.11841
Pv2.1_03_15577329	Pv03	15577329	0.0602453	0.15	330	0.0661137	0.973656	2.1334
Pv2.1_03_52360015	Pv03	52360015	0.0603506	0.168182	330	0.0661052	0.973656	1.78024
Pv2.1_11_1330653	Pv011	1330653	0.0608065	0.136364	330	0.0660685	0.973656	-2.05026
Pv2.1_03_34942182	Pv03	34942182	0.0608227	0.0409091	330	0.0660672	0.973656	3.1086
Pv2.1_07_39413116	Pv07	39413116	0.0608714	0.474242	330	0.0660633	0.973656	1.57864
Pv2.1_08_60583858	Pv08	60583858	0.0609059	0.165152	330	0.0660606	0.973656	1.94014
Pv2.1_08_1994880	Pv08	1994880	0.0610584	0.190909	330	0.0660484	0.973656	-2.0195
Pv2.1_04_43910017	Pv04	43910017	0.0611081	0.283333	330	0.0660444	0.973656	-1.90373
Pv2.1_04_19843889	Pv04	19843889	0.0612113	0.44697	330	0.0660362	0.973656	1.94369
Pv2.1_10_42388158	Pv010	42388158	0.0612427	0.0833333	330	0.0660337	0.973656	-2.47133
Pv2.1_07_3783248	Pv07	3783248	0.0612928	0.142424	330	0.0660297	0.973656	-2.22252
Pv2.1_07_3783252	Pv07	3783252	0.0612928	0.142424	330	0.0660297	0.973656	-2.22252
Pv2.1_09_14877254	Pv09	14877254	0.0613985	0.162121	330	0.0660213	0.973693	2.43741
Pv2.1_03_42079860	Pv03	42079860	0.0616885	0.213636	330	0.0659984	0.97522	-2.02939
Pv2.1_05_11873742	Pv05	11873742	0.0617185	0.166667	330	0.065996	0.97522	2.48089
Pv2.1_03_44455873	Pv03	44455873	0.0618054	0.172727	330	0.0659892	0.97522	-2.331
Pv2.1_09_14396957	Pv09	14396957	0.0621668	0.315152	330	0.0659608	0.978857	1.45632
Pv2.1_09_29268303	Pv09	29268303	0.0623922	0.136364	330	0.0659432	0.978857	1.72871
Pv2.1_02_46663817	Pv02	46663817	0.0624904	0.0818182	330	0.0659355	0.978857	2.51649
Pv2.1_04_33747479	Pv04	33747479	0.0626032	0.25303	330	0.0659267	0.978857	-2.25706
Pv2.1_03_53184378	Pv03	53184378	0.062658	0.0712121	330	0.0659225	0.978857	2.64836
Pv2.1_04_46268549	Pv04	46268549	0.0626946	0.0606061	330	0.0659196	0.978857	2.78106
Pv2.1_07_2887234	Pv07	2887234	0.0627632	0.163636	330	0.0659143	0.978857	-2.21351
Pv2.1_07_431838	Pv07	431838	0.0629709	0.130303	330	0.0658983	0.979194	-2.6529
Pv2.1_11_49326807	Pv011	49326807	0.0629928	0.0469697	330	0.0658966	0.979194	-3.05301
Pv2.1_02_46235502	Pv02	46235502	0.0632215	0.193939	330	0.0658789	0.980324	1.94324
Pv2.1_06_11654058	Pv06	11654058	0.0633682	0.0787879	330	0.0658677	0.980324	2.61392
Pv2.1_06_4592320	Pv06	4592320	0.0633776	0.160606	330	0.065867	0.980324	2.14222
Pv2.1_11_48937838	Pv011	48937838	0.0637962	0.0621212	330	0.065835	0.983498	2.6227
Pv2.1_07_36905972	Pv07	36905972	0.0638048	0.15303	330	0.0658343	0.983498	2.27599
Pv2.1_03_53397894	Pv03	53397894	0.0640515	0.069697	330	0.0658156	0.983498	-2.82525
Pv2.1_11_48937852	Pv011	48937852	0.0641809	0.0636364	330	0.0658058	0.983498	-2.58476
Pv2.1_03_42079852	Pv03	42079852	0.0641995	0.210606	330	0.0658044	0.983498	2.02147
Pv2.1_09_13853386	Pv09	13853386	0.0642276	0.210606	330	0.0658022	0.983498	1.52565
Pv2.1_02_48682269	Pv02	48682269	0.0643873	0.0939394	330	0.0657902	0.983498	2.29379
Pv2.1_01_5405019	Pv01	5405019	0.0644375	0.266667	330	0.0657864	0.983498	-1.3704
Pv2.1_06_13987775	Pv06	13987775	0.0645225	0.069697	330	0.06578	0.983498	2.78403
Pv2.1_07_2965062	Pv07	2965062	0.0648255	0.133333	330	0.0657573	0.985589	2.51161
Pv2.1_02_43539291	Pv02	43539291	0.0649527	0.262121	330	0.0657478	0.985589	-1.9779
Pv2.1_02_664807	Pv02	664807	0.0651636	0.140909	330	0.065732	0.985589	1.88014
Pv2.1_05_21301298	Pv05	21301298	0.0653182	0.0575758	330	0.0657205	0.985589	3.10221
Pv2.1_02_216829	Pv02	216829	0.0654528	0.251515	330	0.0657105	0.985589	1.70225
Pv2.1_11_384559	Pv011	384559	0.065613	0.110606	330	0.0656987	0.985589	-2.38345
Pv2.1_11_384563	Pv011	384563	0.065613	0.110606	330	0.0656987	0.985589	-2.38345
Pv2.1_05_11873774	Pv05	11873774	0.0656455	0.169697	330	0.0656963	0.985589	-2.41251
Pv2.1_06_12234029	Pv06	12234029	0.0657772	0.236364	330	0.0656866	0.985589	1.55583
Pv2.1_04_1421122	Pv04	1421122	0.066043	0.192424	330	0.065667	0.985589	-2.14607
Pv2.1_05_6994428	Pv05	6994428	0.0660851	0.139394	330	0.065664	0.985589	2.54411
Pv2.1_05_6365442	Pv05	6365442	0.0660921	0.0454545	330	0.0656634	0.985589	-2.78691
Pv2.1_09_16381286	Pv09	16381286	0.0665947	0.166667	330	0.0656267	0.985589	1.73235
Pv2.1_04_43909996	Pv04	43909996	0.0666806	0.283333	330	0.0656205	0.985589	-1.86806
Pv2.1_11_384568	Pv011	384568	0.0667861	0.110606	330	0.0656128	0.985589	2.36342
Pv2.1_09_34496818	Pv09	34496818	0.0670064	0.030303	330	0.0655969	0.985589	-3.77435
Pv2.1_07_28319986	Pv07	28319986	0.0670149	0.0818182	330	0.0655963	0.985589	-2.7027
Pv2.1_02_43593461	Pv02	43593461	0.0670876	0.20303	330	0.065591	0.985589	-2.28845
Pv2.1_02_32996775	Pv02	32996775	0.0671774	0.1	330	0.0655846	0.985589	-2.54417
Pv2.1_05_4532175	Pv05	4532175	0.0673025	0.165152	330	0.0655756	0.985589	-1.76213
Pv2.1_09_36847568	Pv09	36847568	0.0673971	0.080303	330	0.0655688	0.985589	2.17033
Pv2.1_02_49446855	Pv02	49446855	0.067554	0.112121	330	0.0655575	0.985589	2.00698
Pv2.1_08_12258605	Pv08	12258605	0.0676857	0.313636	330	0.0655481	0.985589	1.45374
Pv2.1_07_24934	Pv07	24934	0.067697	0.1	330	0.0655473	0.985589	2.62645
Pv2.1_10_42014584	Pv010	42014584	0.0677381	0.128788	330	0.0655443	0.985589	-2.02035
Pv2.1_04_46498040	Pv04	46498040	0.0677794	0.198485	330	0.0655414	0.985589	-2.32182
Pv2.1_04_39433283	Pv04	39433283	0.0679121	0.498485	330	0.0655319	0.985589	1.62075
Pv2.1_05_35619672	Pv05	35619672	0.0680532	0.321212	330	0.0655219	0.985589	-1.51328
Pv2.1_08_23022199	Pv08	23022199	0.0681312	0.0727273	330	0.0655164	0.985589	2.57043
Pv2.1_07_1853157	Pv07	1853157	0.0681337	0.118182	330	0.0655162	0.985589	2.68783
Pv2.1_07_1853168	Pv07	1853168	0.0681337	0.118182	330	0.0655162	0.985589	2.68783
Pv2.1_03_42575673	Pv03	42575673	0.0681896	0.115152	330	0.0655122	0.985589	2.12143
Pv2.1_10_42429580	Pv010	42429580	0.0682666	0.136364	330	0.0655068	0.985589	1.86297
Pv2.1_08_59380829	Pv08	59380829	0.0683008	0.318182	330	0.0655043	0.985589	1.27701
Pv2.1_04_42521706	Pv04	42521706	0.0685728	0.198485	330	0.0654851	0.985589	-2.12644
Pv2.1_06_22388462	Pv06	22388462	0.0686686	0.101515	330	0.0654784	0.985589	-2.34999
Pv2.1_06_22388467	Pv06	22388467	0.0686686	0.101515	330	0.0654784	0.985589	-2.34999
Pv2.1_03_52855522	Pv03	52855522	0.0688642	0.130303	330	0.0654646	0.985589	2.41674
Pv2.1_05_35619675	Pv05	35619675	0.0688816	0.319697	330	0.0654634	0.985589	1.50723
Pv2.1_03_42144881	Pv03	42144881	0.0689415	0.201515	330	0.0654592	0.985589	2.03224
Pv2.1_05_27718273	Pv05	27718273	0.0689752	0.0621212	330	0.0654569	0.985589	2.86779
Pv2.1_02_49445758	Pv02	49445758	0.069054	0.237879	330	0.0654514	0.985589	1.83418
Pv2.1_04_33747518	Pv04	33747518	0.0693995	0.240909	330	0.0654272	0.988391	2.15693
Pv2.1_07_39574668	Pv07	39574668	0.0695812	0.131818	330	0.0654146	0.988391	-1.87363
Pv2.1_09_11205509	Pv09	11205509	0.069597	0.134848	330	0.0654135	0.988391	1.5905
Pv2.1_02_39814335	Pv02	39814335	0.0699914	0.080303	330	0.0653863	0.988391	2.41067
Pv2.1_07_2193624	Pv07	2193624	0.0702396	0.163636	330	0.0653692	0.988391	-2.43139
Pv2.1_03_52508220	Pv03	52508220	0.0705046	0.0939394	330	0.065351	0.988391	-2.19943
Pv2.1_02_46905543	Pv02	46905543	0.0706043	0.0378788	330	0.0653442	0.988391	-3.46018
Pv2.1_09_8548825	Pv09	8548825	0.0706595	0.19697	330	0.0653404	0.988391	-1.56732
Pv2.1_02_19968304	Pv02	19968304	0.0708338	0.451515	330	0.0653286	0.988391	1.478
Pv2.1_08_1091986	Pv08	1091986	0.0709473	0.0666667	330	0.0653208	0.988391	2.27447
Pv2.1_03_51224452	Pv03	51224452	0.0710397	0.333333	330	0.0653146	0.988391	-1.52881
Pv2.1_09_38152439	Pv09	38152439	0.0710767	0.0393939	330	0.0653121	0.988391	-3.29427
Pv2.1_04_33747473	Pv04	33747473	0.0711104	0.242424	330	0.0653098	0.988391	-2.10092
Pv2.1_03_43551617	Pv03	43551617	0.0711852	0.19697	330	0.0653047	0.988391	-1.934
Pv2.1_02_49150446	Pv02	49150446	0.0713546	0.390909	330	0.0652933	0.988391	-1.50312
Pv2.1_04_2182049	Pv04	2182049	0.0714699	0.290909	330	0.0652855	0.988391	-1.35824
Pv2.1_03_45538179	Pv03	45538179	0.0714724	0.15	330	0.0652853	0.988391	2.31492
Pv2.1_03_45538194	Pv03	45538194	0.0714724	0.15	330	0.0652853	0.988391	2.31492
Pv2.1_05_35619699	Pv05	35619699	0.0714762	0.321212	330	0.0652851	0.988391	1.49162
Pv2.1_05_35619725	Pv05	35619725	0.0714762	0.321212	330	0.0652851	0.988391	1.49162
Pv2.1_03_41421963	Pv03	41421963	0.0716284	0.204545	330	0.0652748	0.988391	-1.68883
Pv2.1_11_2132569	Pv011	2132569	0.0717373	0.080303	330	0.0652675	0.988391	2.5133
Pv2.1_03_45356065	Pv03	45356065	0.0720775	0.284848	330	0.0652447	0.988391	1.64847
Pv2.1_02_35783338	Pv02	35783338	0.0725806	0.310606	330	0.0652112	0.988391	-1.56429
Pv2.1_04_10091839	Pv04	10091839	0.0726015	0.383333	330	0.0652098	0.988391	2.19776
Pv2.1_04_41571306	Pv04	41571306	0.0727389	0.306061	330	0.0652007	0.988391	-1.83738
Pv2.1_04_43910014	Pv04	43910014	0.0727977	0.281818	330	0.0651969	0.988391	-1.83012
Pv2.1_05_34335488	Pv05	34335488	0.0728292	0.307576	330	0.0651948	0.988391	-1.51362
Pv2.1_01_45602715	Pv01	45602715	0.0731016	0.0454545	330	0.0651768	0.988391	3.61857
Pv2.1_06_7365022	Pv06	7365022	0.073128	0.127273	330	0.0651751	0.988391	2.30847
Pv2.1_03_43489334	Pv03	43489334	0.0732268	0.104545	330	0.0651686	0.988391	2.1314
Pv2.1_09_38120994	Pv09	38120994	0.0732382	0.112121	330	0.0651679	0.988391	-1.97788
Pv2.1_02_43436853	Pv02	43436853	0.0732659	0.193939	330	0.065166	0.988391	-2.35139
Pv2.1_02_43538900	Pv02	43538900	0.073725	0.195455	330	0.065136	0.988391	-2.31301
Pv2.1_03_47475092	Pv03	47475092	0.0737746	0.259091	330	0.0651328	0.988391	-1.7857
Pv2.1_10_2954156	Pv010	2954156	0.0737948	0.113636	330	0.0651315	0.988391	2.43373
Pv2.1_06_12372418	Pv06	12372418	0.0738573	0.122727	330	0.0651274	0.988391	2.33683
Pv2.1_10_43376061	Pv010	43376061	0.073957	0.169697	330	0.0651209	0.988391	-2.12709
Pv2.1_03_51355666	Pv03	51355666	0.0740056	0.266667	330	0.0651178	0.988391	1.51048
Pv2.1_07_37202942	Pv07	37202942	0.0740801	0.142424	330	0.0651129	0.988391	2.12938
Pv2.1_05_35619716	Pv05	35619716	0.0741707	0.322727	330	0.065107	0.988391	-1.47243
Pv2.1_03_37989761	Pv03	37989761	0.0742713	0.0757576	330	0.0651005	0.988391	-2.59292
Pv2.1_11_48617342	Pv011	48617342	0.0743301	0.437879	330	0.0650967	0.988391	1.3139
Pv2.1_08_2030014	Pv08	2030014	0.0744128	0.0848485	330	0.0650914	0.988391	-2.02133
Pv2.1_05_28671874	Pv05	28671874	0.0744235	0.069697	330	0.0650907	0.988391	-2.56645
Pv2.1_04_2144110	Pv04	2144110	0.074502	0.274242	330	0.0650856	0.988391	-1.45554
Pv2.1_03_53339171	Pv03	53339171	0.0747247	0.172727	330	0.0650713	0.988391	2.00478
Pv2.1_03_53397898	Pv03	53397898	0.074863	0.0712121	330	0.0650624	0.988391	-2.69324
Pv2.1_03_45538178	Pv03	45538178	0.0749335	0.151515	330	0.0650579	0.988391	-2.29433
Pv2.1_02_4214179	Pv02	4214179	0.0751732	0.239394	330	0.0650426	0.988391	-1.56368
Pv2.1_10_40378053	Pv010	40378053	0.0751819	0.298485	330	0.065042	0.988391	1.67693
Pv2.1_07_3582427	Pv07	3582427	0.0752802	0.157576	330	0.0650358	0.988391	2.1847
Pv2.1_11_203918	Pv011	203918	0.0754857	0.257576	330	0.0650227	0.988391	-1.57886
Pv2.1_07_1852635	Pv07	1852635	0.0756541	0.134848	330	0.065012	0.988391	-2.32011
Pv2.1_06_23986834	Pv06	23986834	0.0757134	0.0651515	330	0.0650082	0.988391	2.76561
Pv2.1_05_36604326	Pv05	36604326	0.0757238	0.448485	330	0.0650076	0.988391	1.45662
Pv2.1_05_2918551	Pv05	2918551	0.0759208	0.115152	330	0.0649951	0.988391	-2.64509
Pv2.1_10_42780532	Pv010	42780532	0.076004	0.180303	330	0.0649899	0.988391	-1.8849
Pv2.1_03_51495546	Pv03	51495546	0.0760386	0.260606	330	0.0649877	0.988391	-1.47354
Pv2.1_11_1381993	Pv011	1381993	0.0761313	0.0909091	330	0.0649819	0.988391	-2.24294
Pv2.1_11_1382000	Pv011	1382000	0.0761313	0.0909091	330	0.0649819	0.988391	-2.24294
Pv2.1_11_6037419	Pv011	6037419	0.0761952	0.0378788	330	0.0649778	0.988391	-3.2343
Pv2.1_03_21716114	Pv03	21716114	0.0762295	0.0606061	330	0.0649757	0.988391	2.16967
Pv2.1_10_38610879	Pv010	38610879	0.0762843	0.236364	330	0.0649722	0.988391	-1.50526
Pv2.1_04_2212937	Pv04	2212937	0.0763206	0.412121	330	0.06497	0.988391	1.38948
Pv2.1_10_10153129	Pv010	10153129	0.0764532	0.25	330	0.0649616	0.988391	1.80077
Pv2.1_02_43593453	Pv02	43593453	0.0765657	0.204545	330	0.0649546	0.988391	-2.20393
Pv2.1_04_43175319	Pv04	43175319	0.0765928	0.177273	330	0.0649529	0.988391	-2.09402
Pv2.1_04_78022	Pv04	78022	0.0768378	0.207576	330	0.0649376	0.988391	1.9025
Pv2.1_01_50085661	Pv01	50085661	0.076845	0.0742424	330	0.0649371	0.988391	2.76998
Pv2.1_06_13069302	Pv06	13069302	0.0771726	0.0727273	330	0.0649168	0.988391	2.69659
Pv2.1_05_38988744	Pv05	38988744	0.0772419	0.0378788	330	0.0649125	0.988391	-3.17914
Pv2.1_05_39472096	Pv05	39472096	0.0773143	0.172727	330	0.064908	0.988391	2.11868
Pv2.1_03_45039584	Pv03	45039584	0.0773864	0.0984848	330	0.0649035	0.988391	-2.11493
Pv2.1_11_219372	Pv011	219372	0.0774095	0.287879	330	0.0649021	0.988391	1.6038
Pv2.1_09_38120967	Pv09	38120967	0.0774243	0.109091	330	0.0649012	0.988391	-1.97585
Pv2.1_03_51355718	Pv03	51355718	0.0779334	0.269697	330	0.0648698	0.988391	1.47526
Pv2.1_05_36523189	Pv05	36523189	0.07797	0.0424242	330	0.0648676	0.988391	-2.83979
Pv2.1_02_40104882	Pv02	40104882	0.0780501	0.05	330	0.0648627	0.988391	2.95966
Pv2.1_07_38589938	Pv07	38589938	0.0780605	0.483333	330	0.064862	0.988391	1.28201
Pv2.1_04_281300	Pv04	281300	0.078066	0.260606	330	0.0648617	0.988391	1.58782
Pv2.1_03_41422014	Pv03	41422014	0.0780965	0.20303	330	0.0648598	0.988391	-1.65768
Pv2.1_05_4503430	Pv05	4503430	0.0781569	0.183333	330	0.0648561	0.988391	1.88183
Pv2.1_02_34667949	Pv02	34667949	0.0782669	0.177273	330	0.0648494	0.988391	-1.65328
Pv2.1_11_365966	Pv011	365966	0.0782697	0.19697	330	0.0648492	0.988391	1.75644
Pv2.1_11_2824317	Pv011	2824317	0.078301	0.143939	330	0.0648473	0.988391	1.76001
Pv2.1_07_431837	Pv07	431837	0.0783787	0.128788	330	0.0648426	0.988391	2.50488
Pv2.1_01_47706787	Pv01	47706787	0.0786503	0.0984848	330	0.064826	0.989132	-2.07262
Pv2.1_03_43815608	Pv03	43815608	0.0787433	0.365152	330	0.0648204	0.989132	-1.32342
Pv2.1_04_33747519	Pv04	33747519	0.0787525	0.239394	330	0.0648198	0.989132	2.08833
Pv2.1_11_2101513	Pv011	2101513	0.0793065	0.0469697	330	0.0647863	0.992867	-2.7647
Pv2.1_02_925024	Pv02	925024	0.0794392	0.207576	330	0.0647783	0.992867	1.89655
Pv2.1_07_39413112	Pv07	39413112	0.0795785	0.124242	330	0.06477	0.992867	1.94342
Pv2.1_03_36091250	Pv03	36091250	0.0796462	0.222727	330	0.0647659	0.992867	-1.71374
Pv2.1_08_1091251	Pv08	1091251	0.079681	0.195455	330	0.0647638	0.992867	1.93805
Pv2.1_09_29268261	Pv09	29268261	0.0798267	0.139394	330	0.0647551	0.992867	-1.63664
Pv2.1_02_30231431	Pv02	30231431	0.0800022	0.260606	330	0.0647446	0.992867	-1.39431
Pv2.1_11_2737977	Pv011	2737977	0.0800933	0.186364	330	0.0647392	0.992867	-1.68746
Pv2.1_07_1853189	Pv07	1853189	0.0801292	0.109091	330	0.064737	0.992867	-2.81487
Pv2.1_03_41421993	Pv03	41421993	0.0801302	0.198485	330	0.064737	0.992867	1.66066
Pv2.1_04_43943487	Pv04	43943487	0.0802406	0.240909	330	0.0647304	0.992867	-1.80352
Pv2.1_03_38435946	Pv03	38435946	0.0804547	0.15303	330	0.0647177	0.992867	-2.18116
Pv2.1_09_10763996	Pv09	10763996	0.0805632	0.325758	330	0.0647113	0.992867	1.18126
Pv2.1_08_41088373	Pv08	41088373	0.0806899	0.309091	330	0.0647038	0.992867	1.28532
Pv2.1_08_2030020	Pv08	2030020	0.0807745	0.0848485	330	0.0646988	0.992867	2.02384
Pv2.1_03_53377465	Pv03	53377465	0.0807811	0.190909	330	0.0646984	0.992867	-2.23912
Pv2.1_02_7900891	Pv02	7900891	0.0812217	0.381818	330	0.0646724	0.992867	-1.6329
Pv2.1_02_43564492	Pv02	43564492	0.0812974	0.201515	330	0.064668	0.992867	-2.2478
Pv2.1_05_11873781	Pv05	11873781	0.081448	0.169697	330	0.0646592	0.992867	2.279
Pv2.1_07_27916199	Pv07	27916199	0.0815313	0.15	330	0.0646543	0.992867	2.37588
Pv2.1_02_28238340	Pv02	28238340	0.0816242	0.180303	330	0.0646489	0.992867	-2.18096
Pv2.1_05_39408010	Pv05	39408010	0.0817141	0.0363636	330	0.0646436	0.992867	-3.20396
Pv2.1_05_6602073	Pv05	6602073	0.0817542	0.187879	330	0.0646413	0.992867	2.1455
Pv2.1_03_50443318	Pv03	50443318	0.0818017	0.0409091	330	0.0646385	0.992867	-2.98445
Pv2.1_03_50443314	Pv03	50443314	0.0818017	0.0409091	330	0.0646385	0.992867	2.98445
Pv2.1_11_1581259	Pv011	1581259	0.0818318	0.104545	330	0.0646368	0.992867	-2.29634
Pv2.1_01_47647439	Pv01	47647439	0.0820199	0.230303	330	0.0646258	0.992867	1.26034
Pv2.1_09_29268351	Pv09	29268351	0.0830208	0.124242	330	0.0645681	0.992867	-1.62209
Pv2.1_06_24415491	Pv06	24415491	0.0830516	0.0621212	330	0.0645663	0.992867	-2.67975
Pv2.1_05_2939420	Pv05	2939420	0.0830694	0.154545	330	0.0645653	0.992867	-2.3204
Pv2.1_06_24989373	Pv06	24989373	0.0830917	0.180303	330	0.064564	0.992867	-2.04403
Pv2.1_09_36050274	Pv09	36050274	0.0832269	0.0606061	330	0.0645563	0.992867	-2.49895
Pv2.1_11_49326724	Pv011	49326724	0.083343	0.0484848	330	0.0645496	0.992867	2.7601
Pv2.1_03_836874	Pv03	836874	0.0834119	0.228788	330	0.0645457	0.992867	1.55133
Pv2.1_10_42388079	Pv010	42388079	0.0835528	0.0939394	330	0.0645377	0.992867	2.21079
Pv2.1_02_3254166	Pv02	3254166	0.0835741	0.0757576	330	0.0645365	0.992867	-2.46139
Pv2.1_01_45532350	Pv01	45532350	0.0836805	0.125758	330	0.0645304	0.992867	2.10709
Pv2.1_11_46586484	Pv011	46586484	0.0837801	0.40303	330	0.0645247	0.992867	-1.6328
Pv2.1_11_46586491	Pv011	46586491	0.0837801	0.40303	330	0.0645247	0.992867	-1.6328
Pv2.1_11_46586497	Pv011	46586497	0.0837801	0.40303	330	0.0645247	0.992867	-1.6328
Pv2.1_10_42528896	Pv010	42528896	0.0839203	0.180303	330	0.0645168	0.992867	-2.14
Pv2.1_02_38538386	Pv02	38538386	0.0839378	0.20303	330	0.0645158	0.992867	-2.05036
Pv2.1_11_41682210	Pv011	41682210	0.0840542	0.0712121	330	0.0645092	0.992867	2.28684
Pv2.1_05_22431400	Pv05	22431400	0.0840746	0.0666667	330	0.0645081	0.992867	-2.47926
Pv2.1_01_48672019	Pv01	48672019	0.0840934	0.198485	330	0.064507	0.992867	2.15624
Pv2.1_03_52425900	Pv03	52425900	0.084113	0.210606	330	0.0645059	0.992867	1.76681
Pv2.1_11_2775768	Pv011	2775768	0.0844178	0.109091	330	0.0644887	0.992867	-2.15543
Pv2.1_07_2898065	Pv07	2898065	0.0844382	0.162121	330	0.0644875	0.992867	2.1159
Pv2.1_02_43442363	Pv02	43442363	0.0844564	0.25303	330	0.0644865	0.992867	1.91787
Pv2.1_04_46771701	Pv04	46771701	0.084482	0.0651515	330	0.0644851	0.992867	2.61425
Pv2.1_05_5454227	Pv05	5454227	0.0846094	0.113636	330	0.0644779	0.992867	1.84129
Pv2.1_01_50823911	Pv01	50823911	0.0846888	0.0575758	330	0.0644735	0.992867	-2.44877
Pv2.1_07_919105	Pv07	919105	0.0850311	0.0439394	330	0.0644543	0.992867	3.20088
Pv2.1_09_36684701	Pv09	36684701	0.0851004	0.0893939	330	0.0644504	0.992867	2.35331
Pv2.1_06_8988874	Pv06	8988874	0.0851536	0.10303	330	0.0644475	0.992867	2.26412
Pv2.1_10_40413036	Pv010	40413036	0.0852613	0.187879	330	0.0644415	0.992867	2.03269
Pv2.1_01_42070963	Pv01	42070963	0.0853739	0.136364	330	0.0644352	0.992867	-2.24951
Pv2.1_01_42070977	Pv01	42070977	0.0853739	0.136364	330	0.0644352	0.992867	-2.24951
Pv2.1_01_42070983	Pv01	42070983	0.0853739	0.136364	330	0.0644352	0.992867	-2.24951
Pv2.1_01_42070962	Pv01	42070962	0.0853739	0.136364	330	0.0644352	0.992867	2.24951
Pv2.1_08_2036992	Pv08	2036992	0.085825	0.177273	330	0.0644102	0.995219	-1.79696
Pv2.1_07_1141592	Pv07	1141592	0.0860339	0.231818	330	0.0643986	0.995219	1.82972
Pv2.1_05_39721365	Pv05	39721365	0.0862148	0.0939394	330	0.0643887	0.995219	2.12867
Pv2.1_02_48698736	Pv02	48698736	0.0862248	0.213636	330	0.0643881	0.995219	1.73948
Pv2.1_07_419869	Pv07	419869	0.0863461	0.0530303	330	0.0643815	0.995219	-2.8963
Pv2.1_01_6368210	Pv01	6368210	0.0864694	0.0666667	330	0.0643747	0.995219	-2.93628
Pv2.1_01_51135669	Pv01	51135669	0.0865481	0.190909	330	0.0643704	0.995219	1.81064
Pv2.1_03_42773297	Pv03	42773297	0.0869524	0.0863636	330	0.0643483	0.995219	2.202
Pv2.1_03_51423691	Pv03	51423691	0.0873082	0.392424	330	0.0643289	0.995219	-1.38666
Pv2.1_08_61896118	Pv08	61896118	0.087449	0.424242	330	0.0643213	0.995219	-1.56693
Pv2.1_09_11792530	Pv09	11792530	0.0875505	0.174242	330	0.0643158	0.995219	2.23211
Pv2.1_10_42388167	Pv010	42388167	0.087583	0.0863636	330	0.064314	0.995219	2.1934
Pv2.1_07_3961697	Pv07	3961697	0.0875907	0.45	330	0.0643136	0.995219	-1.39553
Pv2.1_11_46586495	Pv011	46586495	0.0875939	0.4	330	0.0643134	0.995219	1.61877
Pv2.1_05_4487165	Pv05	4487165	0.0877855	0.156061	330	0.0643031	0.995219	1.69675
Pv2.1_08_4160746	Pv08	4160746	0.087879	0.15	330	0.0642981	0.995219	1.90851
Pv2.1_08_4160796	Pv08	4160796	0.087879	0.15	330	0.0642981	0.995219	1.90851
Pv2.1_08_58844609	Pv08	58844609	0.0879347	0.390909	330	0.0642951	0.995219	-1.18334
Pv2.1_02_46989646	Pv02	46989646	0.0879427	0.106061	330	0.0642946	0.995219	-2.33117
Pv2.1_07_37057214	Pv07	37057214	0.0881096	0.14697	330	0.0642857	0.995219	2.05051
Pv2.1_02_19968307	Pv02	19968307	0.0882341	0.454545	330	0.064279	0.995219	1.40487
Pv2.1_10_42429627	Pv010	42429627	0.0883673	0.107576	330	0.0642718	0.995219	2.03501
Pv2.1_08_47349905	Pv08	47349905	0.0883859	0.289394	330	0.0642708	0.995219	-1.35337
Pv2.1_11_1072756	Pv011	1072756	0.0884358	0.030303	330	0.0642682	0.995219	3.03604
Pv2.1_06_22365971	Pv06	22365971	0.0885398	0.181818	330	0.0642626	0.995219	1.72286
Pv2.1_11_2742926	Pv011	2742926	0.088549	0.192424	330	0.0642621	0.995219	-1.72639
Pv2.1_07_37003112	Pv07	37003112	0.088584	0.221212	330	0.0642602	0.995219	-1.85821
Pv2.1_10_42385219	Pv010	42385219	0.0885883	0.10303	330	0.06426	0.995219	-2.04503
Pv2.1_02_39248303	Pv02	39248303	0.0887895	0.216667	330	0.0642493	0.995219	-1.9112
Pv2.1_05_967160	Pv05	967160	0.0888787	0.0954545	330	0.0642445	0.995219	1.9957
Pv2.1_05_464953	Pv05	464953	0.0888992	0.104545	330	0.0642434	0.995219	-2.12007
Pv2.1_04_11357649	Pv04	11357649	0.0890724	0.422727	330	0.0642342	0.995219	2.01617
Pv2.1_07_1281614	Pv07	1281614	0.0892006	0.227273	330	0.0642274	0.995219	1.87134
Pv2.1_09_38191023	Pv09	38191023	0.0892216	0.192424	330	0.0642263	0.995219	-2.13789
Pv2.1_03_43974386	Pv03	43974386	0.0893735	0.263636	330	0.0642183	0.995219	1.69055
Pv2.1_03_52214942	Pv03	52214942	0.0893795	0.130303	330	0.0642179	0.995219	-1.90842
Pv2.1_10_881901	Pv010	881901	0.089498	0.186364	330	0.0642117	0.995361	-1.62657
Pv2.1_01_42070951	Pv01	42070951	0.0896711	0.137879	330	0.0642025	0.996111	-2.21979
Pv2.1_07_28423487	Pv07	28423487	0.0900761	0.174242	330	0.0641812	0.998177	2.20951
Pv2.1_08_2509305	Pv08	2509305	0.0902754	0.0515152	330	0.0641708	0.998177	2.59125
Pv2.1_06_26892426	Pv06	26892426	0.0905119	0.121212	330	0.0641584	0.998177	-1.94424
Pv2.1_06_4477421	Pv06	4477421	0.0907505	0.125758	330	0.064146	0.998177	2.13171
Pv2.1_01_47574560	Pv01	47574560	0.0908452	0.2	330	0.0641411	0.998177	-2.1817
Pv2.1_10_42429609	Pv010	42429609	0.0912264	0.109091	330	0.0641213	0.998177	2.01354
Pv2.1_01_6216375	Pv01	6216375	0.0912344	0.101515	330	0.0641209	0.998177	-1.65085
Pv2.1_10_42187754	Pv010	42187754	0.0914409	0.137879	330	0.0641102	0.998177	1.79326
Pv2.1_04_2143901	Pv04	2143901	0.0915802	0.29697	330	0.064103	0.998177	-1.36857
Pv2.1_03_46230010	Pv03	46230010	0.0916367	0.274242	330	0.0641001	0.998177	1.51853
Pv2.1_02_959140	Pv02	959140	0.0916453	0.193939	330	0.0640997	0.998177	1.79702
Pv2.1_05_40588613	Pv05	40588613	0.0916919	0.0757576	330	0.0640973	0.998177	2.41693
Pv2.1_11_2647074	Pv011	2647074	0.0917648	0.178788	330	0.0640935	0.998177	-1.65299
Pv2.1_11_53133538	Pv011	53133538	0.091805	0.19697	330	0.0640915	0.998177	1.96871
Pv2.1_05_6365845	Pv05	6365845	0.0918292	0.069697	330	0.0640902	0.998177	-2.36678
Pv2.1_11_485332	Pv011	485332	0.0920459	0.0818182	330	0.0640791	0.998177	-2.26357
Pv2.1_08_4160770	Pv08	4160770	0.0920677	0.151515	330	0.064078	0.998177	1.87566
Pv2.1_02_49386186	Pv02	49386186	0.0921239	0.233333	330	0.0640751	0.998177	-1.7355
Pv2.1_07_34879789	Pv07	34879789	0.0921951	0.121212	330	0.0640715	0.998177	-2.24691
Pv2.1_02_25166797	Pv02	25166797	0.092357	0.080303	330	0.0640632	0.998177	2.71198
Pv2.1_11_1349773	Pv011	1349773	0.0923682	0.0575758	330	0.0640626	0.998177	2.38184
Pv2.1_08_61869727	Pv08	61869727	0.0925809	0.425758	330	0.0640518	0.998177	-1.5038
Pv2.1_04_33747541	Pv04	33747541	0.0927294	0.242424	330	0.0640442	0.998177	-1.9401
Pv2.1_11_6490950	Pv011	6490950	0.0931409	0.0515152	330	0.0640234	0.998177	2.56743
Pv2.1_06_23319033	Pv06	23319033	0.0935321	0.0666667	330	0.0640036	0.998177	2.54617
Pv2.1_01_6487806	Pv01	6487806	0.0935595	0.168182	330	0.0640022	0.998177	-1.50122
Pv2.1_07_35055581	Pv07	35055581	0.0936365	0.192424	330	0.0639984	0.998177	-2.12173
Pv2.1_10_435457	Pv010	435457	0.0937104	0.274242	330	0.0639947	0.998177	-1.41196
Pv2.1_10_435447	Pv010	435447	0.0937104	0.274242	330	0.0639947	0.998177	1.41196
Pv2.1_04_2144031	Pv04	2144031	0.0938729	0.280303	330	0.0639865	0.998177	1.36631
Pv2.1_06_26029240	Pv06	26029240	0.0941487	0.259091	330	0.0639727	0.998177	1.24645
Pv2.1_03_43092849	Pv03	43092849	0.0942562	0.0590909	330	0.0639673	0.998177	-2.29385
Pv2.1_03_51540492	Pv03	51540492	0.0942965	0.222727	330	0.0639653	0.998177	-1.45052
Pv2.1_04_43586898	Pv04	43586898	0.0946385	0.269697	330	0.0639483	0.998177	-1.98023
Pv2.1_03_51096189	Pv03	51096189	0.0946764	0.395455	330	0.0639464	0.998177	1.3568
Pv2.1_06_10711285	Pv06	10711285	0.0947458	0.304545	330	0.0639429	0.998177	-1.33356
Pv2.1_02_581031	Pv02	581031	0.0947935	0.216667	330	0.0639406	0.998177	-1.6263
Pv2.1_08_792876	Pv08	792876	0.0948948	0.256061	330	0.0639356	0.998177	1.38129
Pv2.1_02_2090170	Pv02	2090170	0.0949032	0.166667	330	0.0639351	0.998177	-1.65391
Pv2.1_04_2143986	Pv04	2143986	0.0949975	0.283333	330	0.0639305	0.998177	-1.35665
Pv2.1_11_1248848	Pv011	1248848	0.0951476	0.136364	330	0.063923	0.998177	-1.97123
Pv2.1_01_51318874	Pv01	51318874	0.0953065	0.0954545	330	0.0639152	0.998177	1.89942
Pv2.1_07_1232098	Pv07	1232098	0.0953711	0.136364	330	0.063912	0.998177	2.38764
Pv2.1_11_1326854	Pv011	1326854	0.0954546	0.2	330	0.0639079	0.998177	1.90032
Pv2.1_11_1248600	Pv011	1248600	0.0955857	0.137879	330	0.0639015	0.998177	-1.98029
Pv2.1_07_5516498	Pv07	5516498	0.0958493	0.183333	330	0.0638885	0.998177	2.07185
Pv2.1_02_1040037	Pv02	1040037	0.0960314	0.116667	330	0.0638796	0.998177	2.18028
Pv2.1_03_51171573	Pv03	51171573	0.0960487	0.348485	330	0.0638787	0.998177	1.47953
Pv2.1_11_49895857	Pv011	49895857	0.0960948	0.177273	330	0.0638765	0.998177	1.65779
Pv2.1_11_47215098	Pv011	47215098	0.096117	0.468182	330	0.0638754	0.998177	-1.44963
Pv2.1_02_49182040	Pv02	49182040	0.0962573	0.25	330	0.0638686	0.998177	1.64612
Pv2.1_05_6602139	Pv05	6602139	0.0963261	0.193939	330	0.0638652	0.998177	2.08624
Pv2.1_11_1686371	Pv011	1686371	0.0966442	0.0363636	330	0.0638497	0.998177	2.75543
Pv2.1_04_47087101	Pv04	47087101	0.0968529	0.3	330	0.0638396	0.998177	-1.48552
Pv2.1_04_46176787	Pv04	46176787	0.0969203	0.19697	330	0.0638363	0.998177	1.76268
Pv2.1_03_51140148	Pv03	51140148	0.0971766	0.236364	330	0.0638239	0.998177	1.63423
Pv2.1_04_2143853	Pv04	2143853	0.0973061	0.293939	330	0.0638177	0.998177	-1.351
Pv2.1_05_7093972	Pv05	7093972	0.0974701	0.151515	330	0.0638098	0.998177	2.06723
Pv2.1_01_42070915	Pv01	42070915	0.0975197	0.15303	330	0.0638074	0.998177	-2.09284
Pv2.1_02_47096183	Pv02	47096183	0.0975334	0.0242424	330	0.0638067	0.998177	3.5767
Pv2.1_11_10860143	Pv011	10860143	0.0975482	0.4	330	0.063806	0.998177	-1.42606
Pv2.1_09_36112020	Pv09	36112020	0.0976206	0.110606	330	0.0638025	0.998177	1.5762
Pv2.1_01_44485536	Pv01	44485536	0.097784	0.112121	330	0.0637947	0.998177	-1.46611
Pv2.1_07_594401	Pv07	594401	0.0978588	0.130303	330	0.0637911	0.998177	2.17463
Pv2.1_10_41965831	Pv010	41965831	0.0979567	0.172727	330	0.0637864	0.998177	1.76183
Pv2.1_03_43621568	Pv03	43621568	0.0982865	0.0606061	330	0.0637707	0.998177	2.63447
Pv2.1_10_42388084	Pv010	42388084	0.0983054	0.0954545	330	0.0637698	0.998177	2.09469
Pv2.1_10_435448	Pv010	435448	0.0983325	0.274242	330	0.0637685	0.998177	-1.39694
Pv2.1_08_44354061	Pv08	44354061	0.0984809	0.231818	330	0.0637614	0.998177	-1.31167
Pv2.1_03_40899050	Pv03	40899050	0.0985322	0.418182	330	0.063759	0.998177	1.15604
Pv2.1_06_23688894	Pv06	23688894	0.0985655	0.107576	330	0.0637574	0.998177	2.27382
Pv2.1_02_48698643	Pv02	48698643	0.0986588	0.171212	330	0.063753	0.998177	1.70771
Pv2.1_09_37230474	Pv09	37230474	0.098693	0.0848485	330	0.0637513	0.998177	1.86256
Pv2.1_02_581241	Pv02	581241	0.0987664	0.231818	330	0.0637478	0.998177	-1.59277
Pv2.1_11_48904271	Pv011	48904271	0.0988485	0.0636364	330	0.063744	0.998177	2.4123
Pv2.1_03_39274973	Pv03	39274973	0.0989712	0.177273	330	0.0637381	0.998177	-1.97141
Pv2.1_03_49904452	Pv03	49904452	0.0990321	0.465152	330	0.0637353	0.998177	1.08497
Pv2.1_10_42528866	Pv010	42528866	0.0990769	0.186364	330	0.0637331	0.998177	-2.02402
Pv2.1_03_47475073	Pv03	47475073	0.0992414	0.257576	330	0.0637254	0.998177	1.64474
Pv2.1_05_37858781	Pv05	37858781	0.0992822	0.0560606	330	0.0637234	0.998177	2.5834
Pv2.1_08_2107245	Pv08	2107245	0.0993038	0.130303	330	0.0637224	0.998177	1.87584
Pv2.1_04_4560328	Pv04	4560328	0.0993313	0.45303	330	0.0637211	0.998177	1.27522
Pv2.1_11_51322264	Pv011	51322264	0.0993314	0.187879	330	0.0637211	0.998177	-1.86652
Pv2.1_08_804325	Pv08	804325	0.0993344	0.292424	330	0.063721	0.998177	-1.44019
Pv2.1_05_36589145	Pv05	36589145	0.0995886	0.0439394	330	0.063709	0.998177	2.62816
Pv2.1_05_18034114	Pv05	18034114	0.0995982	0.0833333	330	0.0637086	0.998177	-2.38691
Pv2.1_05_38782885	Pv05	38782885	0.0996014	0.0712121	330	0.0637084	0.998177	-2.39992
Pv2.1_02_43919018	Pv02	43919018	0.0996353	0.0969697	330	0.0637068	0.998177	-2.17327
Pv2.1_11_49342260	Pv011	49342260	0.0998718	0.0681818	330	0.0636957	0.998177	-2.26622
Pv2.1_02_46426676	Pv02	46426676	0.100161	0.0909091	330	0.0636822	0.998177	-2.42724
Pv2.1_10_42164255	Pv010	42164255	0.100206	0.271212	330	0.0636801	0.998177	-1.40598
Pv2.1_11_1381898	Pv011	1381898	0.100241	0.0969697	330	0.0636785	0.998177	2.01708
Pv2.1_11_48890706	Pv011	48890706	0.100355	0.0727273	330	0.0636731	0.998177	2.14375
Pv2.1_05_4532273	Pv05	4532273	0.10049	0.156061	330	0.0636668	0.998177	-1.65113
Pv2.1_11_18617520	Pv011	18617520	0.100516	0.0818182	330	0.0636656	0.998177	-2.36198
Pv2.1_03_42222245	Pv03	42222245	0.100537	0.0651515	330	0.0636647	0.998177	-2.49908
Pv2.1_08_2233502	Pv08	2233502	0.100645	0.157576	330	0.0636596	0.998177	-1.72149
Pv2.1_10_41965815	Pv010	41965815	0.100699	0.181818	330	0.0636572	0.998177	-1.66501
Pv2.1_10_2954155	Pv010	2954155	0.100745	0.115152	330	0.063655	0.998177	2.23395
Pv2.1_05_372426	Pv05	372426	0.100897	0.186364	330	0.0636479	0.998177	1.88929
Pv2.1_02_46318596	Pv02	46318596	0.101187	0.113636	330	0.0636346	0.998177	-1.97338
Pv2.1_11_1547313	Pv011	1547313	0.101484	0.125758	330	0.0636208	0.998177	-1.98549
Pv2.1_05_40375346	Pv05	40375346	0.101624	0.186364	330	0.0636144	0.998177	2.03125
Pv2.1_10_1415233	Pv010	1415233	0.101676	0.101515	330	0.063612	0.998177	2.22676
Pv2.1_07_38778044	Pv07	38778044	0.101928	0.175758	330	0.0636005	0.998177	-1.76988
Pv2.1_03_43672863	Pv03	43672863	0.101997	0.139394	330	0.0635973	0.998177	-1.80357
Pv2.1_01_45579687	Pv01	45579687	0.102366	0.148485	330	0.0635804	0.998177	2.06092
Pv2.1_07_1281645	Pv07	1281645	0.102384	0.234848	330	0.0635796	0.998177	1.72035
Pv2.1_01_42070916	Pv01	42070916	0.102592	0.15303	330	0.0635701	0.998177	-2.04799
Pv2.1_07_36606905	Pv07	36606905	0.102786	0.212121	330	0.0635613	0.998177	1.72594
Pv2.1_03_37406556	Pv03	37406556	0.103023	0.137879	330	0.0635505	0.998177	-2.09085
Pv2.1_03_44102759	Pv03	44102759	0.103055	0.0818182	330	0.0635491	0.998177	-2.3983
Pv2.1_03_51740416	Pv03	51740416	0.103056	0.104545	330	0.0635491	0.998177	1.90345
Pv2.1_03_38744636	Pv03	38744636	0.103214	0.0863636	330	0.0635419	0.998177	-2.21156
Pv2.1_02_34932018	Pv02	34932018	0.10329	0.237879	330	0.0635385	0.998177	-1.48334
Pv2.1_07_4325062	Pv07	4325062	0.103492	0.193939	330	0.0635294	0.998177	-1.92281
Pv2.1_03_32236193	Pv03	32236193	0.103508	0.178788	330	0.0635287	0.998177	1.96241
Pv2.1_02_925032	Pv02	925032	0.103726	0.187879	330	0.0635188	0.998177	-1.86187
Pv2.1_05_2918554	Pv05	2918554	0.103893	0.119697	330	0.0635114	0.998177	-2.33352
Pv2.1_03_42779677	Pv03	42779677	0.103916	0.112121	330	0.0635103	0.998177	-1.92343
Pv2.1_04_43712518	Pv04	43712518	0.104204	0.192424	330	0.0634974	0.998177	-1.95622
Pv2.1_02_4435349	Pv02	4435349	0.104559	0.0484848	330	0.0634815	0.998177	-2.67626
Pv2.1_05_3889198	Pv05	3889198	0.104579	0.165152	330	0.0634806	0.998177	1.79575
Pv2.1_04_41571393	Pv04	41571393	0.1047	0.306061	330	0.0634753	0.998177	1.74599
Pv2.1_04_47116274	Pv04	47116274	0.104725	0.0590909	330	0.0634741	0.998177	2.44655
Pv2.1_10_1415232	Pv010	1415232	0.104862	0.1	330	0.0634681	0.998177	2.21931
Pv2.1_06_7668273	Pv06	7668273	0.104868	0.0984848	330	0.0634678	0.998177	-2.28216
Pv2.1_08_62374574	Pv08	62374574	0.104931	0.24697	330	0.063465	0.998177	1.79418
Pv2.1_02_43438508	Pv02	43438508	0.105298	0.29697	330	0.0634487	0.998177	1.67431
Pv2.1_03_37406576	Pv03	37406576	0.105303	0.136364	330	0.0634486	0.998177	2.06637
Pv2.1_08_16905658	Pv08	16905658	0.105326	0.351515	330	0.0634475	0.998177	-1.28074
Pv2.1_09_6310687	Pv09	6310687	0.105423	0.256061	330	0.0634433	0.998177	1.23932
Pv2.1_11_1381952	Pv011	1381952	0.10582	0.0909091	330	0.0634257	0.998177	2.05815
Pv2.1_02_45072672	Pv02	45072672	0.105823	0.266667	330	0.0634256	0.998177	-1.78106
Pv2.1_11_49259782	Pv011	49259782	0.106038	0.0772727	330	0.0634161	0.998177	2.10212
Pv2.1_02_46588580	Pv02	46588580	0.10605	0.15303	330	0.0634156	0.998177	-1.86984
Pv2.1_02_19968320	Pv02	19968320	0.106056	0.456061	330	0.0634154	0.998177	1.32845
Pv2.1_05_6365867	Pv05	6365867	0.106131	0.0636364	330	0.0634121	0.998177	-2.33885
Pv2.1_03_37406544	Pv03	37406544	0.106251	0.156061	330	0.0634068	0.998177	-2.01977
Pv2.1_01_51281726	Pv01	51281726	0.106344	0.10303	330	0.0634028	0.998177	1.84836
Pv2.1_03_43672869	Pv03	43672869	0.106417	0.139394	330	0.0633996	0.998177	-1.77742
Pv2.1_08_20680381	Pv08	20680381	0.106495	0.169697	330	0.0633961	0.998177	2.01269
Pv2.1_06_4592386	Pv06	4592386	0.106866	0.106061	330	0.06338	0.998177	-2.1237
Pv2.1_05_38782919	Pv05	38782919	0.107137	0.0681818	330	0.0633682	0.998177	2.40397
Pv2.1_01_48122979	Pv01	48122979	0.107141	0.121212	330	0.063368	0.998177	-2.03769
Pv2.1_08_861731	Pv08	861731	0.107149	0.162121	330	0.0633677	0.998177	-1.85237
Pv2.1_01_2850955	Pv01	2850955	0.107236	0.140909	330	0.0633639	0.998177	1.4594
Pv2.1_07_39542570	Pv07	39542570	0.107445	0.466667	330	0.0633549	0.998177	-1.24504
Pv2.1_07_39799922	Pv07	39799922	0.107607	0.116667	330	0.0633479	0.998177	1.66161
Pv2.1_02_43452027	Pv02	43452027	0.108054	0.190909	330	0.0633286	0.998177	-2.03944
Pv2.1_02_47621522	Pv02	47621522	0.108263	0.115152	330	0.0633196	0.998177	-2.12021
Pv2.1_04_46880179	Pv04	46880179	0.108377	0.0409091	330	0.0633148	0.998177	-2.70571
Pv2.1_04_9356823	Pv04	9356823	0.10839	0.371212	330	0.0633142	0.998177	1.91736
Pv2.1_02_39814232	Pv02	39814232	0.108444	0.0878788	330	0.0633119	0.998177	-2.15243
Pv2.1_02_4359988	Pv02	4359988	0.108565	0.427273	330	0.0633067	0.998177	-1.21133
Pv2.1_01_51175042	Pv01	51175042	0.108723	0.124242	330	0.0633	0.998177	-1.9587
Pv2.1_04_45397495	Pv04	45397495	0.108894	0.227273	330	0.0632927	0.998177	-1.28142
Pv2.1_02_43667614	Pv02	43667614	0.10907	0.215152	330	0.0632852	0.998177	-2.00316
Pv2.1_03_52326264	Pv03	52326264	0.109277	0.212121	330	0.0632764	0.998177	-1.63537
Pv2.1_02_238223	Pv02	238223	0.109493	0.187879	330	0.0632672	0.998177	-1.83145
Pv2.1_02_238231	Pv02	238231	0.109493	0.187879	330	0.0632672	0.998177	-1.83145
Pv2.1_05_39724716	Pv05	39724716	0.109868	0.0287879	330	0.0632514	0.998177	3.34474
Pv2.1_06_13014858	Pv06	13014858	0.109914	0.171212	330	0.0632495	0.998177	1.96679
Pv2.1_02_39248308	Pv02	39248308	0.109931	0.218182	330	0.0632487	0.998177	1.77848
Pv2.1_08_56226629	Pv08	56226629	0.109963	0.1	330	0.0632474	0.998177	-2.13421
Pv2.1_03_51024179	Pv03	51024179	0.110091	0.183333	330	0.063242	0.998177	-1.62152
Pv2.1_04_44805189	Pv04	44805189	0.110181	0.216667	330	0.0632382	0.998177	1.67553
Pv2.1_10_545883	Pv010	545883	0.110271	0.230303	330	0.0632344	0.998177	-1.32699
Pv2.1_10_433995	Pv010	433995	0.110323	0.210606	330	0.0632322	0.998177	-1.36466
Pv2.1_01_41866505	Pv01	41866505	0.110398	0.145455	330	0.0632291	0.998177	1.67861
Pv2.1_10_333894	Pv010	333894	0.110474	0.218182	330	0.0632259	0.998177	1.35466
Pv2.1_03_2697180	Pv03	2697180	0.110562	0.104545	330	0.0632222	0.998177	1.57495
Pv2.1_05_38222119	Pv05	38222119	0.110877	0.0469697	330	0.063209	0.998177	-2.86691
Pv2.1_11_1340652	Pv011	1340652	0.110902	0.0636364	330	0.063208	0.998177	2.09333
Pv2.1_02_43667601	Pv02	43667601	0.110925	0.251515	330	0.063207	0.998177	1.77974
Pv2.1_07_39433182	Pv07	39433182	0.110973	0.484848	330	0.063205	0.998177	-1.26807
Pv2.1_02_807252	Pv02	807252	0.11113	0.210606	330	0.0631985	0.998177	1.6761
Pv2.1_02_36931591	Pv02	36931591	0.111236	0.171212	330	0.0631941	0.998177	-1.52168
Pv2.1_05_464845	Pv05	464845	0.111275	0.0924242	330	0.0631924	0.998177	1.9588
Pv2.1_10_3685251	Pv010	3685251	0.111289	0.192424	330	0.0631918	0.998177	1.74068
Pv2.1_02_3408082	Pv02	3408082	0.111371	0.0636364	330	0.0631885	0.998177	-2.33548
Pv2.1_05_39724720	Pv05	39724720	0.11138	0.030303	330	0.0631881	0.998177	-3.2794
Pv2.1_04_43175330	Pv04	43175330	0.111532	0.175758	330	0.0631818	0.998177	1.90545
Pv2.1_02_169288	Pv02	169288	0.111725	0.15	330	0.0631738	0.998177	-1.51292
Pv2.1_05_39742359	Pv05	39742359	0.111824	0.0242424	330	0.0631697	0.998177	3.57037
Pv2.1_02_47837868	Pv02	47837868	0.112206	0.145455	330	0.0631539	0.998177	1.39615
Pv2.1_08_58844608	Pv08	58844608	0.112219	0.390909	330	0.0631533	0.998177	1.10176
Pv2.1_08_62374577	Pv08	62374577	0.112272	0.248485	330	0.0631512	0.998177	1.75441
Pv2.1_05_39913796	Pv05	39913796	0.112416	0.171212	330	0.0631452	0.998177	-1.81055
Pv2.1_11_463854	Pv011	463854	0.112523	0.124242	330	0.0631408	0.998177	1.88402
Pv2.1_03_38735357	Pv03	38735357	0.112786	0.0530303	330	0.06313	0.998177	-2.62974
Pv2.1_03_994869	Pv03	994869	0.112876	0.156061	330	0.0631264	0.998177	-1.53651
Pv2.1_11_762662	Pv011	762662	0.112928	0.0560606	330	0.0631242	0.998177	2.38094
Pv2.1_08_62374569	Pv08	62374569	0.11296	0.248485	330	0.0631229	0.998177	1.75016
Pv2.1_09_12097310	Pv09	12097310	0.113068	0.318182	330	0.0631185	0.998177	1.20909
Pv2.1_07_36558051	Pv07	36558051	0.113099	0.106061	330	0.0631172	0.998177	2.1873
Pv2.1_07_28716851	Pv07	28716851	0.113142	0.069697	330	0.0631155	0.998177	-2.51026
Pv2.1_03_42523365	Pv03	42523365	0.113248	0.3	330	0.0631111	0.998177	-1.31956
Pv2.1_08_62374570	Pv08	62374570	0.113379	0.245455	330	0.0631058	0.998177	1.76068
Pv2.1_08_62374575	Pv08	62374575	0.113379	0.245455	330	0.0631058	0.998177	1.76068
Pv2.1_08_62374573	Pv08	62374573	0.113379	0.245455	330	0.0631058	0.998177	-1.76068
Pv2.1_08_62374576	Pv08	62374576	0.113379	0.245455	330	0.0631058	0.998177	-1.76068
Pv2.1_09_7581272	Pv09	7581272	0.113456	0.0621212	330	0.0631027	0.998177	2.20351
Pv2.1_04_251727	Pv04	251727	0.113799	0.159091	330	0.0630887	0.998177	1.69861
Pv2.1_04_46188787	Pv04	46188787	0.114125	0.201515	330	0.0630755	0.998177	1.59202
Pv2.1_02_48692537	Pv02	48692537	0.114207	0.139394	330	0.0630722	0.998177	-1.63995
Pv2.1_03_52773454	Pv03	52773454	0.114287	0.10303	330	0.063069	0.998177	2.34728
Pv2.1_05_5454402	Pv05	5454402	0.114406	0.143939	330	0.0630641	0.998177	-1.58754
Pv2.1_09_13275579	Pv09	13275579	0.114534	0.187879	330	0.063059	0.998177	1.87975
Pv2.1_02_664274	Pv02	664274	0.114595	0.145455	330	0.0630565	0.998177	1.6376
Pv2.1_02_34785602	Pv02	34785602	0.114876	0.227273	330	0.0630453	0.998177	1.43779
Pv2.1_03_43621510	Pv03	43621510	0.114936	0.0666667	330	0.0630428	0.998177	2.41378
Pv2.1_02_43593468	Pv02	43593468	0.11498	0.209091	330	0.0630411	0.998177	-1.96235
Pv2.1_07_400778	Pv07	400778	0.115143	0.175758	330	0.0630345	0.998177	1.76259
Pv2.1_05_7377143	Pv05	7377143	0.115206	0.0651515	330	0.063032	0.998177	-2.36032
Pv2.1_11_2713443	Pv011	2713443	0.115563	0.14697	330	0.0630177	0.998177	-1.55864
Pv2.1_10_42388125	Pv010	42388125	0.115769	0.0772727	330	0.0630096	0.998177	-2.21532
Pv2.1_04_20590907	Pv04	20590907	0.115781	0.395455	330	0.0630091	0.998177	1.97922
Pv2.1_07_39936414	Pv07	39936414	0.115809	0.181818	330	0.0630079	0.998177	-2.00254
Pv2.1_04_3975303	Pv04	3975303	0.115932	0.137879	330	0.0630031	0.998177	1.69644
Pv2.1_05_5910512	Pv05	5910512	0.116072	0.212121	330	0.0629975	0.998177	1.86171
Pv2.1_01_42070922	Pv01	42070922	0.116072	0.15	330	0.0629975	0.998177	-1.99057
Pv2.1_08_61891727	Pv08	61891727	0.116091	0.430303	330	0.0629967	0.998177	1.4479
Pv2.1_06_29893958	Pv06	29893958	0.116178	0.225758	330	0.0629933	0.998177	-1.18542
Pv2.1_06_13069285	Pv06	13069285	0.116252	0.0818182	330	0.0629903	0.998177	2.26508
Pv2.1_10_42752989	Pv010	42752989	0.116279	0.15303	330	0.0629893	0.998177	-1.90514
Pv2.1_10_4753654	Pv010	4753654	0.116507	0.2	330	0.0629803	0.998177	-1.47456
Pv2.1_02_47497382	Pv02	47497382	0.116874	0.0439394	330	0.0629658	0.998177	2.9324
Pv2.1_04_44825791	Pv04	44825791	0.11694	0.224242	330	0.0629632	0.998177	1.6811
Pv2.1_03_43974359	Pv03	43974359	0.116984	0.260606	330	0.0629614	0.998177	1.56562
Pv2.1_05_22406424	Pv05	22406424	0.117017	0.172727	330	0.0629602	0.998177	-1.88099
Pv2.1_03_2587716	Pv03	2587716	0.117214	0.104545	330	0.0629524	0.998177	2.12384
Pv2.1_02_518635	Pv02	518635	0.117216	0.125758	330	0.0629523	0.998177	-1.57906
Pv2.1_02_40132813	Pv02	40132813	0.117256	0.0560606	330	0.0629508	0.998177	-2.42811
Pv2.1_09_7795356	Pv09	7795356	0.117365	0.0439394	330	0.0629465	0.998177	-2.39655
Pv2.1_06_28242532	Pv06	28242532	0.117412	0.186364	330	0.0629446	0.998177	1.769
Pv2.1_11_1686430	Pv011	1686430	0.117544	0.0393939	330	0.0629395	0.998177	-2.53807
Pv2.1_05_298378	Pv05	298378	0.117622	0.178788	330	0.0629364	0.998177	-1.99843
Pv2.1_02_7108615	Pv02	7108615	0.117657	0.0681818	330	0.062935	0.998177	-2.38525
Pv2.1_10_2997410	Pv010	2997410	0.117699	0.240909	330	0.0629334	0.998177	-1.18751
Pv2.1_04_46423089	Pv04	46423089	0.118123	0.287879	330	0.0629169	0.998177	1.49591
Pv2.1_06_17983645	Pv06	17983645	0.118368	0.263636	330	0.0629073	0.998177	1.17188
Pv2.1_07_4174943	Pv07	4174943	0.11842	0.492424	330	0.0629053	0.998177	-1.22747
Pv2.1_07_38224491	Pv07	38224491	0.118461	0.272727	330	0.0629037	0.998177	1.49962
Pv2.1_03_43551607	Pv03	43551607	0.118466	0.187879	330	0.0629035	0.998177	1.66823
Pv2.1_08_29844172	Pv08	29844172	0.118496	0.113636	330	0.0629024	0.998177	1.9927
Pv2.1_04_46846465	Pv04	46846465	0.118614	0.0984848	330	0.0628978	0.998177	1.96649
Pv2.1_04_47068842	Pv04	47068842	0.118657	0.171212	330	0.0628961	0.998177	1.72392
Pv2.1_03_36338051	Pv03	36338051	0.118664	0.187879	330	0.0628958	0.998177	1.87088
Pv2.1_05_25565098	Pv05	25565098	0.118991	0.110606	330	0.0628832	0.998177	-2.06179
Pv2.1_07_36208688	Pv07	36208688	0.119086	0.1	330	0.0628795	0.998177	-2.34666
Pv2.1_04_68978	Pv04	68978	0.119119	0.192424	330	0.0628783	0.998177	-1.54126
Pv2.1_05_38993950	Pv05	38993950	0.119198	0.0878788	330	0.0628752	0.998177	-2.2184
Pv2.1_03_52486130	Pv03	52486130	0.119576	0.121212	330	0.0628607	0.998177	-1.80946
Pv2.1_08_29862636	Pv08	29862636	0.119688	0.0318182	330	0.0628564	0.998177	2.85887
Pv2.1_01_5474118	Pv01	5474118	0.119741	0.180303	330	0.0628543	0.998177	1.87026
Pv2.1_08_62374572	Pv08	62374572	0.119789	0.248485	330	0.0628525	0.998177	-1.71696
Pv2.1_10_42528848	Pv010	42528848	0.119907	0.187879	330	0.062848	0.998177	1.85635
Pv2.1_01_45579659	Pv01	45579659	0.120213	0.139394	330	0.0628363	0.998177	2.02728
Pv2.1_01_46700584	Pv01	46700584	0.120216	0.193939	330	0.0628362	0.998177	-1.89937
Pv2.1_08_46969229	Pv08	46969229	0.120284	0.254545	330	0.0628336	0.998177	1.21615
Pv2.1_06_4592323	Pv06	4592323	0.120309	0.0969697	330	0.0628326	0.998177	-2.12934
Pv2.1_11_46586474	Pv011	46586474	0.120388	0.404545	330	0.0628296	0.998177	1.47293
Pv2.1_02_518646	Pv02	518646	0.120555	0.118182	330	0.0628232	0.998177	-1.60499
Pv2.1_02_518649	Pv02	518649	0.120555	0.118182	330	0.0628232	0.998177	1.60499
Pv2.1_03_2511550	Pv03	2511550	0.120753	0.180303	330	0.0628157	0.998177	-1.84863
Pv2.1_04_20590654	Pv04	20590654	0.120776	0.389394	330	0.0628148	0.998177	2.08464
Pv2.1_09_36684526	Pv09	36684526	0.120883	0.0924242	330	0.0628108	0.998177	-2.01984
Pv2.1_03_51372427	Pv03	51372427	0.120979	0.40303	330	0.0628071	0.998177	1.25249
Pv2.1_03_5104342	Pv03	5104342	0.121062	0.160606	330	0.062804	0.998177	-1.81051
Pv2.1_08_3856936	Pv08	3856936	0.121143	0.0469697	330	0.0628009	0.998177	2.07832
Pv2.1_03_40990038	Pv03	40990038	0.121161	0.230303	330	0.0628002	0.998177	-1.43739
Pv2.1_02_48153900	Pv02	48153900	0.121177	0.0651515	330	0.0627996	0.998177	-2.27597
Pv2.1_11_13887737	Pv011	13887737	0.121233	0.0651515	330	0.0627975	0.998177	2.49028
Pv2.1_03_5104332	Pv03	5104332	0.121291	0.160606	330	0.0627953	0.998177	1.8051
Pv2.1_10_22669990	Pv010	22669990	0.12145	0.189394	330	0.0627893	0.998177	-1.77936
Pv2.1_10_7568208	Pv010	7568208	0.121463	0.0469697	330	0.0627888	0.998177	-2.59004
Pv2.1_02_43529828	Pv02	43529828	0.121503	0.187879	330	0.0627873	0.998177	-2.03974
Pv2.1_07_39936412	Pv07	39936412	0.12178	0.183333	330	0.0627769	0.998177	1.9599
Pv2.1_06_14421610	Pv06	14421610	0.122018	0.0621212	330	0.0627679	0.998177	2.38396
Pv2.1_04_35372049	Pv04	35372049	0.122065	0.427273	330	0.0627661	0.998177	1.51564
Pv2.1_05_1062375	Pv05	1062375	0.1224	0.110606	330	0.0627536	0.998177	2.04057
Pv2.1_02_46212383	Pv02	46212383	0.12248	0.24697	330	0.0627506	0.998177	-1.3877
Pv2.1_05_26819197	Pv05	26819197	0.122503	0.0772727	330	0.0627497	0.998177	2.29569
Pv2.1_05_38782900	Pv05	38782900	0.122685	0.0727273	330	0.0627429	0.998177	-2.16319
Pv2.1_04_44033657	Pv04	44033657	0.122698	0.439394	330	0.0627425	0.998177	-1.11795
Pv2.1_08_2156958	Pv08	2156958	0.122829	0.0666667	330	0.0627375	0.998177	1.97823
Pv2.1_02_3408012	Pv02	3408012	0.123105	0.0712121	330	0.0627273	0.998177	2.19616
Pv2.1_06_2925087	Pv06	2925087	0.123153	0.080303	330	0.0627255	0.998177	-2.099
Pv2.1_03_42093213	Pv03	42093213	0.123309	0.277273	330	0.0627197	0.998177	1.51688
Pv2.1_04_3943055	Pv04	3943055	0.12338	0.225758	330	0.0627171	0.998177	-1.57966
Pv2.1_04_3943056	Pv04	3943056	0.12338	0.225758	330	0.0627171	0.998177	-1.57966
Pv2.1_04_3943054	Pv04	3943054	0.12338	0.225758	330	0.0627171	0.998177	1.57966
Pv2.1_04_3943057	Pv04	3943057	0.123631	0.228788	330	0.0627078	0.998177	-1.56145
Pv2.1_02_43529895	Pv02	43529895	0.123692	0.193939	330	0.0627055	0.998177	1.97789
Pv2.1_03_40856577	Pv03	40856577	0.123814	0.0939394	330	0.062701	0.998177	-1.7427
Pv2.1_02_30045565	Pv02	30045565	0.123879	0.0924242	330	0.0626986	0.998177	2.04189
Pv2.1_03_41092676	Pv03	41092676	0.123883	0.427273	330	0.0626984	0.998177	1.09796
Pv2.1_03_38476904	Pv03	38476904	0.12395	0.0348485	330	0.062696	0.998177	-2.88982
Pv2.1_07_29104575	Pv07	29104575	0.12408	0.372727	330	0.0626912	0.998177	1.03207
Pv2.1_04_11357646	Pv04	11357646	0.124459	0.425758	330	0.0626772	0.998177	-1.82599
Pv2.1_11_44185774	Pv011	44185774	0.124825	0.0863636	330	0.0626638	0.998177	2.05926
Pv2.1_06_22880399	Pv06	22880399	0.124932	0.0666667	330	0.0626599	0.998177	2.25479
Pv2.1_08_20098597	Pv08	20098597	0.124936	0.0818182	330	0.0626597	0.998177	2.25952
Pv2.1_03_42729360	Pv03	42729360	0.124944	0.337879	330	0.0626595	0.998177	-1.29332
Pv2.1_08_2154504	Pv08	2154504	0.12512	0.101515	330	0.062653	0.998177	-1.80311
Pv2.1_04_43471798	Pv04	43471798	0.125148	0.175758	330	0.062652	0.998177	-1.92389
Pv2.1_08_62279357	Pv08	62279357	0.125167	0.192424	330	0.0626513	0.998177	1.72303
Pv2.1_05_8547272	Pv05	8547272	0.125252	0.0727273	330	0.0626482	0.998177	2.49684
Pv2.1_02_49453366	Pv02	49453366	0.125611	0.174242	330	0.0626351	0.998177	-1.64077
Pv2.1_02_43893201	Pv02	43893201	0.125917	0.224242	330	0.062624	0.998177	1.76046
Pv2.1_10_4482935	Pv010	4482935	0.126272	0.0909091	330	0.0626111	0.998177	-2.2231
Pv2.1_02_46652075	Pv02	46652075	0.126473	0.192424	330	0.0626039	0.998177	1.90937
Pv2.1_11_2698646	Pv011	2698646	0.126612	0.143939	330	0.0625989	0.998177	1.52734
Pv2.1_04_43224206	Pv04	43224206	0.126644	0.168182	330	0.0625977	0.998177	-1.95912
Pv2.1_04_43224255	Pv04	43224255	0.126644	0.168182	330	0.0625977	0.998177	1.95912
Pv2.1_04_11614144	Pv04	11614144	0.126704	0.445455	330	0.0625956	0.998177	1.54757
Pv2.1_11_1163870	Pv011	1163870	0.126754	0.14697	330	0.0625938	0.998177	-1.81657
Pv2.1_04_126165	Pv04	126165	0.12676	0.395455	330	0.0625936	0.998177	1.35156
Pv2.1_04_44863463	Pv04	44863463	0.126834	0.0272727	330	0.0625909	0.998177	-3.0189
Pv2.1_11_46750810	Pv011	46750810	0.126949	0.463636	330	0.0625868	0.998177	1.33459
Pv2.1_04_2144019	Pv04	2144019	0.127071	0.283333	330	0.0625824	0.998177	-1.23591
Pv2.1_09_36943453	Pv09	36943453	0.127135	0.180303	330	0.0625801	0.998177	-2.16828
Pv2.1_09_36943456	Pv09	36943456	0.127135	0.180303	330	0.0625801	0.998177	2.16828
Pv2.1_11_48890669	Pv011	48890669	0.12741	0.0681818	330	0.0625702	0.998177	-1.99683
Pv2.1_02_48077484	Pv02	48077484	0.127454	0.201515	330	0.0625686	0.998177	-1.62645
Pv2.1_05_464892	Pv05	464892	0.12757	0.0681818	330	0.0625645	0.998177	2.05106
Pv2.1_07_2419188	Pv07	2419188	0.127927	0.228788	330	0.0625518	0.998177	-1.77677
Pv2.1_04_12120986	Pv04	12120986	0.128054	0.418182	330	0.0625472	0.998177	-1.8766
Pv2.1_07_1232050	Pv07	1232050	0.12842	0.0984848	330	0.0625342	0.998177	2.58612
Pv2.1_01_7162625	Pv01	7162625	0.128813	0.192424	330	0.0625203	0.998177	1.16971
Pv2.1_02_30045526	Pv02	30045526	0.128817	0.101515	330	0.0625202	0.998177	1.90391
Pv2.1_08_1845099	Pv08	1845099	0.12894	0.393939	330	0.0625158	0.998177	1.03542
Pv2.1_10_42528895	Pv010	42528895	0.129197	0.186364	330	0.0625068	0.998177	-1.83862
Pv2.1_04_43428509	Pv04	43428509	0.129211	0.121212	330	0.0625063	0.998177	1.78355
Pv2.1_08_62053794	Pv08	62053794	0.129247	0.437879	330	0.062505	0.998177	-1.34428
Pv2.1_02_38672443	Pv02	38672443	0.129321	0.0515152	330	0.0625024	0.998177	2.38567
Pv2.1_05_38782886	Pv05	38782886	0.129505	0.069697	330	0.0624959	0.998177	2.23089
Pv2.1_03_12459715	Pv03	12459715	0.129637	0.204545	330	0.0624913	0.998177	-1.54602
Pv2.1_11_2742909	Pv011	2742909	0.129696	0.174242	330	0.0624892	0.998177	1.48805
Pv2.1_07_4859741	Pv07	4859741	0.13004	0.106061	330	0.0624772	0.998177	2.27573
Pv2.1_01_2850796	Pv01	2850796	0.130118	0.133333	330	0.0624744	0.998177	1.37348
Pv2.1_04_45289110	Pv04	45289110	0.130282	0.306061	330	0.0624687	0.998177	1.42283
Pv2.1_08_2030034	Pv08	2030034	0.13037	0.0772727	330	0.0624656	0.998177	1.79148
Pv2.1_02_38672830	Pv02	38672830	0.130392	0.187879	330	0.0624649	0.998177	1.88197
Pv2.1_04_23955263	Pv04	23955263	0.130503	0.35303	330	0.062461	0.998177	1.59295
Pv2.1_10_4627942	Pv010	4627942	0.130677	0.24697	330	0.0624549	0.998177	1.38171
Pv2.1_03_38735338	Pv03	38735338	0.130805	0.0515152	330	0.0624505	0.998177	2.51366
Pv2.1_03_42222227	Pv03	42222227	0.130917	0.0833333	330	0.0624466	0.998177	1.97853
Pv2.1_02_1521612	Pv02	1521612	0.131127	0.110606	330	0.0624393	0.998177	2.04641
Pv2.1_04_48005211	Pv04	48005211	0.131161	0.404545	330	0.0624381	0.998177	-1.09034
Pv2.1_06_12444378	Pv06	12444378	0.131251	0.2	330	0.062435	0.998177	-1.8878
Pv2.1_02_38672828	Pv02	38672828	0.131419	0.186364	330	0.0624292	0.998177	1.89182
Pv2.1_03_2457289	Pv03	2457289	0.131443	0.406061	330	0.0624284	0.998177	0.966996
Pv2.1_04_33794489	Pv04	33794489	0.131634	0.312121	330	0.0624218	0.998177	1.60761
Pv2.1_11_1524730	Pv011	1524730	0.131644	0.172727	330	0.0624214	0.998177	1.79139
Pv2.1_08_62747938	Pv08	62747938	0.131644	0.221212	330	0.0624214	0.998177	-1.48875
Pv2.1_04_40888044	Pv04	40888044	0.131648	0.280303	330	0.0624213	0.998177	-1.71582
Pv2.1_02_26058517	Pv02	26058517	0.131667	0.221212	330	0.0624206	0.998177	1.72409
Pv2.1_06_23178785	Pv06	23178785	0.132061	0.122727	330	0.0624071	0.998177	-1.66176
Pv2.1_03_38739608	Pv03	38739608	0.132148	0.0348485	330	0.0624041	0.998177	-2.77927
Pv2.1_11_463831	Pv011	463831	0.132153	0.121212	330	0.0624039	0.998177	-1.83703
Pv2.1_08_22251063	Pv08	22251063	0.132335	0.168182	330	0.0623977	0.998177	1.85996
Pv2.1_01_51135688	Pv01	51135688	0.132435	0.193939	330	0.0623942	0.998177	-1.58393
Pv2.1_01_42070919	Pv01	42070919	0.132539	0.15303	330	0.0623907	0.998177	1.903
Pv2.1_01_48345328	Pv01	48345328	0.132718	0.0515152	330	0.0623845	0.998177	-2.2963
Pv2.1_03_6514180	Pv03	6514180	0.132911	0.207576	330	0.0623779	0.998177	-1.52788
Pv2.1_10_43582391	Pv010	43582391	0.13301	0.20303	330	0.0623746	0.998177	-1.76327
Pv2.1_02_3118254	Pv02	3118254	0.133105	0.151515	330	0.0623713	0.998177	1.90994
Pv2.1_03_51024380	Pv03	51024380	0.133125	0.290909	330	0.0623706	0.998177	1.40774
Pv2.1_07_941928	Pv07	941928	0.133295	0.242424	330	0.0623649	0.998177	-1.79562
Pv2.1_07_33168974	Pv07	33168974	0.13335	0.0939394	330	0.062363	0.998177	1.65239
Pv2.1_11_51229450	Pv011	51229450	0.133526	0.127273	330	0.062357	0.998177	-1.84181
Pv2.1_04_43913245	Pv04	43913245	0.133683	0.387879	330	0.0623517	0.998177	1.06188
Pv2.1_03_42854544	Pv03	42854544	0.133701	0.10303	330	0.0623511	0.998177	1.73198
Pv2.1_06_4592294	Pv06	4592294	0.133806	0.115152	330	0.0623475	0.998177	-1.96563
Pv2.1_08_62374538	Pv08	62374538	0.133927	0.243939	330	0.0623434	0.998177	-1.66393
Pv2.1_08_3856833	Pv08	3856833	0.13395	0.0515152	330	0.0623426	0.998177	1.97748
Pv2.1_06_23576019	Pv06	23576019	0.134042	0.157576	330	0.0623395	0.998177	1.91872
Pv2.1_04_46727477	Pv04	46727477	0.134163	0.0727273	330	0.0623355	0.998177	-1.98544
Pv2.1_10_3191949	Pv010	3191949	0.134336	0.0742424	330	0.0623296	0.998177	-2.17382
Pv2.1_08_61869726	Pv08	61869726	0.134393	0.421212	330	0.0623277	0.998177	-1.34231
Pv2.1_01_51308596	Pv01	51308596	0.134489	0.148485	330	0.0623245	0.998177	-1.6016
Pv2.1_08_59709783	Pv08	59709783	0.134526	0.363636	330	0.0623232	0.998177	1.09189
Pv2.1_02_1669446	Pv02	1669446	0.134664	0.0772727	330	0.0623186	0.998177	-2.10445
Pv2.1_06_495353	Pv06	495353	0.134835	0.307576	330	0.0623128	0.998177	1.04452
Pv2.1_03_50916058	Pv03	50916058	0.134893	0.166667	330	0.0623108	0.998177	1.63702
Pv2.1_03_40971984	Pv03	40971984	0.134997	0.177273	330	0.0623073	0.998177	-1.45773
Pv2.1_07_2877760	Pv07	2877760	0.135051	0.192424	330	0.0623055	0.998177	1.73431
Pv2.1_06_4592342	Pv06	4592342	0.135145	0.0969697	330	0.0623024	0.998177	2.05048
Pv2.1_01_50361077	Pv01	50361077	0.135397	0.210606	330	0.062294	0.998177	-1.74938
Pv2.1_02_38672444	Pv02	38672444	0.13543	0.05	330	0.0622929	0.998177	2.36402
Pv2.1_08_62727793	Pv08	62727793	0.136137	0.289394	330	0.0622693	0.998177	1.4364
Pv2.1_11_46750811	Pv011	46750811	0.136151	0.462121	330	0.0622688	0.998177	1.2918
Pv2.1_05_5572744	Pv05	5572744	0.136252	0.0984848	330	0.0622655	0.998177	2.16104
Pv2.1_04_33747442	Pv04	33747442	0.136328	0.251515	330	0.0622629	0.998177	1.79345
Pv2.1_04_46887307	Pv04	46887307	0.136385	0.165152	330	0.0622611	0.998177	-1.77942
Pv2.1_03_53146798	Pv03	53146798	0.136524	0.0939394	330	0.0622565	0.998177	2.12405
Pv2.1_10_4628002	Pv010	4628002	0.136832	0.262121	330	0.0622463	0.998177	1.33219
Pv2.1_08_62375038	Pv08	62375038	0.136934	0.407576	330	0.0622429	0.998177	-1.29852
Pv2.1_07_645538	Pv07	645538	0.137027	0.0393939	330	0.0622398	0.998177	2.75951
Pv2.1_11_221560	Pv011	221560	0.137397	0.298485	330	0.0622277	0.998177	-1.37135
Pv2.1_01_50822631	Pv01	50822631	0.137613	0.0651515	330	0.0622206	0.998177	-2.05166
Pv2.1_10_42836577	Pv010	42836577	0.137681	0.239394	330	0.0622183	0.998177	-1.37278
Pv2.1_03_37923876	Pv03	37923876	0.137732	0.186364	330	0.0622166	0.998177	-1.73558
Pv2.1_10_42270381	Pv010	42270381	0.137742	0.319697	330	0.0622163	0.998177	1.30838
Pv2.1_10_43752004	Pv010	43752004	0.137887	0.24697	330	0.0622116	0.998177	-1.10193
Pv2.1_02_47302389	Pv02	47302389	0.137979	0.207576	330	0.0622086	0.998177	1.58324
Pv2.1_02_675193	Pv02	675193	0.138003	0.209091	330	0.0622078	0.998177	-1.43752
Pv2.1_11_2737770	Pv011	2737770	0.138095	0.228788	330	0.0622048	0.998177	1.49401
Pv2.1_11_2737797	Pv011	2737797	0.138095	0.228788	330	0.0622048	0.998177	1.49401
Pv2.1_11_1163864	Pv011	1163864	0.138205	0.145455	330	0.0622012	0.998177	-1.7705
Pv2.1_06_24415439	Pv06	24415439	0.138244	0.0575758	330	0.0621999	0.998177	2.40686
Pv2.1_03_41421933	Pv03	41421933	0.138315	0.207576	330	0.0621976	0.998177	1.3937
Pv2.1_09_30085661	Pv09	30085661	0.138323	0.401515	330	0.0621973	0.998177	0.955294
Pv2.1_03_2587753	Pv03	2587753	0.138325	0.10303	330	0.0621973	0.998177	1.9798
Pv2.1_05_3066115	Pv05	3066115	0.138359	0.0590909	330	0.0621961	0.998177	2.37716
Pv2.1_06_24421394	Pv06	24421394	0.138479	0.213636	330	0.0621922	0.998177	-1.71915
Pv2.1_03_44160851	Pv03	44160851	0.138671	0.298485	330	0.062186	0.998177	-1.38183
Pv2.1_07_37602022	Pv07	37602022	0.139163	0.154545	330	0.06217	0.998177	1.60201
Pv2.1_09_8946438	Pv09	8946438	0.139172	0.4	330	0.0621697	0.998177	1.03716
Pv2.1_05_36604256	Pv05	36604256	0.139193	0.124242	330	0.062169	0.998177	-1.68555
Pv2.1_02_43452150	Pv02	43452150	0.139305	0.307576	330	0.0621654	0.998177	-1.60094
Pv2.1_02_47377493	Pv02	47377493	0.13939	0.124242	330	0.0621626	0.998177	-1.75258
Pv2.1_10_41174948	Pv010	41174948	0.139551	0.156061	330	0.0621574	0.998177	1.42984
Pv2.1_08_825421	Pv08	825421	0.139574	0.2	330	0.0621567	0.998177	1.26926
Pv2.1_05_25633578	Pv05	25633578	0.139575	0.169697	330	0.0621566	0.998177	1.82598
Pv2.1_11_14687916	Pv011	14687916	0.139848	0.14697	330	0.0621478	0.998177	1.96572
Pv2.1_03_42079906	Pv03	42079906	0.139908	0.190909	330	0.0621459	0.998177	-1.69881
Pv2.1_07_3673581	Pv07	3673581	0.139917	0.134848	330	0.0621456	0.998177	-1.85649
Pv2.1_11_2737752	Pv011	2737752	0.140022	0.227273	330	0.0621422	0.998177	1.49553
Pv2.1_04_11379595	Pv04	11379595	0.140231	0.415152	330	0.0621355	0.998177	1.82756
Pv2.1_04_39374950	Pv04	39374950	0.140381	0.495455	330	0.0621307	0.998177	-1.35645
Pv2.1_11_1340727	Pv011	1340727	0.140639	0.069697	330	0.0621224	0.998177	-1.90227
Pv2.1_02_47386910	Pv02	47386910	0.1407	0.113636	330	0.0621205	0.998177	-2.02804
Pv2.1_04_30764123	Pv04	30764123	0.140922	0.0909091	330	0.0621134	0.998177	-2.20912
Pv2.1_06_23415544	Pv06	23415544	0.140955	0.0545455	330	0.0621123	0.998177	-2.43603
Pv2.1_11_2133649	Pv011	2133649	0.141009	0.20303	330	0.0621106	0.998177	-1.44143
Pv2.1_03_37949412	Pv03	37949412	0.141048	0.201515	330	0.0621093	0.998177	-1.70464
Pv2.1_03_46074894	Pv03	46074894	0.141056	0.0909091	330	0.0621091	0.998177	1.95896
Pv2.1_01_48604665	Pv01	48604665	0.141091	0.19697	330	0.062108	0.998177	-1.83845
Pv2.1_05_7810513	Pv05	7810513	0.141126	0.0757576	330	0.0621069	0.998177	2.2091
Pv2.1_11_1163865	Pv011	1163865	0.141383	0.15303	330	0.0620987	0.998177	-1.65657
Pv2.1_02_49453396	Pv02	49453396	0.141557	0.186364	330	0.0620931	0.998177	1.53135
Pv2.1_02_47159479	Pv02	47159479	0.14162	0.0818182	330	0.0620911	0.998177	-2.42293
Pv2.1_10_881899	Pv010	881899	0.141763	0.183333	330	0.0620866	0.998177	-1.41848
Pv2.1_07_39436802	Pv07	39436802	0.141775	0.457576	330	0.0620862	0.998177	-1.20783
Pv2.1_11_2463522	Pv011	2463522	0.141811	0.328788	330	0.0620851	0.998177	-1.02845
Pv2.1_11_53419997	Pv011	53419997	0.142038	0.271212	330	0.0620779	0.998177	1.36692
Pv2.1_04_44784976	Pv04	44784976	0.142187	0.242424	330	0.0620731	0.998177	-1.50748
Pv2.1_11_49890918	Pv011	49890918	0.14227	0.165152	330	0.0620705	0.998177	-1.45531
Pv2.1_11_53419932	Pv011	53419932	0.142342	0.272727	330	0.0620682	0.998177	-1.36493
Pv2.1_07_36208772	Pv07	36208772	0.142489	0.107576	330	0.0620636	0.998177	2.14018
Pv2.1_10_41669244	Pv010	41669244	0.142582	0.201515	330	0.0620607	0.998177	-1.52401
Pv2.1_10_4627960	Pv010	4627960	0.142654	0.266667	330	0.0620584	0.998177	-1.31631
Pv2.1_03_4762077	Pv03	4762077	0.142976	0.0530303	330	0.0620483	0.998177	2.37078
Pv2.1_09_13240797	Pv09	13240797	0.142987	0.0590909	330	0.0620479	0.998177	-2.23063
Pv2.1_02_86831	Pv02	86831	0.143471	0.125758	330	0.0620327	0.998177	-1.43358
Pv2.1_10_9144694	Pv010	9144694	0.143541	0.0439394	330	0.0620305	0.998177	-2.53997
Pv2.1_03_37949413	Pv03	37949413	0.143551	0.20303	330	0.0620302	0.998177	1.67898
Pv2.1_07_39519436	Pv07	39519436	0.143873	0.460606	330	0.0620201	0.998177	-1.13668
Pv2.1_02_48601378	Pv02	48601378	0.144015	0.459091	330	0.0620157	0.998177	-1.20961
Pv2.1_11_52616959	Pv011	52616959	0.144044	0.227273	330	0.0620148	0.998177	1.08082
Pv2.1_09_7216953	Pv09	7216953	0.144121	0.0484848	330	0.0620124	0.998177	2.29836
Pv2.1_04_45465296	Pv04	45465296	0.144221	0.240909	330	0.0620093	0.998177	-1.18756
Pv2.1_03_53339294	Pv03	53339294	0.144226	0.175758	330	0.0620091	0.998177	1.61118
Pv2.1_01_51166379	Pv01	51166379	0.144329	0.0939394	330	0.0620059	0.998177	-1.86249
Pv2.1_03_46226194	Pv03	46226194	0.144584	0.242424	330	0.061998	0.998177	-1.3525
Pv2.1_02_664261	Pv02	664261	0.144592	0.137879	330	0.0619978	0.998177	-1.5401
Pv2.1_02_664262	Pv02	664262	0.144592	0.137879	330	0.0619978	0.998177	-1.5401
Pv2.1_02_664264	Pv02	664264	0.144592	0.137879	330	0.0619978	0.998177	1.5401
Pv2.1_03_41799896	Pv03	41799896	0.144623	0.259091	330	0.0619968	0.998177	1.36261
Pv2.1_05_7209788	Pv05	7209788	0.144825	0.0530303	330	0.0619905	0.998177	-2.58002
Pv2.1_04_43635258	Pv04	43635258	0.144845	0.25303	330	0.0619899	0.998177	1.65499
Pv2.1_05_4531895	Pv05	4531895	0.14494	0.19697	330	0.061987	0.998177	1.5174
Pv2.1_04_527400	Pv04	527400	0.145091	0.184848	330	0.0619823	0.998177	-1.44559
Pv2.1_03_36501927	Pv03	36501927	0.145119	0.157576	330	0.0619814	0.998177	-2.14812
Pv2.1_09_29378513	Pv09	29378513	0.145266	0.128788	330	0.0619769	0.998177	-1.36036
Pv2.1_02_29644226	Pv02	29644226	0.145364	0.160606	330	0.0619739	0.998177	1.7612
Pv2.1_07_485528	Pv07	485528	0.145449	0.166667	330	0.0619712	0.998177	1.91165
Pv2.1_11_2201093	Pv011	2201093	0.145689	0.254545	330	0.0619639	0.998177	1.25297
Pv2.1_11_44398147	Pv011	44398147	0.14588	0.104545	330	0.061958	0.998177	2.00811
Pv2.1_11_2776199	Pv011	2776199	0.146166	0.174242	330	0.0619492	0.998177	1.37167
Pv2.1_04_46934223	Pv04	46934223	0.146399	0.124242	330	0.0619421	0.998177	-1.63337
Pv2.1_02_3253977	Pv02	3253977	0.146657	0.10303	330	0.0619342	0.998177	-1.94207
Pv2.1_02_3253981	Pv02	3253981	0.146657	0.10303	330	0.0619342	0.998177	1.94207
Pv2.1_02_3254000	Pv02	3254000	0.146657	0.10303	330	0.0619342	0.998177	1.94207
Pv2.1_05_3884713	Pv05	3884713	0.146714	0.1	330	0.0619324	0.998177	-1.89133
Pv2.1_10_41965681	Pv010	41965681	0.146749	0.184848	330	0.0619313	0.998177	-1.49212
Pv2.1_07_1851897	Pv07	1851897	0.146764	0.121212	330	0.0619309	0.998177	2.01548
Pv2.1_03_41799886	Pv03	41799886	0.14677	0.274242	330	0.0619307	0.998177	1.32839
Pv2.1_04_35270021	Pv04	35270021	0.146795	0.292424	330	0.06193	0.998177	-1.77467
Pv2.1_01_47176668	Pv01	47176668	0.146902	0.198485	330	0.0619267	0.998177	1.82123
Pv2.1_10_2181634	Pv010	2181634	0.146941	0.0424242	330	0.0619255	0.998177	-2.32568
Pv2.1_01_48925633	Pv01	48925633	0.147164	0.151515	330	0.0619187	0.998177	-1.76893
Pv2.1_05_2215957	Pv05	2215957	0.14717	0.0787879	330	0.0619185	0.998177	-1.92996
Pv2.1_11_47215206	Pv011	47215206	0.147177	0.468182	330	0.0619183	0.998177	1.25121
Pv2.1_07_3582473	Pv07	3582473	0.147186	0.165152	330	0.0619181	0.998177	-1.79346
Pv2.1_03_38739578	Pv03	38739578	0.147237	0.0348485	330	0.0619165	0.998177	-2.63902
Pv2.1_04_43179157	Pv04	43179157	0.147272	0.219697	330	0.0619154	0.998177	-1.19282
Pv2.1_08_61502178	Pv08	61502178	0.147334	0.134848	330	0.0619135	0.998177	1.87378
Pv2.1_04_44659865	Pv04	44659865	0.147384	0.20303	330	0.061912	0.998177	-1.94901
Pv2.1_02_48467238	Pv02	48467238	0.147385	0.171212	330	0.061912	0.998177	-1.52087
Pv2.1_05_7151545	Pv05	7151545	0.14739	0.172727	330	0.0619118	0.998177	1.9408
Pv2.1_10_42716407	Pv010	42716407	0.14741	0.172727	330	0.0619112	0.998177	-1.75616
Pv2.1_11_2737751	Pv011	2737751	0.147453	0.230303	330	0.0619099	0.998177	-1.45885
Pv2.1_07_34822098	Pv07	34822098	0.147468	0.0742424	330	0.0619095	0.998177	2.17874
Pv2.1_11_1342966	Pv011	1342966	0.147518	0.0651515	330	0.061908	0.998177	1.94834
Pv2.1_09_20739544	Pv09	20739544	0.147553	0.292424	330	0.0619069	0.998177	-1.13847
Pv2.1_04_23952	Pv04	23952	0.147649	0.480303	330	0.061904	0.998177	1.14887
Pv2.1_04_11379556	Pv04	11379556	0.147948	0.418182	330	0.0618949	0.998177	-1.75478
Pv2.1_04_11379557	Pv04	11379557	0.147948	0.418182	330	0.0618949	0.998177	1.75478
Pv2.1_08_825444	Pv08	825444	0.148055	0.20303	330	0.0618917	0.998177	1.23976
Pv2.1_07_38021573	Pv07	38021573	0.148127	0.206061	330	0.0618895	0.998177	1.48945
Pv2.1_02_42009915	Pv02	42009915	0.148187	0.301515	330	0.0618877	0.998177	1.44101
Pv2.1_11_1342925	Pv011	1342925	0.148297	0.069697	330	0.0618844	0.998177	-1.90182
Pv2.1_09_7640448	Pv09	7640448	0.14832	0.172727	330	0.0618837	0.998177	-1.61691
Pv2.1_08_20992041	Pv08	20992041	0.14834	0.169697	330	0.0618831	0.998177	-1.70307
Pv2.1_03_50504311	Pv03	50504311	0.148488	0.0530303	330	0.0618786	0.998177	-2.37054
Pv2.1_10_6165905	Pv010	6165905	0.148506	0.0454545	330	0.0618781	0.998177	2.51239
Pv2.1_09_13065718	Pv09	13065718	0.148648	0.424242	330	0.0618738	0.998177	1.03249
Pv2.1_03_39120190	Pv03	39120190	0.149049	0.35303	330	0.0618618	0.998177	1.01153
Pv2.1_10_22669991	Pv010	22669991	0.149054	0.187879	330	0.0618616	0.998177	1.66502
Pv2.1_02_34792310	Pv02	34792310	0.149123	0.172727	330	0.0618595	0.998177	1.38502
Pv2.1_04_527513	Pv04	527513	0.149134	0.193939	330	0.0618592	0.998177	1.4138
Pv2.1_10_43762020	Pv010	43762020	0.149211	0.266667	330	0.0618569	0.998177	-1.07601
Pv2.1_07_30887912	Pv07	30887912	0.149529	0.0439394	330	0.0618474	0.998177	2.78133
Pv2.1_03_44807968	Pv03	44807968	0.149606	0.172727	330	0.0618451	0.998177	-1.75915
Pv2.1_03_40044161	Pv03	40044161	0.150076	0.177273	330	0.0618311	0.998177	1.66008
Pv2.1_05_6365664	Pv05	6365664	0.15021	0.0606061	330	0.0618271	0.998177	2.06621
Pv2.1_02_43443956	Pv02	43443956	0.150579	0.210606	330	0.0618161	0.998177	-1.74848
Pv2.1_10_9145429	Pv010	9145429	0.150719	0.0909091	330	0.061812	0.998177	2.01559
Pv2.1_08_2016116	Pv08	2016116	0.150833	0.184848	330	0.0618086	0.998177	-1.47066
Pv2.1_06_22642412	Pv06	22642412	0.150913	0.145455	330	0.0618062	0.998177	1.82667
Pv2.1_11_48786366	Pv011	48786366	0.151012	0.0636364	330	0.0618033	0.998177	1.98537
Pv2.1_04_170293	Pv04	170293	0.15113	0.101515	330	0.0617998	0.998177	-1.68819
Pv2.1_02_1800523	Pv02	1800523	0.151186	0.122727	330	0.0617982	0.998177	1.6834
Pv2.1_10_42039002	Pv010	42039002	0.151222	0.128788	330	0.0617971	0.998177	1.57027
Pv2.1_04_2418560	Pv04	2418560	0.151356	0.29697	330	0.0617931	0.998177	1.03812
Pv2.1_08_2007710	Pv08	2007710	0.151564	0.0666667	330	0.061787	0.998177	1.73415
Pv2.1_09_13304101	Pv09	13304101	0.151599	0.215152	330	0.061786	0.998177	1.63331
Pv2.1_11_53295163	Pv011	53295163	0.151745	0.243939	330	0.0617817	0.998177	1.40742
Pv2.1_04_46934044	Pv04	46934044	0.151807	0.122727	330	0.0617799	0.998177	-1.77297
Pv2.1_02_24402388	Pv02	24402388	0.151935	0.169697	330	0.0617761	0.998177	-1.70337
Pv2.1_03_922089	Pv03	922089	0.151984	0.0530303	330	0.0617747	0.998177	2.21537
Pv2.1_02_46235508	Pv02	46235508	0.152032	0.187879	330	0.0617733	0.998177	-1.6302
Pv2.1_02_46235492	Pv02	46235492	0.152032	0.187879	330	0.0617733	0.998177	1.6302
Pv2.1_11_4588910	Pv011	4588910	0.152044	0.0439394	330	0.0617729	0.998177	2.55274
Pv2.1_03_40513986	Pv03	40513986	0.152152	0.139394	330	0.0617698	0.998177	1.61991
Pv2.1_09_35142345	Pv09	35142345	0.152194	0.178788	330	0.0617685	0.998177	-1.37558
Pv2.1_06_14295898	Pv06	14295898	0.152244	0.0893939	330	0.0617671	0.998177	2.01562
Pv2.1_01_47582101	Pv01	47582101	0.152284	0.15303	330	0.0617659	0.998177	1.85885
Pv2.1_03_47475102	Pv03	47475102	0.152286	0.262121	330	0.0617658	0.998177	1.42773
Pv2.1_09_6630008	Pv09	6630008	0.152516	0.0348485	330	0.0617591	0.998177	-2.38452
Pv2.1_11_46174756	Pv011	46174756	0.152525	0.468182	330	0.0617588	0.998177	-1.27497
Pv2.1_07_3048201	Pv07	3048201	0.15259	0.225758	330	0.061757	0.998177	1.66118
Pv2.1_04_7512703	Pv04	7512703	0.152744	0.336364	330	0.0617525	0.998177	1.4658
Pv2.1_03_43217524	Pv03	43217524	0.152767	0.109091	330	0.0617518	0.998177	-1.72032
Pv2.1_03_43217525	Pv03	43217525	0.152767	0.109091	330	0.0617518	0.998177	-1.72032
Pv2.1_02_30045538	Pv02	30045538	0.152793	0.0909091	330	0.061751	0.998177	1.89992
Pv2.1_11_2674168	Pv011	2674168	0.152817	0.25	330	0.0617503	0.998177	1.40323
Pv2.1_05_8547276	Pv05	8547276	0.152833	0.0757576	330	0.0617499	0.998177	-2.30741
Pv2.1_07_39202205	Pv07	39202205	0.152846	0.35	330	0.0617495	0.998177	-1.21588
Pv2.1_04_47116292	Pv04	47116292	0.15334	0.0833333	330	0.0617351	0.998177	-1.86631
Pv2.1_04_11169720	Pv04	11169720	0.153353	0.127273	330	0.0617347	0.998177	-1.76652
Pv2.1_10_561555	Pv010	561555	0.153689	0.154545	330	0.061725	0.998177	-1.34771
Pv2.1_11_49286517	Pv011	49286517	0.153703	0.0681818	330	0.0617246	0.998177	1.9283
Pv2.1_05_38222152	Pv05	38222152	0.153853	0.0439394	330	0.0617202	0.998177	2.55752
Pv2.1_02_542087	Pv02	542087	0.153899	0.24697	330	0.0617189	0.998177	1.19373
Pv2.1_04_33794457	Pv04	33794457	0.154015	0.310606	330	0.0617155	0.998177	-1.51696
Pv2.1_04_33794484	Pv04	33794484	0.154015	0.310606	330	0.0617155	0.998177	-1.51696
Pv2.1_04_33794494	Pv04	33794494	0.154015	0.310606	330	0.0617155	0.998177	1.51696
Pv2.1_02_504284	Pv02	504284	0.15413	0.175758	330	0.0617122	0.998177	-1.41626
Pv2.1_05_27718082	Pv05	27718082	0.154469	0.15	330	0.0617024	0.998177	1.7193
Pv2.1_04_46934024	Pv04	46934024	0.154594	0.15	330	0.0616988	0.998177	-1.77742
Pv2.1_07_35052936	Pv07	35052936	0.1546	0.15	330	0.0616987	0.998177	-1.89709
Pv2.1_11_384794	Pv011	384794	0.154629	0.0439394	330	0.0616978	0.998177	2.42718
Pv2.1_06_23318956	Pv06	23318956	0.154748	0.0681818	330	0.0616944	0.998177	2.11219
Pv2.1_07_1800906	Pv07	1800906	0.154876	0.109091	330	0.0616907	0.998177	-2.32889
Pv2.1_07_1800912	Pv07	1800912	0.154876	0.109091	330	0.0616907	0.998177	-2.32889
Pv2.1_05_40478684	Pv05	40478684	0.154886	0.166667	330	0.0616905	0.998177	1.64492
Pv2.1_03_53146810	Pv03	53146810	0.154893	0.0909091	330	0.0616903	0.998177	2.09328
Pv2.1_07_33272094	Pv07	33272094	0.154905	0.1	330	0.0616899	0.998177	1.7589
Pv2.1_03_38735322	Pv03	38735322	0.15515	0.0954545	330	0.0616829	0.998177	1.89787
Pv2.1_10_2181655	Pv010	2181655	0.155299	0.0409091	330	0.0616786	0.998177	-2.30897
Pv2.1_07_28383232	Pv07	28383232	0.1553	0.0272727	330	0.0616786	0.998177	-3.42955
Pv2.1_07_28383238	Pv07	28383238	0.1553	0.0272727	330	0.0616786	0.998177	-3.42955
Pv2.1_11_46174766	Pv011	46174766	0.155441	0.471212	330	0.0616746	0.998177	-1.26935
Pv2.1_06_30787445	Pv06	30787445	0.155442	0.201515	330	0.0616745	0.998177	-1.5523
Pv2.1_11_2646991	Pv011	2646991	0.155473	0.168182	330	0.0616736	0.998177	1.38685
Pv2.1_08_45456556	Pv08	45456556	0.155717	0.0727273	330	0.0616667	0.998177	1.7007
Pv2.1_07_1881386	Pv07	1881386	0.155744	0.130303	330	0.0616659	0.998177	-2.04454
Pv2.1_07_1881390	Pv07	1881390	0.155744	0.130303	330	0.0616659	0.998177	2.04454
Pv2.1_02_659628	Pv02	659628	0.155775	0.216667	330	0.061665	0.998177	1.37946
Pv2.1_04_172508	Pv04	172508	0.155893	0.165152	330	0.0616617	0.998177	1.38101
Pv2.1_01_50823025	Pv01	50823025	0.156069	0.183333	330	0.0616566	0.998177	-1.66812
Pv2.1_02_49453389	Pv02	49453389	0.156202	0.184848	330	0.0616528	0.998177	-1.49111
Pv2.1_05_38217141	Pv05	38217141	0.156228	0.069697	330	0.0616521	0.998177	-2.26876
Pv2.1_05_6365685	Pv05	6365685	0.156402	0.0575758	330	0.0616472	0.998177	2.101
Pv2.1_07_35633689	Pv07	35633689	0.156591	0.157576	330	0.0616418	0.998177	1.83004
Pv2.1_07_2375755	Pv07	2375755	0.156651	0.121212	330	0.0616401	0.998177	2.04116
Pv2.1_10_2185258	Pv010	2185258	0.156651	0.0924242	330	0.0616401	0.998177	2.00178
Pv2.1_02_40105097	Pv02	40105097	0.156835	0.0954545	330	0.0616349	0.998177	-1.8976
Pv2.1_07_3001195	Pv07	3001195	0.157008	0.159091	330	0.06163	0.998177	1.75098
Pv2.1_03_44378373	Pv03	44378373	0.157119	0.0318182	330	0.0616269	0.998177	-2.68137
Pv2.1_06_22839440	Pv06	22839440	0.157259	0.113636	330	0.0616229	0.998177	1.85536
Pv2.1_05_4508056	Pv05	4508056	0.157306	0.128788	330	0.0616216	0.998177	-1.45029
Pv2.1_01_51308744	Pv01	51308744	0.157317	0.157576	330	0.0616213	0.998177	-1.58792
Pv2.1_04_45465058	Pv04	45465058	0.157342	0.189394	330	0.0616206	0.998177	-1.17205
Pv2.1_08_60075268	Pv08	60075268	0.157401	0.109091	330	0.0616189	0.998177	1.85048
Pv2.1_07_1006669	Pv07	1006669	0.157427	0.125758	330	0.0616182	0.998177	1.93694
Pv2.1_01_47225486	Pv01	47225486	0.157561	0.159091	330	0.0616144	0.998177	1.74288
Pv2.1_03_43925562	Pv03	43925562	0.15757	0.0257576	330	0.0616141	0.998177	2.81775
Pv2.1_01_51222979	Pv01	51222979	0.157644	0.0893939	330	0.0616121	0.998177	-1.78686
Pv2.1_02_1800545	Pv02	1800545	0.15767	0.110606	330	0.0616113	0.998177	1.66329
Pv2.1_09_35319181	Pv09	35319181	0.157792	0.10303	330	0.0616079	0.998177	-1.49682
Pv2.1_02_48699500	Pv02	48699500	0.157868	0.227273	330	0.0616058	0.998177	1.38607
Pv2.1_04_46934021	Pv04	46934021	0.157903	0.121212	330	0.0616048	0.998177	1.74561
Pv2.1_08_62972268	Pv08	62972268	0.157971	0.177273	330	0.0616029	0.998177	1.44955
Pv2.1_06_12444635	Pv06	12444635	0.158015	0.163636	330	0.0616016	0.998177	1.7144
Pv2.1_05_39338203	Pv05	39338203	0.158271	0.0878788	330	0.0615944	0.998177	-1.98348
Pv2.1_05_39338204	Pv05	39338204	0.158271	0.0878788	330	0.0615944	0.998177	-1.98348
Pv2.1_05_3057337	Pv05	3057337	0.158771	0.116667	330	0.0615805	0.998177	-1.96
Pv2.1_02_790834	Pv02	790834	0.158938	0.19697	330	0.0615758	0.998177	-1.52316
Pv2.1_07_5830879	Pv07	5830879	0.158996	0.137879	330	0.0615742	0.998177	-1.89053
Pv2.1_02_1231540	Pv02	1231540	0.159043	0.0757576	330	0.0615729	0.998177	1.9507
Pv2.1_01_51281759	Pv01	51281759	0.159073	0.0863636	330	0.061572	0.998177	1.62463
Pv2.1_02_44290877	Pv02	44290877	0.159182	0.215152	330	0.061569	0.998177	1.6594
Pv2.1_02_48544105	Pv02	48544105	0.159259	0.468182	330	0.0615669	0.998177	-1.18681
Pv2.1_06_24860165	Pv06	24860165	0.159318	0.183333	330	0.0615652	0.998177	-1.1829
Pv2.1_08_61642578	Pv08	61642578	0.159322	0.20303	330	0.0615651	0.998177	-1.56664
Pv2.1_02_28852900	Pv02	28852900	0.159389	0.0984848	330	0.0615633	0.998177	-1.93872
Pv2.1_04_11421471	Pv04	11421471	0.159398	0.421212	330	0.061563	0.998177	1.76142
Pv2.1_11_2965224	Pv011	2965224	0.159697	0.140909	330	0.0615547	0.998177	1.64762
Pv2.1_03_40856602	Pv03	40856602	0.160009	0.0969697	330	0.0615461	0.998177	1.56531
Pv2.1_09_38119558	Pv09	38119558	0.160121	0.0757576	330	0.061543	0.998177	-2.09663
Pv2.1_04_45465088	Pv04	45465088	0.160142	0.183333	330	0.0615424	0.998177	-1.1682
Pv2.1_11_49598889	Pv011	49598889	0.160273	0.0393939	330	0.0615388	0.998177	-2.48568
Pv2.1_02_11408021	Pv02	11408021	0.160275	0.0939394	330	0.0615387	0.998177	1.91283
Pv2.1_11_49286784	Pv011	49286784	0.160437	0.080303	330	0.0615342	0.998177	-1.8037
Pv2.1_10_43902383	Pv010	43902383	0.160505	0.0530303	330	0.0615324	0.998177	-2.08433
Pv2.1_10_43902393	Pv010	43902393	0.160505	0.0530303	330	0.0615324	0.998177	-2.08433
Pv2.1_10_43902359	Pv010	43902359	0.160505	0.0530303	330	0.0615324	0.998177	2.08433
Pv2.1_07_9908146	Pv07	9908146	0.160588	0.212121	330	0.0615301	0.998177	1.20459
Pv2.1_07_944463	Pv07	944463	0.160828	0.25	330	0.0615235	0.998177	-1.56298
Pv2.1_04_46540292	Pv04	46540292	0.160835	0.122727	330	0.0615233	0.998177	1.54366
Pv2.1_03_45095845	Pv03	45095845	0.161052	0.0363636	330	0.0615173	0.998177	2.7253
Pv2.1_02_46858640	Pv02	46858640	0.161325	0.0772727	330	0.0615098	0.998177	-2.08958
Pv2.1_11_3484046	Pv011	3484046	0.161704	0.0318182	330	0.0614994	0.998177	-2.58319
Pv2.1_08_57032560	Pv08	57032560	0.1619	0.268182	330	0.0614941	0.998177	1.16341
Pv2.1_10_9434962	Pv010	9434962	0.161903	0.331818	330	0.061494	0.998177	-1.07291
Pv2.1_08_53292237	Pv08	53292237	0.16192	0.0969697	330	0.0614936	0.998177	1.91768
Pv2.1_11_2737767	Pv011	2737767	0.16193	0.227273	330	0.0614933	0.998177	-1.4197
Pv2.1_09_15961251	Pv09	15961251	0.161968	0.0424242	330	0.0614922	0.998177	2.24322
Pv2.1_03_50443371	Pv03	50443371	0.162196	0.259091	330	0.061486	0.998177	1.1748
Pv2.1_05_29510947	Pv05	29510947	0.162291	0.0833333	330	0.0614835	0.998177	-1.98934
Pv2.1_04_11379588	Pv04	11379588	0.163012	0.418182	330	0.0614639	0.998177	1.74334
Pv2.1_05_5572699	Pv05	5572699	0.163025	0.101515	330	0.0614635	0.998177	-2.03125
Pv2.1_01_10960585	Pv01	10960585	0.163179	0.109091	330	0.0614594	0.998177	-1.68106
Pv2.1_02_4121793	Pv02	4121793	0.163225	0.0818182	330	0.0614581	0.998177	1.9018
Pv2.1_09_6643229	Pv09	6643229	0.163436	0.0787879	330	0.0614524	0.998177	-1.98132
Pv2.1_04_46880213	Pv04	46880213	0.163593	0.0424242	330	0.0614482	0.998177	-2.25076
Pv2.1_01_45044047	Pv01	45044047	0.163596	0.175758	330	0.0614481	0.998177	1.61265
Pv2.1_11_32432886	Pv011	32432886	0.163605	0.0651515	330	0.0614478	0.998177	2.23976
Pv2.1_01_50162365	Pv01	50162365	0.164002	0.0606061	330	0.0614371	0.998177	2.40742
Pv2.1_01_46250922	Pv01	46250922	0.164236	0.0757576	330	0.0614308	0.998177	-2.09913
Pv2.1_08_773308	Pv08	773308	0.164253	0.324242	330	0.0614304	0.998177	1.17382
Pv2.1_04_45465073	Pv04	45465073	0.164302	0.186364	330	0.0614291	0.998177	-1.15545
Pv2.1_03_52214940	Pv03	52214940	0.16438	0.134848	330	0.061427	0.998177	-1.47881
Pv2.1_08_1633150	Pv08	1633150	0.164426	0.45303	330	0.0614257	0.998177	0.898837
Pv2.1_08_2427584	Pv08	2427584	0.164434	0.0348485	330	0.0614255	0.998177	2.49176
Pv2.1_08_58517462	Pv08	58517462	0.164672	0.284848	330	0.0614192	0.998177	0.957697
Pv2.1_03_41873850	Pv03	41873850	0.164778	0.331818	330	0.0614163	0.998177	-1.15361
Pv2.1_05_1476445	Pv05	1476445	0.164847	0.221212	330	0.0614145	0.998177	1.44629
Pv2.1_09_20725669	Pv09	20725669	0.164969	0.307576	330	0.0614112	0.998177	1.09489
Pv2.1_10_4906848	Pv010	4906848	0.164981	0.234848	330	0.0614109	0.998177	1.25765
Pv2.1_04_43919666	Pv04	43919666	0.165069	0.24697	330	0.0614086	0.998177	-1.39057
Pv2.1_09_14084799	Pv09	14084799	0.16536	0.287879	330	0.0614008	0.998177	-1.20951
Pv2.1_03_45044459	Pv03	45044459	0.16545	0.137879	330	0.0613984	0.998177	1.52697
Pv2.1_09_37879334	Pv09	37879334	0.165582	0.493939	330	0.0613949	0.998177	-0.935942
Pv2.1_08_792996	Pv08	792996	0.16567	0.245455	330	0.0613925	0.998177	-1.15768
Pv2.1_01_45878183	Pv01	45878183	0.165828	0.069697	330	0.0613884	0.998177	-2.27041
Pv2.1_06_23162642	Pv06	23162642	0.165846	0.127273	330	0.0613879	0.998177	-1.3538
Pv2.1_08_62952366	Pv08	62952366	0.166186	0.277273	330	0.0613788	0.998177	-1.34973
Pv2.1_05_2230176	Pv05	2230176	0.16626	0.0772727	330	0.0613769	0.998177	1.93093
Pv2.1_02_47384057	Pv02	47384057	0.16631	0.05	330	0.0613756	0.998177	2.20912
Pv2.1_04_11302102	Pv04	11302102	0.166318	0.415152	330	0.0613753	0.998177	1.76351
Pv2.1_05_11079874	Pv05	11079874	0.166444	0.154545	330	0.061372	0.998177	-1.8464
Pv2.1_06_28898726	Pv06	28898726	0.166504	0.0924242	330	0.0613704	0.998177	1.85431
Pv2.1_06_11512048	Pv06	11512048	0.166633	0.0636364	330	0.061367	0.998177	2.10352
Pv2.1_08_792971	Pv08	792971	0.166752	0.245455	330	0.0613639	0.998177	-1.1425
Pv2.1_03_50391640	Pv03	50391640	0.16676	0.293939	330	0.0613637	0.998177	1.16005
Pv2.1_05_6365679	Pv05	6365679	0.166789	0.0606061	330	0.0613629	0.998177	2.01178
Pv2.1_09_15684881	Pv09	15684881	0.167132	0.109091	330	0.0613539	0.998177	-1.75992
Pv2.1_08_61186545	Pv08	61186545	0.167158	0.212121	330	0.0613532	0.998177	1.5776
Pv2.1_05_11079885	Pv05	11079885	0.167181	0.15303	330	0.0613526	0.998177	-1.85601
Pv2.1_07_3604829	Pv07	3604829	0.167209	0.221212	330	0.0613518	0.998177	1.55161
Pv2.1_11_1248874	Pv011	1248874	0.167327	0.145455	330	0.0613487	0.998177	-1.59163
Pv2.1_07_1074371	Pv07	1074371	0.167357	0.112121	330	0.0613479	0.998177	-2.09611
Pv2.1_03_2915676	Pv03	2915676	0.167383	0.101515	330	0.0613473	0.998177	1.93987
Pv2.1_03_41799870	Pv03	41799870	0.167408	0.275758	330	0.0613466	0.998177	1.25809
Pv2.1_05_2230537	Pv05	2230537	0.16756	0.156061	330	0.0613426	0.998177	1.68921
Pv2.1_11_2674186	Pv011	2674186	0.167644	0.248485	330	0.0613404	0.998177	-1.35222
Pv2.1_02_518558	Pv02	518558	0.167708	0.127273	330	0.0613387	0.998177	-1.43493
Pv2.1_03_43925599	Pv03	43925599	0.16839	0.0272727	330	0.0613209	0.998177	2.75573
Pv2.1_11_17366554	Pv011	17366554	0.1684	0.0439394	330	0.0613206	0.998177	2.49756
Pv2.1_07_39478957	Pv07	39478957	0.1686	0.454545	330	0.0613154	0.998177	-1.05253
Pv2.1_09_26674592	Pv09	26674592	0.168606	0.145455	330	0.0613153	0.998177	-1.49546
Pv2.1_05_35669274	Pv05	35669274	0.168613	0.418182	330	0.0613151	0.998177	-1.04347
Pv2.1_10_40378075	Pv010	40378075	0.168663	0.289394	330	0.0613138	0.998177	-1.30513
Pv2.1_07_3274062	Pv07	3274062	0.16887	0.192424	330	0.0613084	0.998177	-1.72333
Pv2.1_04_46887331	Pv04	46887331	0.168877	0.165152	330	0.0613082	0.998177	-1.64398
Pv2.1_04_47713585	Pv04	47713585	0.168892	0.181818	330	0.0613078	0.998177	1.68793
Pv2.1_02_39814212	Pv02	39814212	0.16894	0.0893939	330	0.0613066	0.998177	-1.83532
Pv2.1_04_46032147	Pv04	46032147	0.168983	0.280303	330	0.0613054	0.998177	1.25376
Pv2.1_02_35804158	Pv02	35804158	0.169017	0.227273	330	0.0613046	0.998177	1.27607
Pv2.1_06_12444802	Pv06	12444802	0.169027	0.195455	330	0.0613043	0.998177	-1.59253
Pv2.1_10_882694	Pv010	882694	0.169049	0.280303	330	0.0613037	0.998177	1.05899
Pv2.1_08_773289	Pv08	773289	0.169433	0.327273	330	0.0612938	0.998177	1.16388
Pv2.1_06_28898723	Pv06	28898723	0.169661	0.0984848	330	0.0612879	0.998177	-1.77411
Pv2.1_07_1281595	Pv07	1281595	0.169747	0.159091	330	0.0612857	0.998177	1.69423
Pv2.1_10_43902389	Pv010	43902389	0.16985	0.0560606	330	0.061283	0.998177	-2.00185
Pv2.1_05_25543471	Pv05	25543471	0.169894	0.0924242	330	0.0612819	0.998177	-2.00868
Pv2.1_09_7344222	Pv09	7344222	0.170354	0.171212	330	0.06127	0.998177	1.44486
Pv2.1_05_913501	Pv05	913501	0.170364	0.174242	330	0.0612697	0.998177	1.67149
Pv2.1_04_43712462	Pv04	43712462	0.170557	0.0439394	330	0.0612648	0.998177	-2.37885
Pv2.1_04_43712442	Pv04	43712442	0.170557	0.0439394	330	0.0612648	0.998177	2.37885
Pv2.1_08_2868082	Pv08	2868082	0.170936	0.139394	330	0.061255	0.998177	1.4916
Pv2.1_05_5593052	Pv05	5593052	0.170943	0.128788	330	0.0612549	0.998177	-1.96516
Pv2.1_01_1536510	Pv01	1536510	0.171053	0.434848	330	0.061252	0.998177	0.894746
Pv2.1_05_39472061	Pv05	39472061	0.171236	0.160606	330	0.0612473	0.998177	-1.78892
Pv2.1_10_36803719	Pv010	36803719	0.171361	0.0878788	330	0.0612442	0.998177	1.9869
Pv2.1_01_51047344	Pv01	51047344	0.171475	0.0772727	330	0.0612412	0.998177	-1.8596
Pv2.1_02_288202	Pv02	288202	0.171499	0.145455	330	0.0612406	0.998177	-1.31913
Pv2.1_02_671736	Pv02	671736	0.171954	0.162121	330	0.061229	0.998177	-1.37287
Pv2.1_04_2720823	Pv04	2720823	0.171958	0.216667	330	0.0612289	0.998177	-1.12893
Pv2.1_07_1345869	Pv07	1345869	0.171962	0.130303	330	0.0612288	0.998177	1.87983
Pv2.1_11_181992	Pv011	181992	0.172031	0.224242	330	0.0612271	0.998177	-1.22732
Pv2.1_08_62007626	Pv08	62007626	0.172265	0.415152	330	0.0612211	0.998177	1.2282
Pv2.1_06_7859017	Pv06	7859017	0.172349	0.0787879	330	0.061219	0.998177	1.94064
Pv2.1_09_36684513	Pv09	36684513	0.172451	0.0924242	330	0.0612164	0.998177	1.78862
Pv2.1_05_29474011	Pv05	29474011	0.172467	0.0909091	330	0.061216	0.998177	1.8075
Pv2.1_03_47468837	Pv03	47468837	0.172475	0.20303	330	0.0612158	0.998177	-1.42859
Pv2.1_07_24863366	Pv07	24863366	0.17251	0.140909	330	0.0612149	0.998177	-1.79544
Pv2.1_05_38217158	Pv05	38217158	0.172582	0.0666667	330	0.061213	0.998177	2.27312
Pv2.1_11_17491636	Pv011	17491636	0.172716	0.05	330	0.0612097	0.998177	2.43928
Pv2.1_03_3312278	Pv03	3312278	0.173013	0.0833333	330	0.0612021	0.998177	-1.81463
Pv2.1_08_7463235	Pv08	7463235	0.173125	0.206061	330	0.0611993	0.998177	-1.3166
Pv2.1_10_6165885	Pv010	6165885	0.173375	0.0530303	330	0.061193	0.998177	2.3388
Pv2.1_05_3755561	Pv05	3755561	0.173704	0.0636364	330	0.0611847	0.998177	-1.91807
Pv2.1_05_34850823	Pv05	34850823	0.173869	0.318182	330	0.0611805	0.998177	-1.18996
Pv2.1_08_61186538	Pv08	61186538	0.173998	0.206061	330	0.0611773	0.998177	1.59532
Pv2.1_03_4959468	Pv03	4959468	0.17419	0.157576	330	0.0611725	0.998177	-1.33751
Pv2.1_10_6165889	Pv010	6165889	0.174273	0.0575758	330	0.0611704	0.998177	2.26922
Pv2.1_11_1018728	Pv011	1018728	0.174707	0.166667	330	0.0611595	0.998177	-1.49453
Pv2.1_01_50361002	Pv01	50361002	0.174738	0.183333	330	0.0611588	0.998177	1.6815
Pv2.1_02_47116066	Pv02	47116066	0.1748	0.0484848	330	0.0611572	0.998177	2.30715
Pv2.1_03_3535671	Pv03	3535671	0.174806	0.0560606	330	0.0611571	0.998177	2.1476
Pv2.1_02_40106863	Pv02	40106863	0.174894	0.0772727	330	0.0611549	0.998177	-1.89715
Pv2.1_02_29146071	Pv02	29146071	0.17494	0.0742424	330	0.0611537	0.998177	1.94219
Pv2.1_10_36727141	Pv010	36727141	0.174993	0.0984848	330	0.0611524	0.998177	-2.03213
Pv2.1_08_792879	Pv08	792879	0.175268	0.245455	330	0.0611455	0.998177	-1.12817
Pv2.1_02_48698691	Pv02	48698691	0.175342	0.204545	330	0.0611437	0.998177	1.38741
Pv2.1_11_44469329	Pv011	44469329	0.175567	0.10303	330	0.0611381	0.998177	1.95352
Pv2.1_07_3047720	Pv07	3047720	0.175578	0.24697	330	0.0611378	0.998177	1.58325
Pv2.1_07_941756	Pv07	941756	0.175646	0.230303	330	0.0611361	0.998177	-1.52293
Pv2.1_10_9327443	Pv010	9327443	0.175663	0.0439394	330	0.0611357	0.998177	2.30783
Pv2.1_07_432751	Pv07	432751	0.175695	0.151515	330	0.0611349	0.998177	-1.58826
Pv2.1_01_49509465	Pv01	49509465	0.175753	0.187879	330	0.0611335	0.998177	-1.71316
Pv2.1_10_2954020	Pv010	2954020	0.175944	0.280303	330	0.0611287	0.998177	-1.07082
Pv2.1_04_41777399	Pv04	41777399	0.176009	0.231818	330	0.0611271	0.998177	1.79921
Pv2.1_06_20251984	Pv06	20251984	0.176062	0.189394	330	0.0611258	0.998177	1.68125
Pv2.1_07_637988	Pv07	637988	0.176137	0.278788	330	0.061124	0.998177	1.364
Pv2.1_06_30630067	Pv06	30630067	0.176145	0.469697	330	0.0611237	0.998177	0.913049
Pv2.1_07_3017772	Pv07	3017772	0.176301	0.218182	330	0.0611199	0.998177	1.449
Pv2.1_11_46750806	Pv011	46750806	0.17635	0.468182	330	0.0611187	0.998177	1.18086
Pv2.1_04_44784868	Pv04	44784868	0.176392	0.218182	330	0.0611176	0.998177	1.37624
Pv2.1_08_792959	Pv08	792959	0.176552	0.24697	330	0.0611137	0.998177	1.11486
Pv2.1_04_522425	Pv04	522425	0.176565	0.292424	330	0.0611134	0.998177	-1.2019
Pv2.1_05_11079878	Pv05	11079878	0.176786	0.151515	330	0.0611079	0.998177	-1.83781
Pv2.1_11_2282240	Pv011	2282240	0.17686	0.236364	330	0.0611061	0.998177	-1.16719
Pv2.1_07_39382980	Pv07	39382980	0.177043	0.115152	330	0.0611016	0.998177	-1.57938
Pv2.1_05_11617903	Pv05	11617903	0.177082	0.0742424	330	0.0611006	0.998177	-2.29132
Pv2.1_08_4160983	Pv08	4160983	0.177092	0.143939	330	0.0611004	0.998177	-1.48123
Pv2.1_06_24465423	Pv06	24465423	0.177126	0.162121	330	0.0610995	0.998177	-1.1927
Pv2.1_07_3845608	Pv07	3845608	0.177221	0.327273	330	0.0610972	0.998177	1.10773
Pv2.1_08_33000013	Pv08	33000013	0.17726	0.190909	330	0.0610962	0.998177	-1.59912
Pv2.1_05_39931990	Pv05	39931990	0.177288	0.162121	330	0.0610955	0.998177	1.8044
Pv2.1_05_39931991	Pv05	39931991	0.177288	0.162121	330	0.0610955	0.998177	1.8044
Pv2.1_04_2413504	Pv04	2413504	0.177414	0.230303	330	0.0610924	0.998177	1.06692
Pv2.1_08_62939632	Pv08	62939632	0.177444	0.0560606	330	0.0610917	0.998177	1.94038
Pv2.1_06_13069330	Pv06	13069330	0.177607	0.0742424	330	0.0610877	0.998177	-2.06671
Pv2.1_06_13069322	Pv06	13069322	0.177607	0.0742424	330	0.0610877	0.998177	2.06671
Pv2.1_06_13069328	Pv06	13069328	0.177607	0.0742424	330	0.0610877	0.998177	2.06671
Pv2.1_08_62212523	Pv08	62212523	0.17765	0.069697	330	0.0610866	0.998177	-1.95985
Pv2.1_03_41422080	Pv03	41422080	0.177662	0.331818	330	0.0610863	0.998177	-1.13011
Pv2.1_07_3497903	Pv07	3497903	0.177954	0.225758	330	0.0610792	0.998177	-1.59152
Pv2.1_04_2144076	Pv04	2144076	0.177985	0.354545	330	0.0610784	0.998177	1.11362
Pv2.1_09_8397866	Pv09	8397866	0.178035	0.186364	330	0.0610772	0.998177	-1.73913
Pv2.1_04_3957279	Pv04	3957279	0.17814	0.145455	330	0.0610746	0.998177	-1.4436
Pv2.1_04_3957297	Pv04	3957297	0.17814	0.145455	330	0.0610746	0.998177	-1.4436
Pv2.1_04_37893934	Pv04	37893934	0.178471	0.487879	330	0.0610666	0.998177	-1.22745
Pv2.1_04_44730769	Pv04	44730769	0.178664	0.213636	330	0.0610619	0.998177	1.47407
Pv2.1_06_14106812	Pv06	14106812	0.178916	0.0454545	330	0.0610557	0.998177	2.48011
Pv2.1_10_38731477	Pv010	38731477	0.178965	0.112121	330	0.0610545	0.998177	-1.59401
Pv2.1_05_749252	Pv05	749252	0.179121	0.0484848	330	0.0610507	0.998177	-1.95303
Pv2.1_05_979626	Pv05	979626	0.179379	0.0727273	330	0.0610445	0.998177	-1.77571
Pv2.1_01_51289615	Pv01	51289615	0.179418	0.210606	330	0.0610435	0.998177	-1.57046
Pv2.1_08_61869608	Pv08	61869608	0.179427	0.410606	330	0.0610433	0.998177	1.18577
Pv2.1_10_5671276	Pv010	5671276	0.17947	0.0575758	330	0.0610423	0.998177	-1.98362
Pv2.1_05_29651429	Pv05	29651429	0.179655	0.193939	330	0.0610378	0.998177	-1.76379
Pv2.1_10_43993869	Pv010	43993869	0.179696	0.0984848	330	0.0610368	0.998177	-1.49207
Pv2.1_02_32636915	Pv02	32636915	0.17981	0.228788	330	0.061034	0.998177	1.23482
Pv2.1_02_26956614	Pv02	26956614	0.180346	0.175758	330	0.0610211	0.998177	1.45131
Pv2.1_04_37813625	Pv04	37813625	0.180639	0.407576	330	0.061014	0.998177	-1.5569
Pv2.1_04_37813626	Pv04	37813626	0.180639	0.407576	330	0.061014	0.998177	1.5569
Pv2.1_09_7942875	Pv09	7942875	0.180738	0.0424242	330	0.0610116	0.998177	2.48349
Pv2.1_05_39393715	Pv05	39393715	0.180842	0.148485	330	0.0610092	0.998177	1.6842
Pv2.1_04_11380038	Pv04	11380038	0.180916	0.419697	330	0.0610074	0.998177	-1.57904
Pv2.1_09_11985563	Pv09	11985563	0.181005	0.0757576	330	0.0610052	0.998177	-1.58018
Pv2.1_06_22428416	Pv06	22428416	0.181028	0.0530303	330	0.0610047	0.998177	-2.05083
Pv2.1_03_42674089	Pv03	42674089	0.181156	0.254545	330	0.0610016	0.998177	-1.17248
Pv2.1_04_271357	Pv04	271357	0.181478	0.143939	330	0.0609939	0.998177	-1.31346
Pv2.1_03_47475256	Pv03	47475256	0.181628	0.266667	330	0.0609903	0.998177	1.26349
Pv2.1_03_52508068	Pv03	52508068	0.181787	0.342424	330	0.0609865	0.998177	-1.25289
Pv2.1_02_19197294	Pv02	19197294	0.181917	0.212121	330	0.0609834	0.998177	1.67012
Pv2.1_04_41740165	Pv04	41740165	0.18198	0.268182	330	0.0609819	0.998177	1.48151
Pv2.1_07_5637927	Pv07	5637927	0.182034	0.174242	330	0.0609806	0.998177	1.58273
Pv2.1_09_35693779	Pv09	35693779	0.182078	0.0984848	330	0.0609796	0.998177	-1.82601
Pv2.1_03_4864958	Pv03	4864958	0.182155	0.0636364	330	0.0609778	0.998177	2.07498
Pv2.1_07_35568782	Pv07	35568782	0.182206	0.183333	330	0.0609765	0.998177	1.76393
Pv2.1_05_39472080	Pv05	39472080	0.182274	0.136364	330	0.0609749	0.998177	1.73527
Pv2.1_05_26097424	Pv05	26097424	0.182501	0.0469697	330	0.0609695	0.998177	2.2089
Pv2.1_05_1302655	Pv05	1302655	0.182713	0.20303	330	0.0609645	0.998177	-1.59988
Pv2.1_03_47578633	Pv03	47578633	0.182904	0.166667	330	0.0609599	0.998177	1.4394
Pv2.1_01_47686971	Pv01	47686971	0.183139	0.133333	330	0.0609544	0.998177	1.4793
Pv2.1_07_3538746	Pv07	3538746	0.18318	0.136364	330	0.0609534	0.998177	-1.99908
Pv2.1_05_4507942	Pv05	4507942	0.183257	0.131818	330	0.0609516	0.998177	-1.33058
Pv2.1_04_43179145	Pv04	43179145	0.183347	0.224242	330	0.0609494	0.998177	1.0613
Pv2.1_11_46083636	Pv011	46083636	0.183386	0.0818182	330	0.0609485	0.998177	-2.01013
Pv2.1_03_42523320	Pv03	42523320	0.183554	0.190909	330	0.0609446	0.998177	1.31448
Pv2.1_04_11379641	Pv04	11379641	0.183576	0.404545	330	0.060944	0.998177	1.50849
Pv2.1_04_34252799	Pv04	34252799	0.18362	0.174242	330	0.060943	0.998177	-2.08957
Pv2.1_05_8547256	Pv05	8547256	0.183826	0.0772727	330	0.0609381	0.998177	2.13245
Pv2.1_08_55229402	Pv08	55229402	0.183956	0.0469697	330	0.0609351	0.998177	-1.9859
Pv2.1_04_20337294	Pv04	20337294	0.183979	0.404545	330	0.0609345	0.998177	-1.70708
Pv2.1_02_26792170	Pv02	26792170	0.184197	0.110606	330	0.0609294	0.998177	-1.82511
Pv2.1_07_236393	Pv07	236393	0.18424	0.113636	330	0.0609284	0.998177	-1.53308
Pv2.1_03_44076603	Pv03	44076603	0.184331	0.0272727	330	0.0609263	0.998177	2.65205
Pv2.1_05_17700272	Pv05	17700272	0.184337	0.109091	330	0.0609261	0.998177	1.77895
Pv2.1_11_48786312	Pv011	48786312	0.184546	0.0636364	330	0.0609212	0.998177	1.91875
Pv2.1_06_23708976	Pv06	23708976	0.184607	0.118182	330	0.0609198	0.998177	-1.70957
Pv2.1_02_48662235	Pv02	48662235	0.184718	0.0893939	330	0.0609172	0.998177	1.78018
Pv2.1_07_37393321	Pv07	37393321	0.184939	0.201515	330	0.060912	0.998177	-1.40545
Pv2.1_02_48692527	Pv02	48692527	0.185038	0.477273	330	0.0609097	0.998177	-1.11027
Pv2.1_03_50652908	Pv03	50652908	0.185311	0.0378788	330	0.0609033	0.998177	-2.15855
Pv2.1_11_1581093	Pv011	1581093	0.185336	0.39697	330	0.0609027	0.998177	0.9454
Pv2.1_01_1536497	Pv01	1536497	0.185559	0.436364	330	0.0608975	0.998177	-0.863803
Pv2.1_08_59143010	Pv08	59143010	0.185581	0.110606	330	0.060897	0.998177	-1.74619
Pv2.1_05_8547275	Pv05	8547275	0.1856	0.0772727	330	0.0608966	0.998177	-2.1112
Pv2.1_11_48864501	Pv011	48864501	0.185615	0.0833333	330	0.0608962	0.998177	-1.78137
Pv2.1_03_52326193	Pv03	52326193	0.185857	0.206061	330	0.0608906	0.998177	-1.31463
Pv2.1_08_62212556	Pv08	62212556	0.186078	0.080303	330	0.0608854	0.998177	-1.85179
Pv2.1_11_6161574	Pv011	6161574	0.186163	0.030303	330	0.0608835	0.998177	-2.46539
Pv2.1_10_41875901	Pv010	41875901	0.186218	0.174242	330	0.0608822	0.998177	-1.39137
Pv2.1_02_49597334	Pv02	49597334	0.186218	0.130303	330	0.0608822	0.998177	1.38554
Pv2.1_08_62939661	Pv08	62939661	0.186266	0.271212	330	0.060881	0.998177	1.16775
Pv2.1_07_2401389	Pv07	2401389	0.18631	0.136364	330	0.06088	0.998177	1.81803
Pv2.1_05_2788230	Pv05	2788230	0.186311	0.131818	330	0.06088	0.998177	-1.66905
Pv2.1_11_53381603	Pv011	53381603	0.186536	0.219697	330	0.0608748	0.998177	-1.30006
Pv2.1_10_41264804	Pv010	41264804	0.186789	0.210606	330	0.0608689	0.998177	1.22021
Pv2.1_10_40280173	Pv010	40280173	0.186977	0.340909	330	0.0608646	0.998177	-1.18156
Pv2.1_02_48040663	Pv02	48040663	0.187021	0.477273	330	0.0608636	0.998177	1.08602
Pv2.1_02_43440257	Pv02	43440257	0.187026	0.184848	330	0.0608634	0.998177	1.75608
Pv2.1_05_7209797	Pv05	7209797	0.187153	0.0545455	330	0.0608605	0.998177	2.45578
Pv2.1_07_4859732	Pv07	4859732	0.187264	0.106061	330	0.060858	0.998177	1.95898
Pv2.1_04_2418719	Pv04	2418719	0.187322	0.298485	330	0.0608566	0.998177	0.958702
Pv2.1_06_4446649	Pv06	4446649	0.187419	0.136364	330	0.0608544	0.998177	-1.68415
Pv2.1_04_8044549	Pv04	8044549	0.187565	0.169697	330	0.060851	0.998177	-1.60613
Pv2.1_08_13034027	Pv08	13034027	0.187733	0.366667	330	0.0608472	0.998177	-1.03639
Pv2.1_11_48934267	Pv011	48934267	0.187753	0.0681818	330	0.0608467	0.998177	1.84471
Pv2.1_10_1723698	Pv010	1723698	0.188182	0.124242	330	0.0608368	0.998177	1.7272
Pv2.1_01_51289614	Pv01	51289614	0.188188	0.210606	330	0.0608367	0.998177	-1.5523
Pv2.1_03_42007118	Pv03	42007118	0.188228	0.0818182	330	0.0608358	0.998177	-1.74529
Pv2.1_05_6007045	Pv05	6007045	0.188274	0.05	330	0.0608347	0.998177	-2.5286
Pv2.1_06_14295949	Pv06	14295949	0.18847	0.0742424	330	0.0608302	0.998177	1.90801
Pv2.1_06_14295941	Pv06	14295941	0.18847	0.0742424	330	0.0608302	0.998177	-1.90801
Pv2.1_07_28435332	Pv07	28435332	0.188488	0.131818	330	0.0608298	0.998177	-1.76083
Pv2.1_02_35833245	Pv02	35833245	0.188544	0.213636	330	0.0608285	0.998177	1.06032
Pv2.1_10_44177798	Pv010	44177798	0.188664	0.451515	330	0.0608258	0.998177	-0.766581
Pv2.1_07_1940636	Pv07	1940636	0.188855	0.116667	330	0.0608214	0.998177	-2.08045
Pv2.1_04_1686953	Pv04	1686953	0.188948	0.259091	330	0.0608193	0.998177	-1.17636
Pv2.1_11_1091125	Pv011	1091125	0.189003	0.139394	330	0.0608181	0.998177	1.62034
Pv2.1_05_4071932	Pv05	4071932	0.189133	0.0909091	330	0.0608151	0.998177	-1.65834
Pv2.1_11_2282096	Pv011	2282096	0.189244	0.239394	330	0.0608126	0.998177	1.13569
Pv2.1_04_1834806	Pv04	1834806	0.189435	0.436364	330	0.0608082	0.998177	1.10528
Pv2.1_04_39425001	Pv04	39425001	0.189628	0.489394	330	0.0608038	0.998177	1.22353
Pv2.1_06_14295911	Pv06	14295911	0.18964	0.0727273	330	0.0608035	0.998177	-2.106
Pv2.1_01_50822038	Pv01	50822038	0.189694	0.116667	330	0.0608023	0.998177	1.64253
Pv2.1_04_41740006	Pv04	41740006	0.189706	0.275758	330	0.0608021	0.998177	1.4711
Pv2.1_04_20572439	Pv04	20572439	0.190394	0.387879	330	0.0607865	0.998177	-1.71025
Pv2.1_05_1034657	Pv05	1034657	0.190407	0.357576	330	0.0607862	0.998177	-1.04157
Pv2.1_03_2696917	Pv03	2696917	0.190449	0.1	330	0.0607852	0.998177	1.71395
Pv2.1_02_3408026	Pv02	3408026	0.190552	0.0409091	330	0.0607829	0.998177	2.48606
Pv2.1_07_414985	Pv07	414985	0.190613	0.177273	330	0.0607815	0.998177	-1.50463
Pv2.1_03_48271260	Pv03	48271260	0.19065	0.0575758	330	0.0607807	0.998177	-1.8831
Pv2.1_03_53399286	Pv03	53399286	0.190715	0.19697	330	0.0607792	0.998177	1.48047
Pv2.1_07_194902	Pv07	194902	0.190747	0.0651515	330	0.0607785	0.998177	1.71764
Pv2.1_02_43529894	Pv02	43529894	0.190867	0.118182	330	0.0607758	0.998177	1.93773
Pv2.1_04_47396128	Pv04	47396128	0.190965	0.0666667	330	0.0607736	0.998177	1.54057
Pv2.1_02_49026312	Pv02	49026312	0.191005	0.243939	330	0.0607727	0.998177	1.12444
Pv2.1_07_54250	Pv07	54250	0.191037	0.154545	330	0.0607719	0.998177	-1.52734
Pv2.1_04_45670909	Pv04	45670909	0.191066	0.20303	330	0.0607713	0.998177	1.40488
Pv2.1_11_51317709	Pv011	51317709	0.191084	0.198485	330	0.0607709	0.998177	1.48293
Pv2.1_07_1281600	Pv07	1281600	0.191214	0.159091	330	0.0607679	0.998177	-1.60748
Pv2.1_02_49026171	Pv02	49026171	0.191216	0.0515152	330	0.0607679	0.998177	2.01501
Pv2.1_07_22538628	Pv07	22538628	0.191422	0.0772727	330	0.0607633	0.998177	1.78441
Pv2.1_11_434284	Pv011	434284	0.19166	0.113636	330	0.0607579	0.998177	-1.51142
Pv2.1_04_286440	Pv04	286440	0.191708	0.145455	330	0.0607568	0.998177	1.32078
Pv2.1_08_62374571	Pv08	62374571	0.192004	0.248485	330	0.0607502	0.998177	-1.43646
Pv2.1_08_61885667	Pv08	61885667	0.192295	0.133333	330	0.0607437	0.998177	-1.46546
Pv2.1_11_50263226	Pv011	50263226	0.192486	0.151515	330	0.0607394	0.998177	1.38451
Pv2.1_06_28774138	Pv06	28774138	0.192685	0.0272727	330	0.060735	0.998177	2.46963
Pv2.1_06_14025967	Pv06	14025967	0.192724	0.0893939	330	0.0607341	0.998177	1.91394
Pv2.1_04_42037562	Pv04	42037562	0.192754	0.257576	330	0.0607334	0.998177	-1.54091
Pv2.1_04_47840035	Pv04	47840035	0.193049	0.0893939	330	0.0607268	0.998177	1.43163
Pv2.1_02_47386892	Pv02	47386892	0.193127	0.159091	330	0.0607251	0.998177	-1.50035
Pv2.1_11_50396306	Pv011	50396306	0.193261	0.166667	330	0.0607221	0.998177	-1.37555
Pv2.1_07_39309171	Pv07	39309171	0.193367	0.5	330	0.0607198	0.998177	-1.06478
Pv2.1_11_50263209	Pv011	50263209	0.19337	0.159091	330	0.0607197	0.998177	-1.36938
Pv2.1_03_37126594	Pv03	37126594	0.19358	0.209091	330	0.0607151	0.998177	-0.994332
Pv2.1_11_48385353	Pv011	48385353	0.194049	0.101515	330	0.0607047	0.998177	-1.63503
Pv2.1_01_6218687	Pv01	6218687	0.194085	0.154545	330	0.0607039	0.998177	1.1861
Pv2.1_03_47475238	Pv03	47475238	0.194249	0.266667	330	0.0607002	0.998177	-1.23191
Pv2.1_03_47475257	Pv03	47475257	0.194371	0.265152	330	0.0606975	0.998177	-1.23347
Pv2.1_02_42522228	Pv02	42522228	0.194507	0.274242	330	0.0606945	0.998177	-1.53281
Pv2.1_04_8044555	Pv04	8044555	0.194593	0.175758	330	0.0606927	0.998177	-1.61893
Pv2.1_05_1463950	Pv05	1463950	0.194643	0.190909	330	0.0606915	0.998177	-1.42992
Pv2.1_05_1463909	Pv05	1463909	0.19486	0.2	330	0.0606868	0.998177	1.42668
Pv2.1_03_46079430	Pv03	46079430	0.194912	0.237879	330	0.0606856	0.998177	1.21534
Pv2.1_04_20337288	Pv04	20337288	0.194933	0.406061	330	0.0606852	0.998177	-1.69418
Pv2.1_03_37406536	Pv03	37406536	0.194998	0.15	330	0.0606837	0.998177	-1.59627
Pv2.1_11_2152128	Pv011	2152128	0.195082	0.254545	330	0.0606819	0.998177	-1.10433
Pv2.1_02_48518542	Pv02	48518542	0.195101	0.398485	330	0.0606815	0.998177	1.07789
Pv2.1_08_56226186	Pv08	56226186	0.195281	0.119697	330	0.0606775	0.998177	1.70894
Pv2.1_04_42333002	Pv04	42333002	0.195314	0.280303	330	0.0606768	0.998177	1.4048
Pv2.1_09_12918436	Pv09	12918436	0.195359	0.190909	330	0.0606758	0.998177	-1.64707
Pv2.1_07_28294924	Pv07	28294924	0.196298	0.166667	330	0.0606552	0.998177	1.7301
Pv2.1_10_42270382	Pv010	42270382	0.196349	0.183333	330	0.0606541	0.998177	1.44911
Pv2.1_04_20572448	Pv04	20572448	0.196363	0.386364	330	0.0606538	0.998177	-1.69333
Pv2.1_05_11706396	Pv05	11706396	0.196494	0.101515	330	0.060651	0.998177	1.92126
Pv2.1_07_1508619	Pv07	1508619	0.196726	0.151515	330	0.0606459	0.998177	-1.53194
Pv2.1_04_46975156	Pv04	46975156	0.196894	0.128788	330	0.0606423	0.998177	1.39322
Pv2.1_07_34074399	Pv07	34074399	0.196898	0.0287879	330	0.0606422	0.998177	-2.53521
Pv2.1_07_7517941	Pv07	7517941	0.197144	0.271212	330	0.0606368	0.998177	1.03592
Pv2.1_07_12329160	Pv07	12329160	0.197158	0.234848	330	0.0606365	0.998177	-1.10233
Pv2.1_07_39268374	Pv07	39268374	0.19733	0.477273	330	0.0606328	0.998177	-1.03273
Pv2.1_04_12935259	Pv04	12935259	0.197537	0.425758	330	0.0606283	0.998177	1.45255
Pv2.1_03_42007027	Pv03	42007027	0.197547	0.0727273	330	0.0606281	0.998177	-1.83695
Pv2.1_09_17326125	Pv09	17326125	0.197625	0.14697	330	0.0606264	0.998177	-1.56117
Pv2.1_02_947136	Pv02	947136	0.197632	0.184848	330	0.0606262	0.998177	-1.52193
Pv2.1_02_694811	Pv02	694811	0.197744	0.2	330	0.0606238	0.998177	0.998742
Pv2.1_08_740727	Pv08	740727	0.197751	0.29697	330	0.0606236	0.998177	-1.07111
Pv2.1_07_39363646	Pv07	39363646	0.198057	0.393939	330	0.060617	0.998177	-0.973031
Pv2.1_03_48297952	Pv03	48297952	0.198111	0.134848	330	0.0606159	0.998177	-1.47773
Pv2.1_02_47727048	Pv02	47727048	0.198256	0.0666667	330	0.0606127	0.998177	-1.86452
Pv2.1_04_46855413	Pv04	46855413	0.198582	0.0424242	330	0.0606057	0.998177	-2.13322
Pv2.1_07_3774509	Pv07	3774509	0.198618	0.195455	330	0.0606049	0.998177	-1.4972
Pv2.1_04_527535	Pv04	527535	0.198755	0.190909	330	0.060602	0.998177	-1.27823
Pv2.1_02_43442391	Pv02	43442391	0.198772	0.240909	330	0.0606016	0.998177	-1.47575
Pv2.1_08_2022756	Pv08	2022756	0.198898	0.157576	330	0.0605989	0.998177	-1.35551
Pv2.1_10_2997797	Pv010	2997797	0.19893	0.265152	330	0.0605982	0.998177	1.00276
Pv2.1_07_34698507	Pv07	34698507	0.199021	0.142424	330	0.0605963	0.998177	1.63995
Pv2.1_03_42120436	Pv03	42120436	0.199048	0.230303	330	0.0605957	0.998177	-1.26959
Pv2.1_04_20353855	Pv04	20353855	0.199075	0.393939	330	0.0605951	0.998177	-1.70088
Pv2.1_03_53123907	Pv03	53123907	0.199076	0.154545	330	0.0605951	0.998177	1.58335
Pv2.1_05_913468	Pv05	913468	0.199112	0.169697	330	0.0605943	0.998177	-1.59663
Pv2.1_07_39309102	Pv07	39309102	0.199163	0.483333	330	0.0605932	0.998177	-1.06064
Pv2.1_09_36943496	Pv09	36943496	0.19927	0.183333	330	0.0605909	0.998177	-1.82752
Pv2.1_04_44520719	Pv04	44520719	0.199316	0.3	330	0.0605899	0.998177	-1.29643
Pv2.1_04_527516	Pv04	527516	0.199533	0.187879	330	0.0605853	0.998177	1.28271
Pv2.1_03_37406510	Pv03	37406510	0.199587	0.151515	330	0.0605841	0.998177	-1.58003
Pv2.1_03_37406527	Pv03	37406527	0.199587	0.151515	330	0.0605841	0.998177	-1.58003
Pv2.1_05_6032773	Pv05	6032773	0.199732	0.121212	330	0.060581	0.998177	1.83668
Pv2.1_10_8924989	Pv010	8924989	0.200108	0.140909	330	0.060573	0.998177	1.36805
Pv2.1_07_1175597	Pv07	1175597	0.200229	0.115152	330	0.0605704	0.998177	-1.68579
Pv2.1_02_41482797	Pv02	41482797	0.20023	0.189394	330	0.0605704	0.998177	-1.47881
Pv2.1_10_41896943	Pv010	41896943	0.200335	0.154545	330	0.0605681	0.998177	1.294
Pv2.1_03_52320829	Pv03	52320829	0.200457	0.107576	330	0.0605655	0.998177	-1.44873
Pv2.1_04_47116248	Pv04	47116248	0.200474	0.0636364	330	0.0605652	0.998177	1.86013
Pv2.1_04_4083245	Pv04	4083245	0.200502	0.0969697	330	0.0605646	0.998177	1.78671
Pv2.1_11_219150	Pv011	219150	0.200693	0.207576	330	0.0605605	0.998177	1.17676
Pv2.1_06_23587573	Pv06	23587573	0.200761	0.0409091	330	0.0605591	0.998177	2.206
Pv2.1_04_38778892	Pv04	38778892	0.200874	0.49697	330	0.0605567	0.998177	1.21128
Pv2.1_05_24888282	Pv05	24888282	0.201012	0.139394	330	0.0605537	0.998177	-1.5939
Pv2.1_10_43366970	Pv010	43366970	0.201055	0.178788	330	0.0605528	0.998177	1.67872
Pv2.1_02_44290868	Pv02	44290868	0.201115	0.212121	330	0.0605516	0.998177	-1.50031
Pv2.1_02_4938140	Pv02	4938140	0.201514	0.0560606	330	0.0605431	0.998177	-1.98886
Pv2.1_08_61837995	Pv08	61837995	0.201762	0.489394	330	0.0605379	0.998177	-1.03993
Pv2.1_07_1175603	Pv07	1175603	0.201773	0.113636	330	0.0605376	0.998177	-1.68832
Pv2.1_03_48279498	Pv03	48279498	0.20181	0.0530303	330	0.0605368	0.998177	-1.78758
Pv2.1_03_4762051	Pv03	4762051	0.202108	0.0545455	330	0.0605306	0.998177	-2.06439
Pv2.1_04_20337309	Pv04	20337309	0.202276	0.407576	330	0.060527	0.998177	1.62789
Pv2.1_02_10519991	Pv02	10519991	0.202618	0.106061	330	0.0605198	0.998177	-1.73082
Pv2.1_01_45729308	Pv01	45729308	0.20287	0.387879	330	0.0605145	0.998177	0.807414
Pv2.1_04_42358084	Pv04	42358084	0.202945	0.293939	330	0.0605129	0.998177	1.32999
Pv2.1_07_39543182	Pv07	39543182	0.203048	0.0969697	330	0.0605108	0.998177	1.74949
Pv2.1_03_40366597	Pv03	40366597	0.203053	0.130303	330	0.0605107	0.998177	-1.66424
Pv2.1_06_13994102	Pv06	13994102	0.2032	0.0924242	330	0.0605076	0.998177	-1.76197
Pv2.1_04_43586844	Pv04	43586844	0.203372	0.321212	330	0.060504	0.998177	-1.28952
Pv2.1_02_5951998	Pv02	5951998	0.203604	0.080303	330	0.0604991	0.998177	-1.80357
Pv2.1_09_15875801	Pv09	15875801	0.203709	0.304545	330	0.0604969	0.998177	0.91298
Pv2.1_07_35045269	Pv07	35045269	0.203873	0.107576	330	0.0604935	0.998177	1.78295
Pv2.1_02_46358999	Pv02	46358999	0.203954	0.0909091	330	0.0604918	0.998177	1.76391
Pv2.1_07_39413275	Pv07	39413275	0.204114	0.369697	330	0.0604885	0.998177	0.984477
Pv2.1_11_2282285	Pv011	2282285	0.204169	0.240909	330	0.0604873	0.998177	-1.09384
Pv2.1_04_11357640	Pv04	11357640	0.204271	0.421212	330	0.0604852	0.998177	-1.56968
Pv2.1_03_53066863	Pv03	53066863	0.204283	0.0787879	330	0.060485	0.998177	-1.87789
Pv2.1_07_3673473	Pv07	3673473	0.204334	0.183333	330	0.0604839	0.998177	1.56419
Pv2.1_02_47694027	Pv02	47694027	0.204452	0.2	330	0.0604814	0.998177	-1.66991
Pv2.1_01_49617626	Pv01	49617626	0.204489	0.151515	330	0.0604807	0.998177	-1.21438
Pv2.1_03_5347609	Pv03	5347609	0.204501	0.156061	330	0.0604804	0.998177	1.15059
Pv2.1_07_1320508	Pv07	1320508	0.204515	0.0560606	330	0.0604801	0.998177	-2.12382
Pv2.1_11_2282083	Pv011	2282083	0.204524	0.231818	330	0.0604799	0.998177	1.10495
Pv2.1_07_38947370	Pv07	38947370	0.204664	0.175758	330	0.060477	0.998177	-1.22196
Pv2.1_04_47230928	Pv04	47230928	0.204746	0.160606	330	0.0604753	0.998177	1.53157
Pv2.1_02_45978694	Pv02	45978694	0.204812	0.0545455	330	0.060474	0.998177	2.05631
Pv2.1_02_45978700	Pv02	45978700	0.204812	0.0545455	330	0.060474	0.998177	-2.05631
Pv2.1_11_51322272	Pv011	51322272	0.204858	0.286364	330	0.060473	0.998177	1.17746
Pv2.1_05_1302642	Pv05	1302642	0.205094	0.20303	330	0.0604681	0.998177	1.5392
Pv2.1_04_32334358	Pv04	32334358	0.20584	0.327273	330	0.0604527	0.998177	1.3345
Pv2.1_04_43913325	Pv04	43913325	0.205861	0.151515	330	0.0604522	0.998177	-1.53666
Pv2.1_10_43821584	Pv010	43821584	0.205877	0.145455	330	0.0604519	0.998177	-1.5426
Pv2.1_03_52715172	Pv03	52715172	0.206029	0.125758	330	0.0604488	0.998177	1.40738
Pv2.1_10_3192033	Pv010	3192033	0.206535	0.0742424	330	0.0604384	0.998177	1.73969
Pv2.1_10_41264777	Pv010	41264777	0.206781	0.210606	330	0.0604333	0.998177	-1.14813
Pv2.1_07_769214	Pv07	769214	0.206867	0.122727	330	0.0604315	0.998177	1.80895
Pv2.1_05_36629580	Pv05	36629580	0.207126	0.10303	330	0.0604262	0.998177	-1.61935
Pv2.1_07_25816	Pv07	25816	0.207198	0.169697	330	0.0604248	0.998177	-1.43403
Pv2.1_04_47171719	Pv04	47171719	0.207413	0.0636364	330	0.0604204	0.998177	1.88274
Pv2.1_03_2915775	Pv03	2915775	0.207426	0.10303	330	0.0604201	0.998177	1.77365
Pv2.1_05_1463942	Pv05	1463942	0.207467	0.190909	330	0.0604193	0.998177	1.40124
Pv2.1_07_3515993	Pv07	3515993	0.20758	0.145455	330	0.0604169	0.998177	-1.10403
Pv2.1_09_7581262	Pv09	7581262	0.207653	0.0545455	330	0.0604155	0.998177	-1.8351
Pv2.1_10_38134451	Pv010	38134451	0.207728	0.0818182	330	0.0604139	0.998177	1.9183
Pv2.1_06_23210690	Pv06	23210690	0.207853	0.145455	330	0.0604114	0.998177	1.3238
Pv2.1_06_15076732	Pv06	15076732	0.208186	0.280303	330	0.0604046	0.998177	0.979993
Pv2.1_10_4674130	Pv010	4674130	0.208189	0.162121	330	0.0604045	0.998177	1.22577
Pv2.1_11_1411730	Pv011	1411730	0.208255	0.0818182	330	0.0604032	0.998177	-1.54427
Pv2.1_02_44253739	Pv02	44253739	0.208266	0.25	330	0.0604029	0.998177	1.35635
Pv2.1_11_2292009	Pv011	2292009	0.208306	0.237879	330	0.0604021	0.998177	1.07863
Pv2.1_03_51746108	Pv03	51746108	0.208553	0.125758	330	0.0603971	0.998177	1.38368
Pv2.1_04_4560283	Pv04	4560283	0.208598	0.457576	330	0.0603962	0.998177	-0.920384
Pv2.1_03_51345352	Pv03	51345352	0.208654	0.415152	330	0.0603951	0.998177	-1.02839
Pv2.1_05_11309095	Pv05	11309095	0.208709	0.115152	330	0.0603939	0.998177	-1.74889
Pv2.1_02_29105050	Pv02	29105050	0.208728	0.0833333	330	0.0603936	0.998177	-1.81069
Pv2.1_03_42523338	Pv03	42523338	0.208752	0.195455	330	0.0603931	0.998177	-1.22783
Pv2.1_03_46212237	Pv03	46212237	0.208921	0.245455	330	0.0603896	0.998177	-1.14816
Pv2.1_03_42144845	Pv03	42144845	0.208935	0.274242	330	0.0603894	0.998177	-1.2455
Pv2.1_11_48934339	Pv011	48934339	0.20906	0.0560606	330	0.0603868	0.998177	1.94256
Pv2.1_01_41574533	Pv01	41574533	0.209341	0.121212	330	0.0603811	0.998177	1.29239
Pv2.1_02_34874508	Pv02	34874508	0.209349	0.168182	330	0.060381	0.998177	-1.20095
Pv2.1_02_6027248	Pv02	6027248	0.209597	0.254545	330	0.060376	0.998177	-1.10864
Pv2.1_02_29459510	Pv02	29459510	0.209699	0.118182	330	0.0603739	0.998177	1.6243
Pv2.1_02_29459509	Pv02	29459509	0.209699	0.118182	330	0.0603739	0.998177	-1.6243
Pv2.1_02_49531583	Pv02	49531583	0.20986	0.165152	330	0.0603706	0.998177	-1.27768
Pv2.1_06_18844058	Pv06	18844058	0.209887	0.189394	330	0.0603701	0.998177	1.1152
Pv2.1_08_60491387	Pv08	60491387	0.210039	0.184848	330	0.060367	0.998177	-1.27624
Pv2.1_05_1796554	Pv05	1796554	0.210067	0.172727	330	0.0603665	0.998177	1.44412
Pv2.1_11_48904300	Pv011	48904300	0.210139	0.0787879	330	0.060365	0.998177	-1.68405
Pv2.1_04_30830228	Pv04	30830228	0.210296	0.0287879	330	0.0603619	0.998177	2.90907
Pv2.1_02_43631456	Pv02	43631456	0.210503	0.189394	330	0.0603577	0.998177	1.62163
Pv2.1_02_2436468	Pv02	2436468	0.210715	0.0772727	330	0.0603534	0.998177	-1.79926
Pv2.1_05_82306	Pv05	82306	0.210814	0.178788	330	0.0603515	0.998177	-1.04465
Pv2.1_07_2837107	Pv07	2837107	0.211021	0.172727	330	0.0603473	0.998177	-1.45889
Pv2.1_10_41896937	Pv010	41896937	0.211032	0.156061	330	0.0603471	0.998177	-1.26456
Pv2.1_03_50253853	Pv03	50253853	0.211086	0.0606061	330	0.060346	0.998177	1.9928
Pv2.1_02_11595355	Pv02	11595355	0.211284	0.212121	330	0.060342	0.998177	-1.55906
Pv2.1_05_29468790	Pv05	29468790	0.211409	0.0560606	330	0.0603395	0.998177	1.93358
Pv2.1_06_23986699	Pv06	23986699	0.211475	0.0772727	330	0.0603382	0.998177	-1.81893
Pv2.1_01_51289616	Pv01	51289616	0.211708	0.212121	330	0.0603336	0.998177	-1.45325
Pv2.1_02_49239154	Pv02	49239154	0.211722	0.260606	330	0.0603333	0.998177	-1.00123
Pv2.1_04_2413495	Pv04	2413495	0.21184	0.25	330	0.0603309	0.998177	0.980186
Pv2.1_05_979653	Pv05	979653	0.211853	0.0530303	330	0.0603307	0.998177	1.75386
Pv2.1_08_60740675	Pv08	60740675	0.211876	0.171212	330	0.0603302	0.998177	-1.46133
Pv2.1_08_62939622	Pv08	62939622	0.211878	0.0545455	330	0.0603302	0.998177	1.80649
Pv2.1_02_3325082	Pv02	3325082	0.211892	0.0681818	330	0.0603299	0.998177	-1.97298
Pv2.1_02_43927166	Pv02	43927166	0.21192	0.115152	330	0.0603293	0.998177	1.66051
Pv2.1_02_30216949	Pv02	30216949	0.212047	0.0454545	330	0.0603268	0.998177	-2.30874
Pv2.1_05_39343977	Pv05	39343977	0.212144	0.186364	330	0.0603249	0.998177	1.44364
Pv2.1_04_45206100	Pv04	45206100	0.212167	0.0954545	330	0.0603244	0.998177	-1.48892
Pv2.1_02_4244531	Pv02	4244531	0.212168	0.178788	330	0.0603244	0.998177	-1.40745
Pv2.1_07_3516028	Pv07	3516028	0.21226	0.122727	330	0.0603226	0.998177	1.81415
Pv2.1_05_3065530	Pv05	3065530	0.212531	0.0424242	330	0.0603172	0.998177	-2.16895
Pv2.1_06_13194407	Pv06	13194407	0.212682	0.0757576	330	0.0603142	0.998177	1.79388
Pv2.1_02_216579	Pv02	216579	0.212711	0.0818182	330	0.0603136	0.998177	-1.55391
Pv2.1_05_36684143	Pv05	36684143	0.212785	0.412121	330	0.0603121	0.998177	-1.0578
Pv2.1_03_42944158	Pv03	42944158	0.212866	0.122727	330	0.0603105	0.998177	1.36266
Pv2.1_03_51022764	Pv03	51022764	0.213058	0.25303	330	0.0603067	0.998177	1.20547
Pv2.1_06_13069331	Pv06	13069331	0.213169	0.0787879	330	0.0603045	0.998177	-1.8366
Pv2.1_04_4471455	Pv04	4471455	0.213333	0.4	330	0.0603013	0.998177	0.934861
Pv2.1_08_61642533	Pv08	61642533	0.213845	0.301515	330	0.0602911	0.998177	-1.03852
Pv2.1_04_11302090	Pv04	11302090	0.213981	0.413636	330	0.0602885	0.998177	1.57329
Pv2.1_11_19618894	Pv011	19618894	0.214085	0.0484848	330	0.0602864	0.998177	2.23378
Pv2.1_02_31184156	Pv02	31184156	0.214269	0.192424	330	0.0602828	0.998177	-1.63484
Pv2.1_03_40474143	Pv03	40474143	0.214421	0.281818	330	0.0602798	0.998177	1.18396
Pv2.1_04_47934796	Pv04	47934796	0.214425	0.362121	330	0.0602797	0.998177	-0.909007
Pv2.1_02_48544152	Pv02	48544152	0.214501	0.495455	330	0.0602782	0.998177	-1.06151
Pv2.1_02_48150069	Pv02	48150069	0.214563	0.178788	330	0.060277	0.998177	-1.52296
Pv2.1_11_5002346	Pv011	5002346	0.214682	0.187879	330	0.0602747	0.998177	-1.31094
Pv2.1_01_50361105	Pv01	50361105	0.214724	0.172727	330	0.0602739	0.998177	-1.61661
Pv2.1_09_29311106	Pv09	29311106	0.214974	0.124242	330	0.060269	0.998177	1.17705
Pv2.1_04_46210320	Pv04	46210320	0.214985	0.165152	330	0.0602687	0.998177	1.54832
Pv2.1_09_36710409	Pv09	36710409	0.2151	0.354545	330	0.0602665	0.998177	0.857431
Pv2.1_08_4160918	Pv08	4160918	0.21511	0.156061	330	0.0602663	0.998177	-1.30667
Pv2.1_02_3568357	Pv02	3568357	0.215409	0.116667	330	0.0602604	0.998177	-1.56734
Pv2.1_05_4447902	Pv05	4447902	0.215451	0.0757576	330	0.0602596	0.998177	1.38556
Pv2.1_07_25850	Pv07	25850	0.215599	0.168182	330	0.0602567	0.998177	-1.39223
Pv2.1_09_18543628	Pv09	18543628	0.215644	0.113636	330	0.0602558	0.998177	-1.55766
Pv2.1_06_23708996	Pv06	23708996	0.215707	0.119697	330	0.0602546	0.998177	1.5831
Pv2.1_07_36967493	Pv07	36967493	0.215822	0.116667	330	0.0602524	0.998177	1.22683
Pv2.1_03_43493075	Pv03	43493075	0.215848	0.110606	330	0.0602519	0.998177	1.43974
Pv2.1_07_485561	Pv07	485561	0.21588	0.162121	330	0.0602512	0.998177	-1.63838
Pv2.1_07_31558057	Pv07	31558057	0.215897	0.157576	330	0.0602509	0.998177	1.49462
Pv2.1_10_435427	Pv010	435427	0.215996	0.266667	330	0.060249	0.998177	-1.03957
Pv2.1_03_41652582	Pv03	41652582	0.216094	0.3	330	0.0602471	0.998177	1.04878
Pv2.1_02_27129356	Pv02	27129356	0.216175	0.0681818	330	0.0602455	0.998177	-2.02675
Pv2.1_05_40841552	Pv05	40841552	0.216356	0.0575758	330	0.060242	0.998177	-1.99185
Pv2.1_11_9343811	Pv011	9343811	0.216414	0.465152	330	0.0602408	0.998177	1.02769
Pv2.1_10_42635908	Pv010	42635908	0.216461	0.201515	330	0.0602399	0.998177	-1.33561
Pv2.1_04_3957280	Pv04	3957280	0.216605	0.145455	330	0.0602371	0.998177	1.32097
Pv2.1_02_4690984	Pv02	4690984	0.21668	0.154545	330	0.0602357	0.998177	1.4607
Pv2.1_01_46250923	Pv01	46250923	0.21675	0.080303	330	0.0602343	0.998177	-1.80713
Pv2.1_04_13750291	Pv04	13750291	0.216784	0.386364	330	0.0602336	0.998177	-1.27426
Pv2.1_05_36586040	Pv05	36586040	0.216841	0.481818	330	0.0602325	0.998177	-0.944391
Pv2.1_02_48920610	Pv02	48920610	0.216963	0.178788	330	0.0602302	0.998177	-1.44173
Pv2.1_05_36639599	Pv05	36639599	0.217305	0.456061	330	0.0602236	0.998177	-1.01969
Pv2.1_02_49490530	Pv02	49490530	0.217394	0.39697	330	0.0602218	0.998177	-0.958684
Pv2.1_09_37626728	Pv09	37626728	0.217472	0.0484848	330	0.0602203	0.998177	1.903
Pv2.1_02_31288914	Pv02	31288914	0.217504	0.05	330	0.0602197	0.998177	2.00871
Pv2.1_04_45465167	Pv04	45465167	0.21763	0.180303	330	0.0602173	0.998177	-1.01541
Pv2.1_05_8547215	Pv05	8547215	0.217662	0.0424242	330	0.0602167	0.998177	-2.44539
Pv2.1_09_6926271	Pv09	6926271	0.217916	0.0484848	330	0.0602117	0.998177	1.94049
Pv2.1_01_50878645	Pv01	50878645	0.21798	0.384848	330	0.0602105	0.998177	-0.813363
Pv2.1_01_50822097	Pv01	50822097	0.218148	0.122727	330	0.0602073	0.998177	1.50415
Pv2.1_03_43925711	Pv03	43925711	0.218194	0.0757576	330	0.0602064	0.998177	1.91376
Pv2.1_11_2114588	Pv011	2114588	0.218292	0.151515	330	0.0602045	0.998177	-1.47477
Pv2.1_10_42139569	Pv010	42139569	0.218314	0.107576	330	0.0602041	0.998177	-1.38805
Pv2.1_05_11309083	Pv05	11309083	0.218364	0.113636	330	0.0602031	0.998177	1.71753
Pv2.1_08_56050073	Pv08	56050073	0.218669	0.287879	330	0.0601973	0.998177	0.990759
Pv2.1_04_1903273	Pv04	1903273	0.218679	0.207576	330	0.0601971	0.998177	1.22556
[truncated: 7,421 more rows]

## Sheet: MIP
Marker	Chromosome	Position	p value	MAF	n	R2	FDR Adjusted p values	Effect
Pv2.1_07_3412439	Pv07	3412439	5.99548e-07	0.121762	193	0.2005	0.0107872	3.10818
Pv2.1_07_3397759	Pv07	3397759	8.14125e-07	0.108808	193	0.197132	0.0107872	2.00035
Pv2.1_07_3397698	Pv07	3397698	1.66833e-06	0.111399	193	0.189288	0.0147369	-1.4823
Pv2.1_07_4859509	Pv07	4859509	5.14106e-06	0.147668	193	0.177136	0.0340596	0.164432
Pv2.1_07_3374801	Pv07	3374801	9.60464e-06	0.139896	193	0.170469	0.0509046	-1.48995
Pv2.1_07_3576188	Pv07	3576188	2.28838e-05	0.204663	193	0.161306	0.0980674	6.77767
Pv2.1_07_4244883	Pv07	4244883	2.59046e-05	0.134715	193	0.160007	0.0980674	0.0351465
Pv2.1_07_3374628	Pv07	3374628	4.46376e-05	0.137306	193	0.154335	0.147862	1.02275
Pv2.1_07_3313475	Pv07	3313475	5.54758e-05	0.142487	193	0.152083	0.156685	-2.11886
Pv2.1_07_485528	Pv07	485528	6.75353e-05	0.217617	193	0.150051	0.156685	3.6973
Pv2.1_07_4202529	Pv07	4202529	7.08742e-05	0.124352	193	0.149554	0.156685	1.47771
Pv2.1_07_3313509	Pv07	3313509	8.04332e-05	0.15544	193	0.148251	0.156685	-1.09746
Pv2.1_07_3293105	Pv07	3293105	8.21031e-05	0.119171	193	0.14804	0.156685	0.753863
Pv2.1_02_49499716	Pv02	49499716	8.27771e-05	0.0854922	193	0.147956	0.156685	-1.01877
Pv2.1_07_485561	Pv07	485561	9.51021e-05	0.222798	193	0.146531	0.168014	-0.222511
Pv2.1_07_4307077	Pv07	4307077	0.00010617	0.209845	193	0.145403	0.174994	-1.19786
Pv2.1_02_49499696	Pv02	49499696	0.000112261	0.0777202	193	0.144832	0.174994	-4.39298
Pv2.1_07_518375	Pv07	518375	0.000136632	0.1943	193	0.142826	0.194437	1.08075
Pv2.1_07_3313494	Pv07	3313494	0.000139408	0.15544	193	0.142622	0.194437	0.284015
Pv2.1_07_471084	Pv07	471084	0.000157059	0.196891	193	0.141408	0.208103	2.88614
Pv2.1_07_518354	Pv07	518354	0.000165842	0.181347	193	0.140855	0.209277	-1.29758
Pv2.1_07_3265778	Pv07	3265778	0.000225141	0.103627	193	0.137758	0.269911	-1.91481
Pv2.1_07_1525790	Pv07	1525790	0.000234263	0.481865	193	0.137356	0.269911	-0.0714384
Pv2.1_07_1475573	Pv07	1475573	0.000245937	0.489637	193	0.136866	0.271556	-1.60282
Pv2.1_07_1475577	Pv07	1475577	0.000296981	0.492228	193	0.134966	0.309235	-1.52533
Pv2.1_05_40739510	Pv05	40739510	0.000316306	0.316062	193	0.134332	0.309235	-7.05235
Pv2.1_07_1601893	Pv07	1601893	0.000320148	0.476684	193	0.134211	0.309235	-0.518742
Pv2.1_07_509239	Pv07	509239	0.000334808	0.183938	193	0.133762	0.309235	1.52732
Pv2.1_07_4319261	Pv07	4319261	0.000342895	0.212435	193	0.133522	0.309235	-0.213936
Pv2.1_07_1579163	Pv07	1579163	0.00035885	0.484456	193	0.133067	0.309235	-0.890274
Pv2.1_07_4344662	Pv07	4344662	0.000361746	0.227979	193	0.132986	0.309235	-3.09762
Pv2.1_07_1560414	Pv07	1560414	0.000425936	0.484456	193	0.131352	0.337119	1.0857
Pv2.1_07_1579122	Pv07	1579122	0.000454299	0.489637	193	0.130709	0.337119	-1.02459
Pv2.1_05_40882485	Pv05	40882485	0.000466862	0.310881	193	0.130437	0.337119	2.59177
Pv2.1_07_1274512	Pv07	1274512	0.000467505	0.494819	193	0.130423	0.337119	-1.04751
Pv2.1_07_1579091	Pv07	1579091	0.000468549	0.497409	193	0.130401	0.337119	0.293936
Pv2.1_07_1579152	Pv07	1579152	0.000470695	0.497409	193	0.130355	0.337119	-0.330556
Pv2.1_07_1548857	Pv07	1548857	0.000514501	0.489637	193	0.129469	0.353228	-1.16182
Pv2.1_08_364514	Pv08	364514	0.000570129	0.0621762	193	0.128448	0.353228	4.43222
Pv2.1_01_3953419	Pv01	3953419	0.000573661	0.409326	193	0.128387	0.353228	-1.03952
Pv2.1_07_1579110	Pv07	1579110	0.000576293	0.487047	193	0.128341	0.353228	0.380702
Pv2.1_07_4149823	Pv07	4149823	0.000581348	0.163212	193	0.128255	0.353228	-1.98723
Pv2.1_04_168119	Pv04	168119	0.000594873	0.362694	193	0.128026	0.353228	-0.704122
Pv2.1_07_1278410	Pv07	1278410	0.000598786	0.492228	193	0.127961	0.353228	0.513948
Pv2.1_07_1579107	Pv07	1579107	0.000625497	0.497409	193	0.127529	0.353228	2.31649
Pv2.1_09_28933048	Pv09	28933048	0.000633849	0.261658	193	0.127397	0.353228	-0.516248
Pv2.1_07_1501019	Pv07	1501019	0.000636363	0.492228	193	0.127358	0.353228	0.143448
Pv2.1_07_1579150	Pv07	1579150	0.000665811	0.497409	193	0.12691	0.353228	-2.52607
Pv2.1_09_28932960	Pv09	28932960	0.000669631	0.261658	193	0.126853	0.353228	-1.17649
Pv2.1_09_28932961	Pv09	28932961	0.000671491	0.259067	193	0.126826	0.353228	-1.13132
Pv2.1_07_1601482	Pv07	1601482	0.000701158	0.481865	193	0.126398	0.353228	-2.3231
Pv2.1_02_49499750	Pv02	49499750	0.000711922	0.101036	193	0.126247	0.353228	1.68359
Pv2.1_07_1601526	Pv07	1601526	0.000712505	0.481865	193	0.126239	0.353228	3.63154
Pv2.1_08_364491	Pv08	364491	0.000730274	0.0647668	193	0.125996	0.353228	0.734229
Pv2.1_07_1500951	Pv07	1500951	0.000738638	0.492228	193	0.125883	0.353228	-1.28064
Pv2.1_07_1495865	Pv07	1495865	0.000746444	0.492228	193	0.125779	0.353228	-1.24421
Pv2.1_07_3524876	Pv07	3524876	0.000790159	0.354922	193	0.125218	0.367355	-0.314084
Pv2.1_01_3953466	Pv01	3953466	0.000884765	0.406736	193	0.124103	0.386846	0.65732
Pv2.1_08_55077287	Pv08	55077287	0.000886204	0.103627	193	0.124087	0.386846	1.20468
Pv2.1_07_515793	Pv07	515793	0.000890475	0.225389	193	0.12404	0.386846	1.28291
Pv2.1_07_515804	Pv07	515804	0.000890475	0.225389	193	0.12404	0.386846	-0.531711
Pv2.1_02_48755243	Pv02	48755243	0.000913203	0.0673575	193	0.123792	0.390321	-1.86449
Pv2.1_07_3525020	Pv07	3525020	0.00110218	0.354922	193	0.121945	0.447505	-1.99805
Pv2.1_09_36172009	Pv09	36172009	0.00110826	0.0958549	193	0.121891	0.447505	0.558109
Pv2.1_07_1579371	Pv07	1579371	0.00115098	0.489637	193	0.121521	0.447505	-1.5028
Pv2.1_11_53561584	Pv011	53561584	0.00117131	0.0466321	193	0.12135	0.447505	-3.8338
Pv2.1_09_28932955	Pv09	28932955	0.00121593	0.251295	193	0.120984	0.447505	-1.29409
Pv2.1_07_3359118	Pv07	3359118	0.00121956	0.300518	193	0.120955	0.447505	-3.12574
Pv2.1_07_1570581	Pv07	1570581	0.00122493	0.494819	193	0.120912	0.447505	0.138509
Pv2.1_07_1579357	Pv07	1579357	0.00122564	0.492228	193	0.120906	0.447505	2.79944
Pv2.1_07_1579115	Pv07	1579115	0.00124308	0.487047	193	0.120768	0.447505	0.452163
Pv2.1_01_3953473	Pv01	3953473	0.00124964	0.404145	193	0.120717	0.447505	-1.84857
Pv2.1_01_3953495	Pv01	3953495	0.00124964	0.404145	193	0.120717	0.447505	-0.817533
Pv2.1_01_3953528	Pv01	3953528	0.00124964	0.404145	193	0.120717	0.447505	-1.14364
Pv2.1_05_7658424	Pv05	7658424	0.0012858	0.1943	193	0.120438	0.454315	-0.137318
Pv2.1_07_1558078	Pv07	1558078	0.00130568	0.497409	193	0.120288	0.45527	2.10112
Pv2.1_07_4149822	Pv07	4149822	0.0013955	0.15544	193	0.119639	0.477011	-2.21054
Pv2.1_04_1593169	Pv04	1593169	0.00140403	0.479275	193	0.11958	0.477011	-2.28309
Pv2.1_07_1579347	Pv07	1579347	0.00144873	0.497409	193	0.119275	0.481828	-0.0852002
Pv2.1_10_5805066	Pv010	5805066	0.00145457	0.137306	193	0.119235	0.481828	0.711471
Pv2.1_07_1501020	Pv07	1501020	0.0015004	0.5	193	0.118933	0.490871	-0.649234
Pv2.1_07_3516812	Pv07	3516812	0.00153193	0.352332	193	0.118731	0.495076	3.95517
Pv2.1_07_4323541	Pv07	4323541	0.00159973	0.207254	193	0.11831	0.507293	1.30691
Pv2.1_07_3547725	Pv07	3547725	0.00160802	0.388601	193	0.11826	0.507293	4.5198
Pv2.1_07_3525260	Pv07	3525260	0.00164668	0.360104	193	0.118029	0.513378	1.36009
Pv2.1_07_3524890	Pv07	3524890	0.00169923	0.34456	193	0.117724	0.5236	-2.22733
Pv2.1_09_35186558	Pv09	35186558	0.00175003	0.0725389	193	0.117439	0.533054	-1.82953
Pv2.1_07_2579700	Pv07	2579700	0.00180688	0.132124	193	0.117129	0.53915	-1.46236
Pv2.1_09_9064421	Pv09	9064421	0.00181073	0.147668	193	0.117108	0.53915	3.50915
Pv2.1_07_1570582	Pv07	1570582	0.00190437	0.492228	193	0.11662	0.549671	0.26866
Pv2.1_01_4441028	Pv01	4441028	0.00192075	0.373057	193	0.116537	0.549671	-1.6876
Pv2.1_06_20985994	Pv06	20985994	0.00192717	0.5	193	0.116505	0.549671	-0.126548
Pv2.1_07_3430264	Pv07	3430264	0.00192903	0.341969	193	0.116495	0.549671	-0.437446
Pv2.1_07_33003890	Pv07	33003890	0.0019552	0.0932643	193	0.116365	0.5512	-5.38254
Pv2.1_07_1563883	Pv07	1563883	0.00200938	0.494819	193	0.116101	0.560511	-1.0639
Pv2.1_01_3764657	Pv01	3764657	0.00204387	0.398964	193	0.115936	0.56383	-0.325652
Pv2.1_07_1528138	Pv07	1528138	0.00206383	0.487047	193	0.115842	0.56383	0.0612584
Pv2.1_08_55077360	Pv08	55077360	0.00213957	0.0958549	193	0.115494	0.578557	0.176624
Pv2.1_10_41001024	Pv010	41001024	0.00217881	0.227979	193	0.115319	0.582034	1.39295
Pv2.1_07_1558159	Pv07	1558159	0.00226842	0.479275	193	0.11493	0.582034	1.61248
Pv2.1_07_1558198	Pv07	1558198	0.00226842	0.479275	193	0.11493	0.582034	-0.726002
Pv2.1_04_32728	Pv04	32728	0.00230829	0.310881	193	0.114763	0.582034	-3.6471
Pv2.1_02_47207486	Pv02	47207486	0.00234332	0.0958549	193	0.114617	0.582034	-0.528023
Pv2.1_02_47207526	Pv02	47207526	0.00234332	0.0958549	193	0.114617	0.582034	0.392794
Pv2.1_10_5809186	Pv010	5809186	0.00234378	0.222798	193	0.114616	0.582034	3.21359
Pv2.1_04_5419770	Pv04	5419770	0.0023501	0.497409	193	0.11459	0.582034	-6.79076
Pv2.1_04_5419806	Pv04	5419806	0.0023501	0.497409	193	0.11459	0.582034	7.6239
Pv2.1_05_38444090	Pv05	38444090	0.00238371	0.484456	193	0.114453	0.583575	-1.00113
Pv2.1_10_5855830	Pv010	5855830	0.00243882	0.129534	193	0.114233	0.583575	2.42257
Pv2.1_04_1322101	Pv04	1322101	0.0024566	0.414508	193	0.114163	0.583575	3.361
Pv2.1_08_20496442	Pv08	20496442	0.00246009	0.261658	193	0.114149	0.583575	1.85036
Pv2.1_05_38538023	Pv05	38538023	0.00246643	0.284974	193	0.114125	0.583575	-0.544917
Pv2.1_07_1528241	Pv07	1528241	0.00253491	0.484456	193	0.113861	0.593919	-0.514319
Pv2.1_07_3313545	Pv07	3313545	0.00255497	0.0880829	193	0.113786	0.593919	-0.8618
Pv2.1_07_1549050	Pv07	1549050	0.00263744	0.489637	193	0.11348	0.607759	4.17492
Pv2.1_01_4193736	Pv01	4193736	0.00270451	0.357513	193	0.113239	0.60909	-3.04706
Pv2.1_07_4323826	Pv07	4323826	0.00271937	0.246114	193	0.113187	0.60909	-0.463635
Pv2.1_07_3358918	Pv07	3358918	0.00273212	0.313472	193	0.113142	0.60909	0.228929
Pv2.1_07_3524988	Pv07	3524988	0.00273516	0.352332	193	0.113131	0.60909	-0.979839
Pv2.1_08_3926547	Pv08	3926547	0.00279014	0.126943	193	0.11294	0.615118	4.19992
Pv2.1_02_49499492	Pv02	49499492	0.00280865	0.145078	193	0.112877	0.615118	-1.94043
Pv2.1_10_41001033	Pv010	41001033	0.00285043	0.23057	193	0.112736	0.618668	-2.1597
Pv2.1_08_55619548	Pv08	55619548	0.00287155	0.170985	193	0.112665	0.618668	-0.584583
Pv2.1_07_4243127	Pv07	4243127	0.00291835	0.354922	193	0.11251	0.622968	0.521054
Pv2.1_01_5837106	Pv01	5837106	0.0029398	0.474093	193	0.11244	0.622968	3.53832
Pv2.1_08_53638218	Pv08	53638218	0.00298519	0.331606	193	0.112293	0.622968	3.64447
Pv2.1_07_3304810	Pv07	3304810	0.00299676	0.15544	193	0.112256	0.622968	-4.91284
Pv2.1_07_3524916	Pv07	3524916	0.00302273	0.349741	193	0.112174	0.622968	-1.3622
Pv2.1_07_1528133	Pv07	1528133	0.00303256	0.5	193	0.112143	0.622968	0.751278
Pv2.1_10_40904279	Pv010	40904279	0.00311285	0.253886	193	0.111893	0.630067	-2.03898
Pv2.1_04_5419754	Pv04	5419754	0.00311467	0.497409	193	0.111887	0.630067	5.44789
Pv2.1_09_33137634	Pv09	33137634	0.00314211	0.0336788	193	0.111803	0.630802	-0.143855
Pv2.1_06_20985894	Pv06	20985894	0.00317212	0.492228	193	0.111712	0.6309	1.62257
Pv2.1_07_3304583	Pv07	3304583	0.00319021	0.132124	193	0.111658	0.6309	4.05566
Pv2.1_08_334340	Pv08	334340	0.00326775	0.243523	193	0.111429	0.641447	-1.66887
Pv2.1_04_1903226	Pv04	1903226	0.00335706	0.417098	193	0.111171	0.650475	2.60219
Pv2.1_07_515852	Pv07	515852	0.0033793	0.178757	193	0.111108	0.650475	-0.925335
Pv2.1_11_461890	Pv011	461890	0.00343647	0.414508	193	0.110948	0.650475	1.59193
Pv2.1_11_461938	Pv011	461938	0.00343647	0.414508	193	0.110948	0.650475	2.5165
Pv2.1_11_461902	Pv011	461902	0.00343647	0.414508	193	0.110948	0.650475	-0.992236
Pv2.1_04_2395676	Pv04	2395676	0.00346979	0.137306	193	0.110856	0.652124	0.691367
Pv2.1_05_7658423	Pv05	7658423	0.00350315	0.186529	193	0.110765	0.653757	-1.41813
Pv2.1_05_38289746	Pv05	38289746	0.00353135	0.391192	193	0.110689	0.654411	-1.19959
Pv2.1_01_5001324	Pv01	5001324	0.00356103	0.411917	193	0.110609	0.655329	2.41884
Pv2.1_01_43086361	Pv01	43086361	0.00375121	0.196891	193	0.110113	0.675427	2.2703
Pv2.1_04_2395648	Pv04	2395648	0.0037612	0.147668	193	0.110088	0.675427	0.434682
Pv2.1_05_26210039	Pv05	26210039	0.0037761	0.19171	193	0.110051	0.675427	-3.3974
Pv2.1_08_54530333	Pv08	54530333	0.00379914	0.108808	193	0.109993	0.675427	-2.1012
Pv2.1_07_195160	Pv07	195160	0.0038182	0.183938	193	0.109945	0.675427	1.65671
Pv2.1_11_1168376	Pv011	1168376	0.00382317	0.0259067	193	0.109933	0.675427	-1.53676
Pv2.1_01_4179649	Pv01	4179649	0.00390661	0.362694	193	0.109727	0.680659	3.53126
Pv2.1_07_3547693	Pv07	3547693	0.00394413	0.388601	193	0.109637	0.680659	-4.02156
Pv2.1_11_1166876	Pv011	1166876	0.00395888	0.414508	193	0.109601	0.680659	5.50525
Pv2.1_04_42037346	Pv04	42037346	0.00401429	0.178757	193	0.109469	0.680659	1.82979
Pv2.1_07_1527968	Pv07	1527968	0.00404249	0.489637	193	0.109403	0.680659	-0.561289
Pv2.1_08_53759725	Pv08	53759725	0.00406801	0.365285	193	0.109343	0.680659	2.34249
Pv2.1_07_3304565	Pv07	3304565	0.00407263	0.137306	193	0.109332	0.680659	-9.625
Pv2.1_02_41664365	Pv02	41664365	0.00408165	0.186528	193	0.109311	0.680659	2.05723
Pv2.1_05_7658381	Pv05	7658381	0.00408395	0.186529	193	0.109306	0.680659	-1.22341
Pv2.1_07_33082622	Pv07	33082622	0.00417877	0.253886	193	0.109088	0.685004	2.47385
Pv2.1_01_3713533	Pv01	3713533	0.00421623	0.409326	193	0.109003	0.685004	2.3867
Pv2.1_04_2395583	Pv04	2395583	0.00425182	0.181347	193	0.108924	0.685004	0.587315
Pv2.1_10_41060804	Pv010	41060804	0.00425702	0.23057	193	0.108912	0.685004	0.781034
Pv2.1_06_20210673	Pv06	20210673	0.00426828	0.222798	193	0.108887	0.685004	-0.797085
Pv2.1_09_36215272	Pv09	36215272	0.00429789	0.0829016	193	0.108822	0.685004	5.14629
Pv2.1_07_1528009	Pv07	1528009	0.00432261	0.489637	193	0.108767	0.685004	0.0689935
Pv2.1_04_1322187	Pv04	1322187	0.00440014	0.38601	193	0.108599	0.685004	-3.29601
Pv2.1_11_52968750	Pv011	52968750	0.00440145	0.0803109	193	0.108596	0.685004	-12.0018
Pv2.1_10_8923982	Pv010	8923982	0.00440243	0.417098	193	0.108594	0.685004	0.623676
Pv2.1_04_42037570	Pv04	42037570	0.00441342	0.160622	193	0.10857	0.685004	0.668078
Pv2.1_08_53638194	Pv08	53638194	0.00449517	0.323834	193	0.108396	0.685004	-4.08414
Pv2.1_08_53638209	Pv08	53638209	0.00449517	0.323834	193	0.108396	0.685004	3.74475
Pv2.1_07_11792852	Pv07	11792852	0.00451341	0.15544	193	0.108358	0.685004	4.54804
Pv2.1_11_2469302	Pv011	2469302	0.00451352	0.111399	193	0.108358	0.685004	0.227321
Pv2.1_11_1166884	Pv011	1166884	0.00452361	0.411917	193	0.108337	0.685004	1.19558
Pv2.1_08_8650968	Pv08	8650968	0.00463152	0.336788	193	0.108114	0.691692	-3.62118
Pv2.1_07_1620908	Pv07	1620908	0.00465159	0.484456	193	0.108073	0.691692	0.571895
Pv2.1_04_3508312	Pv04	3508312	0.00466624	0.121762	193	0.108043	0.691692	-0.332324
Pv2.1_04_1903223	Pv04	1903223	0.00467218	0.417098	193	0.108031	0.691692	-3.8119
Pv2.1_07_1527906	Pv07	1527906	0.00472221	0.489637	193	0.10793	0.691705	-2.49409
Pv2.1_03_43931440	Pv03	43931440	0.00472448	0.111399	193	0.107926	0.691705	-0.413262
Pv2.1_08_53638146	Pv08	53638146	0.00479129	0.321244	193	0.107793	0.693946	1.5896
Pv2.1_01_4271653	Pv01	4271653	0.00480488	0.417098	193	0.107766	0.693946	1.66151
Pv2.1_07_1527986	Pv07	1527986	0.00481834	0.489637	193	0.10774	0.693946	0.836528
Pv2.1_07_3673584	Pv07	3673584	0.00487132	0.303109	193	0.107636	0.697784	-4.07458
Pv2.1_05_40580337	Pv05	40580337	0.00506009	0.326425	193	0.107278	0.71756	-1.99545
Pv2.1_05_2252539	Pv05	2252539	0.00509515	0.186529	193	0.107212	0.71756	-4.63582
Pv2.1_01_3714022	Pv01	3714022	0.0051376	0.334197	193	0.107134	0.71756	3.94485
Pv2.1_03_46894759	Pv03	46894759	0.00516056	0.0544041	193	0.107092	0.71756	-0.953038
Pv2.1_04_42037576	Pv04	42037576	0.00517158	0.163212	193	0.107072	0.71756	0.837979
Pv2.1_04_42037344	Pv04	42037344	0.00517185	0.165803	193	0.107072	0.71756	1.58515
Pv2.1_10_36825214	Pv010	36825214	0.00529043	0.0751295	193	0.106858	0.727639	0.618361
Pv2.1_07_3745337	Pv07	3745337	0.00529941	0.398964	193	0.106842	0.727639	-2.93806
Pv2.1_07_3518864	Pv07	3518864	0.00534722	0.352332	193	0.106757	0.728736	-4.40761
Pv2.1_07_4323931	Pv07	4323931	0.0053624	0.189119	193	0.106731	0.728736	-1.26821
Pv2.1_08_53665748	Pv08	53665748	0.00548458	0.34715	193	0.106518	0.735558	2.41882
Pv2.1_11_1168378	Pv011	1168378	0.00549147	0.0362694	193	0.106507	0.735558	1.21957
Pv2.1_05_40841287	Pv05	40841287	0.00549587	0.406736	193	0.106499	0.735558	-0.563474
Pv2.1_11_1276594	Pv011	1276594	0.00553059	0.0544041	193	0.10644	0.736486	-1.44323
Pv2.1_10_23594661	Pv010	23594661	0.00558335	0.222798	193	0.10635	0.737571	-3.50095
Pv2.1_03_2915676	Pv03	2915676	0.00559441	0.0492228	193	0.106332	0.737571	-0.27069
Pv2.1_11_111665	Pv011	111665	0.00569778	0.497409	193	0.10616	0.743985	1.48892
Pv2.1_08_54635324	Pv08	54635324	0.0056992	0.147668	193	0.106157	0.743985	1.30111
Pv2.1_06_28967150	Pv06	28967150	0.00575444	0.331606	193	0.106067	0.747513	0.997842
Pv2.1_10_40904247	Pv010	40904247	0.00588798	0.246114	193	0.105851	0.756495	-0.566424
Pv2.1_01_5837136	Pv01	5837136	0.00588935	0.468912	193	0.105849	0.756495	-0.112118
Pv2.1_09_29011854	Pv09	29011854	0.00596293	0.178757	193	0.105732	0.756495	1.47886
Pv2.1_09_29011857	Pv09	29011857	0.00596293	0.178757	193	0.105732	0.756495	0.670105
Pv2.1_02_34635691	Pv02	34635691	0.00596632	0.11399	193	0.105727	0.756495	3.20019
Pv2.1_07_3505855	Pv07	3505855	0.00602113	0.375648	193	0.105641	0.758954	0.378487
Pv2.1_08_2030342	Pv08	2030342	0.006043	0.178757	193	0.105607	0.758954	1.66205
Pv2.1_01_4722010	Pv01	4722010	0.00611738	0.339378	193	0.105492	0.764672	1.67636
Pv2.1_08_61526816	Pv08	61526816	0.00621423	0.256477	193	0.105345	0.773066	0.776992
Pv2.1_05_38508034	Pv05	38508034	0.00624288	0.487047	193	0.105302	0.773066	-4.06172
Pv2.1_11_1166837	Pv011	1166837	0.0062923	0.401554	193	0.105228	0.775563	3.77198
Pv2.1_08_53759793	Pv08	53759793	0.00637032	0.367876	193	0.105112	0.781544	1.44769
Pv2.1_05_38538035	Pv05	38538035	0.00650853	0.290155	193	0.104911	0.791462	-3.3633
Pv2.1_09_21851148	Pv09	21851148	0.0065109	0.0362694	193	0.104908	0.791462	-0.270403
Pv2.1_07_6788700	Pv07	6788700	0.0065509	0.248705	193	0.10485	0.792688	0.902008
Pv2.1_01_4273601	Pv01	4273601	0.00664009	0.391192	193	0.104724	0.79983	-0.896841
Pv2.1_07_515828	Pv07	515828	0.00668204	0.168394	193	0.104665	0.80124	0.352322
Pv2.1_04_251697	Pv04	251697	0.00673103	0.476684	193	0.104597	0.803479	-0.93898
Pv2.1_05_4846229	Pv05	4846229	0.0067955	0.474093	193	0.104508	0.807537	-0.335916
Pv2.1_07_33035501	Pv07	33035501	0.00684544	0.129534	193	0.104439	0.80984	-0.48073
Pv2.1_05_38507938	Pv05	38507938	0.00690067	0.484456	193	0.104364	0.812746	4.56046
Pv2.1_09_21849944	Pv09	21849944	0.00696632	0.108808	193	0.104275	0.816848	-0.0139469
Pv2.1_07_444014	Pv07	444014	0.00704032	0.455958	193	0.104177	0.821481	-0.370532
Pv2.1_07_3538692	Pv07	3538692	0.00706784	0.354922	193	0.10414	0.821481	-0.0372964
Pv2.1_07_37213031	Pv07	37213031	0.00717748	0.0336788	193	0.103997	0.830582	-0.311714
Pv2.1_08_10164081	Pv08	10164081	0.00723735	0.259067	193	0.103919	0.833525	1.263
Pv2.1_04_43698174	Pv04	43698174	0.00726582	0.0751295	193	0.103882	0.833525	2.24517
Pv2.1_05_3754319	Pv05	3754319	0.00732402	0.432642	193	0.103808	0.83658	1.17208
Pv2.1_08_4952100	Pv08	4952100	0.0073793	0.103627	193	0.103738	0.839277	4.23993
Pv2.1_10_1698919	Pv010	1698919	0.00748701	0.375648	193	0.103603	0.847887	2.59413
Pv2.1_07_1074768	Pv07	1074768	0.0075215	0.189119	193	0.10356	0.848169	2.26709
Pv2.1_11_111774	Pv011	111774	0.00763172	0.468912	193	0.103424	0.856952	-2.49261
Pv2.1_07_1288011	Pv07	1288011	0.00771209	0.409326	193	0.103327	0.862322	-1.02286
Pv2.1_07_956040	Pv07	956040	0.00782872	0.279793	193	0.103187	0.865433	-1.99236
Pv2.1_02_3944483	Pv02	3944483	0.00789549	0.15285	193	0.103108	0.865433	-0.482548
Pv2.1_04_3508225	Pv04	3508225	0.00795086	0.121762	193	0.103043	0.865433	0.268119
Pv2.1_08_53645608	Pv08	53645608	0.00799733	0.362694	193	0.102988	0.865433	-1.70224
Pv2.1_07_33053173	Pv07	33053173	0.00801939	0.106218	193	0.102963	0.865433	2.24615
Pv2.1_07_4201607	Pv07	4201607	0.00808809	0.284974	193	0.102883	0.865433	0.17971
Pv2.1_03_53239110	Pv03	53239110	0.00809045	0.202072	193	0.102881	0.865433	1.38146
Pv2.1_10_41522255	Pv010	41522255	0.00810155	0.0492228	193	0.102868	0.865433	3.76738
Pv2.1_04_5419676	Pv04	5419676	0.00814166	0.437824	193	0.102822	0.865433	2.13929
Pv2.1_03_46736972	Pv03	46736972	0.00814192	0.0984456	193	0.102822	0.865433	-5.03819
Pv2.1_07_4278491	Pv07	4278491	0.00815265	0.277202	193	0.102809	0.865433	-0.665351
Pv2.1_05_40656854	Pv05	40656854	0.00818486	0.310881	193	0.102773	0.865433	-1.27565
Pv2.1_01_4721979	Pv01	4721979	0.00820361	0.334197	193	0.102752	0.865433	5.482
Pv2.1_01_4722031	Pv01	4722031	0.00820361	0.334197	193	0.102752	0.865433	3.07831
Pv2.1_10_5809146	Pv010	5809146	0.00822978	0.209845	193	0.102722	0.865433	-0.724495
Pv2.1_04_3508028	Pv04	3508028	0.00832405	0.121762	193	0.102616	0.868808	-0.613357
Pv2.1_08_54033604	Pv08	54033604	0.00838128	0.287565	193	0.102552	0.868808	2.02148
Pv2.1_05_26209818	Pv05	26209818	0.00838672	0.176166	193	0.102546	0.868808	-3.7121
Pv2.1_09_29226139	Pv09	29226139	0.00841169	0.282383	193	0.102519	0.868808	-0.436738
Pv2.1_04_5289156	Pv04	5289156	0.0084258	0.440414	193	0.102503	0.868808	0.289284
Pv2.1_01_4953452	Pv01	4953452	0.00850248	0.339378	193	0.102419	0.869144	0.282957
Pv2.1_08_1299982	Pv08	1299982	0.00851521	0.222798	193	0.102405	0.869144	-0.608254
Pv2.1_10_41403752	Pv010	41403752	0.00852745	0.479275	193	0.102392	0.869144	-2.23719
Pv2.1_07_28711092	Pv07	28711092	0.0086301	0.181347	193	0.102281	0.874483	8.97166
Pv2.1_04_3508040	Pv04	3508040	0.00864658	0.126943	193	0.102263	0.874483	-0.490268
Pv2.1_08_54627020	Pv08	54627020	0.00867883	0.15285	193	0.102228	0.874483	-0.414226
Pv2.1_08_433191	Pv08	433191	0.00880406	0.202072	193	0.102096	0.874614	-0.310998
Pv2.1_09_29011905	Pv09	29011905	0.00881117	0.173575	193	0.102088	0.874614	0.671407
Pv2.1_09_29011927	Pv09	29011927	0.00881117	0.173575	193	0.102088	0.874614	0.980439
Pv2.1_05_3755562	Pv05	3755562	0.00882669	0.430052	193	0.102072	0.874614	2.32796
Pv2.1_03_11953599	Pv03	11953599	0.00884515	0.375648	193	0.102052	0.874614	1.99032
Pv2.1_10_5038838	Pv010	5038838	0.00888032	0.471503	193	0.102016	0.874827	0.977263
Pv2.1_10_41001042	Pv010	41001042	0.00897806	0.238342	193	0.101914	0.87665	-1.72446
Pv2.1_06_17164926	Pv06	17164926	0.00900477	0.233161	193	0.101887	0.87665	-1.59708
Pv2.1_09_11543131	Pv09	11543131	0.00902409	0.129534	193	0.101867	0.87665	-2.43298
Pv2.1_11_111628	Pv011	111628	0.00904382	0.5	193	0.101847	0.87665	1.49767
Pv2.1_07_32976363	Pv07	32976363	0.00906528	0.215026	193	0.101825	0.87665	-0.828836
Pv2.1_04_43221154	Pv04	43221154	0.00909731	0.170985	193	0.101792	0.87665	1.45516
Pv2.1_09_7216775	Pv09	7216775	0.00924716	0.183938	193	0.101641	0.887862	0.0189832
Pv2.1_05_29905617	Pv05	29905617	0.00939293	0.0284974	193	0.101496	0.898601	1.2063
Pv2.1_11_53572520	Pv011	53572520	0.00953108	0.0595855	193	0.101361	0.902094	-4.77722
Pv2.1_03_20632355	Pv03	20632355	0.00954895	0.0725389	193	0.101343	0.902094	0.673805
Pv2.1_07_3478657	Pv07	3478657	0.00960921	0.352332	193	0.101285	0.902094	1.71054
Pv2.1_08_20496434	Pv08	20496434	0.00966289	0.282383	193	0.101234	0.902094	-1.33216
Pv2.1_04_45553542	Pv04	45553542	0.00967018	0.147668	193	0.101227	0.902094	1.87434
Pv2.1_04_45553544	Pv04	45553544	0.00967018	0.147668	193	0.101227	0.902094	1.55156
Pv2.1_04_2304307	Pv04	2304307	0.00969879	0.323834	193	0.101199	0.902094	1.432
Pv2.1_07_33053158	Pv07	33053158	0.00973314	0.108808	193	0.101167	0.902094	0.487974
Pv2.1_06_31145372	Pv06	31145372	0.00973581	0.101036	193	0.101164	0.902094	-1.60043
Pv2.1_06_28893943	Pv06	28893943	0.00984504	0.435233	193	0.101061	0.909036	-0.914865
Pv2.1_10_2707902	Pv010	2707902	0.00989065	0.238342	193	0.101018	0.910077	-3.82092
Pv2.1_06_18568210	Pv06	18568210	0.00997435	0.0569948	193	0.100941	0.914603	0.654302
Pv2.1_07_9598818	Pv07	9598818	0.010069	0.0751295	193	0.100853	0.91762	-0.137635
Pv2.1_07_508714	Pv07	508714	0.0100765	0.409326	193	0.100846	0.91762	3.33889
Pv2.1_06_31145261	Pv06	31145261	0.0101349	0.0803109	193	0.100793	0.919775	-1.68942
Pv2.1_09_14207244	Pv09	14207244	0.0102309	0.0544041	193	0.100706	0.925283	0.199354
Pv2.1_08_58743742	Pv08	58743742	0.0102654	0.251295	193	0.100675	0.925283	1.31518
Pv2.1_01_5596858	Pv01	5596858	0.0105264	0.354922	193	0.100443	0.944006	4.02093
Pv2.1_07_1287937	Pv07	1287937	0.0106079	0.401554	193	0.100372	0.944006	-3.02992
Pv2.1_07_729661	Pv07	729661	0.0106179	0.0725389	193	0.100364	0.944006	0.895302
Pv2.1_08_56605848	Pv08	56605848	0.0106182	0.139896	193	0.100363	0.944006	0.220614
Pv2.1_05_40676811	Pv05	40676811	0.0106927	0.474093	193	0.100299	0.944006	-0.592177
Pv2.1_08_1173898	Pv08	1173898	0.0107318	0.227979	193	0.100265	0.944006	2.02279
Pv2.1_01_4737536	Pv01	4737536	0.0107326	0.378238	193	0.100265	0.944006	1.53942
Pv2.1_01_3736354	Pv01	3736354	0.0107904	0.34715	193	0.100215	0.944006	0.773132
Pv2.1_10_11544998	Pv010	11544998	0.0108319	0.0310881	193	0.10018	0.944006	2.66195
Pv2.1_04_43221087	Pv04	43221087	0.0108405	0.165803	193	0.100172	0.944006	1.44309
Pv2.1_07_1074747	Pv07	1074747	0.010865	0.181347	193	0.100152	0.944006	2.24353
Pv2.1_08_1299472	Pv08	1299472	0.0109712	0.225389	193	0.100062	0.944634	-0.752942
Pv2.1_03_43931475	Pv03	43931475	0.0110002	0.119171	193	0.100038	0.944634	-0.369222
Pv2.1_06_19002809	Pv06	19002809	0.0110197	0.352332	193	0.100022	0.944634	-2.51402
Pv2.1_11_53572515	Pv011	53572515	0.0110859	0.0647668	193	0.0999665	0.944634	0.316541
Pv2.1_08_2030353	Pv08	2030353	0.0111594	0.176166	193	0.0999057	0.944634	-2.61553
Pv2.1_07_1287995	Pv07	1287995	0.0111876	0.401554	193	0.0998825	0.944634	-1.15318
Pv2.1_04_100983	Pv04	100983	0.011212	0.310881	193	0.0998625	0.944634	-0.522449
Pv2.1_11_9060467	Pv011	9060467	0.0112306	0.217617	193	0.0998472	0.944634	2.10329
Pv2.1_06_20866831	Pv06	20866831	0.0112864	0.145078	193	0.0998016	0.944634	-2.39672
Pv2.1_06_28898246	Pv06	28898246	0.0113129	0.440414	193	0.09978	0.944634	0.900699
Pv2.1_07_33015314	Pv07	33015314	0.0113258	0.158031	193	0.0997695	0.944634	-0.266177
Pv2.1_05_38443831	Pv05	38443831	0.0113268	0.282383	193	0.0997687	0.944634	-0.262539
Pv2.1_10_36386222	Pv010	36386222	0.0113408	0.0932642	193	0.0997574	0.944634	1.60381
Pv2.1_08_1299483	Pv08	1299483	0.0113952	0.222798	193	0.0997134	0.944634	-0.276338
Pv2.1_11_1003881	Pv011	1003881	0.0114463	0.266839	193	0.0996723	0.944634	2.94873
Pv2.1_05_5042419	Pv05	5042419	0.0114537	0.46114	193	0.0996663	0.944634	-1.95875
Pv2.1_09_19107671	Pv09	19107671	0.0115605	0.103627	193	0.0995811	0.944634	0.377503
Pv2.1_05_40576969	Pv05	40576969	0.0116296	0.217617	193	0.0995263	0.944634	-4.54201
Pv2.1_07_3314649	Pv07	3314649	0.0116647	0.176166	193	0.0994986	0.944634	-2.69958
Pv2.1_07_5705257	Pv07	5705257	0.0117611	0.453368	193	0.099423	0.944634	2.58075
Pv2.1_08_60889526	Pv08	60889526	0.0118628	0.264249	193	0.099344	0.944634	-3.20297
Pv2.1_05_40676776	Pv05	40676776	0.0119127	0.476684	193	0.0993055	0.944634	-0.385167
Pv2.1_08_2277670	Pv08	2277670	0.0119246	0.199482	193	0.0992963	0.944634	0.552305
Pv2.1_09_15382470	Pv09	15382470	0.0119359	0.0336788	193	0.0992876	0.944634	-0.70897
Pv2.1_06_30989773	Pv06	30989773	0.0119397	0.0829016	193	0.0992847	0.944634	-2.09462
Pv2.1_06_18987441	Pv06	18987441	0.0119666	0.150259	193	0.099264	0.944634	-0.774928
Pv2.1_04_78175	Pv04	78175	0.0119896	0.331606	193	0.0992464	0.944634	-1.79432
Pv2.1_03_3166286	Pv03	3166286	0.0120334	0.0777202	193	0.099213	0.944634	1.56304
Pv2.1_03_48274998	Pv03	48274998	0.0121203	0.0958549	193	0.099147	0.944634	3.14179
Pv2.1_07_5637970	Pv07	5637970	0.0121656	0.453368	193	0.0991127	0.944634	3.92339
Pv2.1_09_18790751	Pv09	18790751	0.0121847	0.119171	193	0.0990984	0.944634	-0.891945
Pv2.1_08_10164112	Pv08	10164112	0.0122455	0.256477	193	0.0990527	0.944634	1.09818
Pv2.1_07_3516028	Pv07	3516028	0.0122461	0.362694	193	0.0990523	0.944634	4.90612
Pv2.1_07_6815612	Pv07	6815612	0.012257	0.401554	193	0.0990441	0.944634	-0.538848
Pv2.1_09_33770288	Pv09	33770288	0.0122739	0.0725389	193	0.0990315	0.944634	-0.00765662
Pv2.1_09_19108888	Pv09	19108888	0.0122745	0.163212	193	0.099031	0.944634	0.591287
Pv2.1_02_914618	Pv02	914618	0.0122815	0.0880829	193	0.0990258	0.944634	-0.736393
Pv2.1_10_37112680	Pv010	37112680	0.0122913	0.0880829	193	0.0990185	0.944634	3.15917
Pv2.1_07_27385334	Pv07	27385334	0.0123369	0.173575	193	0.0989845	0.944634	3.75142
Pv2.1_09_37998560	Pv09	37998560	0.0123371	0.375648	193	0.0989844	0.944634	0.111543
Pv2.1_01_51385315	Pv01	51385315	0.012367	0.305699	193	0.0989622	0.944634	0.198896
Pv2.1_09_36250061	Pv09	36250061	0.0123836	0.0414508	193	0.0989499	0.944634	-1.39264
Pv2.1_02_3797506	Pv02	3797506	0.012432	0.0233161	193	0.0989141	0.944634	-1.34499
Pv2.1_09_7631994	Pv09	7631994	0.0124406	0.235751	193	0.0989078	0.944634	-1.78228
Pv2.1_11_1163864	Pv011	1163864	0.0125175	0.38601	193	0.0988514	0.947754	1.95436
Pv2.1_06_31073340	Pv06	31073340	0.012579	0.168394	193	0.0988065	0.949631	-2.45923
Pv2.1_04_2390517	Pv04	2390517	0.0126175	0.0984456	193	0.0987785	0.949631	-2.57587
Pv2.1_10_40766171	Pv010	40766171	0.0126498	0.189119	193	0.0987551	0.949631	-0.396788
Pv2.1_08_1173913	Pv08	1173913	0.0129066	0.199482	193	0.0985711	0.952581	3.22444
Pv2.1_05_38508337	Pv05	38508337	0.0129792	0.471503	193	0.0985198	0.952581	-4.42572
Pv2.1_07_956003	Pv07	956003	0.013012	0.279793	193	0.0984967	0.952581	-0.839823
Pv2.1_07_33133091	Pv07	33133091	0.0130896	0.215026	193	0.0984423	0.952581	2.26841
Pv2.1_02_38672717	Pv02	38672717	0.0131401	0.217617	193	0.0984071	0.952581	1.42776
Pv2.1_10_517247	Pv010	517247	0.0131459	0.375648	193	0.098403	0.952581	2.48476
Pv2.1_01_212435	Pv01	212435	0.0131805	0.233161	193	0.098379	0.952581	-0.273937
Pv2.1_07_33003889	Pv07	33003889	0.0131959	0.103627	193	0.0983683	0.952581	-0.388324
Pv2.1_09_14394288	Pv09	14394288	0.0132251	0.367876	193	0.0983481	0.952581	1.14499
Pv2.1_07_1345869	Pv07	1345869	0.0133828	0.0207254	193	0.0982398	0.952581	-1.93946
Pv2.1_08_564310	Pv08	564310	0.0133899	0.0803109	193	0.0982349	0.952581	-0.474776
Pv2.1_08_62851481	Pv08	62851481	0.0134103	0.181347	193	0.0982211	0.952581	-2.54114
Pv2.1_04_5289240	Pv04	5289240	0.0134172	0.443005	193	0.0982163	0.952581	0.585487
Pv2.1_05_37777927	Pv05	37777927	0.0134226	0.1943	193	0.0982126	0.952581	0.640724
Pv2.1_01_47532792	Pv01	47532792	0.0134562	0.199482	193	0.0981898	0.952581	-2.6442
Pv2.1_08_1770433	Pv08	1770433	0.0134598	0.111399	193	0.0981874	0.952581	-4.27988
Pv2.1_10_40904286	Pv010	40904286	0.0135504	0.251295	193	0.0981261	0.952581	-1.37081
Pv2.1_11_1163870	Pv011	1163870	0.013578	0.38342	193	0.0981075	0.952581	-0.0120813
Pv2.1_09_21850965	Pv09	21850965	0.0135806	0.0569948	193	0.0981057	0.952581	1.32682
Pv2.1_03_33034143	Pv03	33034143	0.0135811	0.215026	193	0.0981054	0.952581	2.70617
Pv2.1_05_40884603	Pv05	40884603	0.0135867	0.370466	193	0.0981016	0.952581	-0.991509
Pv2.1_08_1033935	Pv08	1033935	0.0136282	0.0621762	193	0.0980738	0.952581	1.14613
Pv2.1_11_434284	Pv011	434284	0.013682	0.0906736	193	0.0980378	0.952581	2.49287
Pv2.1_04_42163189	Pv04	42163189	0.0136837	0.163212	193	0.0980367	0.952581	0.453454
Pv2.1_05_2710788	Pv05	2710788	0.0137223	0.0699482	193	0.0980109	0.952581	-3.606
Pv2.1_11_53489943	Pv011	53489943	0.0137936	0.124352	193	0.0979637	0.952581	2.53789
Pv2.1_05_39164041	Pv05	39164041	0.0138191	0.378238	193	0.0979468	0.952581	-0.00903076
Pv2.1_01_41512942	Pv01	41512942	0.0138446	0.0906736	193	0.09793	0.952581	6.28656
Pv2.1_01_48957410	Pv01	48957410	0.0138889	0.0725389	193	0.0979008	0.952581	2.48558
Pv2.1_07_563368	Pv07	563368	0.0139068	0.388601	193	0.0978891	0.952581	4.77477
Pv2.1_04_46318684	Pv04	46318684	0.0139221	0.240933	193	0.0978791	0.952581	-0.296639
Pv2.1_08_55927839	Pv08	55927839	0.013933	0.497409	193	0.0978719	0.952581	0.602578
Pv2.1_03_31419244	Pv03	31419244	0.0139667	0.207254	193	0.0978498	0.952581	0.808005
Pv2.1_02_23980073	Pv02	23980073	0.0139899	0.0829016	193	0.0978347	0.952581	-0.358952
Pv2.1_04_43220037	Pv04	43220037	0.0140463	0.15285	193	0.097798	0.952581	0.89279
Pv2.1_08_52462140	Pv08	52462140	0.0140476	0.0803109	193	0.0977972	0.952581	2.77809
Pv2.1_04_41773896	Pv04	41773896	0.0140503	0.199482	193	0.0977954	0.952581	1.06841
Pv2.1_07_5388212	Pv07	5388212	0.0140584	0.19171	193	0.0977902	0.952581	-0.702835
Pv2.1_09_29375186	Pv09	29375186	0.0141304	0.19171	193	0.0977436	0.952581	-0.435172
Pv2.1_05_38217202	Pv05	38217202	0.0141811	0.248705	193	0.0977109	0.952581	-0.7361
Pv2.1_08_1679609	Pv08	1679609	0.0142068	0.0673575	193	0.0976944	0.952581	-0.125286
Pv2.1_07_33188494	Pv07	33188494	0.0142475	0.101036	193	0.0976684	0.952581	-4.25158
Pv2.1_07_5637965	Pv07	5637965	0.0142564	0.445596	193	0.0976626	0.952581	0.18378
Pv2.1_04_43220009	Pv04	43220009	0.0142849	0.150259	193	0.0976444	0.952581	0.828063
Pv2.1_08_53780623	Pv08	53780623	0.0143067	0.318653	193	0.0976305	0.952581	-2.40552
Pv2.1_03_117569	Pv03	117569	0.0143446	0.132124	193	0.0976064	0.952711	1.18898
Pv2.1_01_19353089	Pv01	19353089	0.0145096	0.207254	193	0.0975022	0.960037	1.2718
Pv2.1_02_48755228	Pv02	48755228	0.0145273	0.0621762	193	0.0974911	0.960037	-2.07538
Pv2.1_05_27561420	Pv05	27561420	0.0145813	0.183938	193	0.0974573	0.961203	-0.486228
Pv2.1_06_19130494	Pv06	19130494	0.0147141	0.349741	193	0.0973747	0.96585	0.0985703
Pv2.1_07_515827	Pv07	515827	0.0148242	0.168394	193	0.0973068	0.96585	-1.52752
Pv2.1_02_34087019	Pv02	34087019	0.0148356	0.106218	193	0.0972999	0.96585	1.06713
Pv2.1_08_53237221	Pv08	53237221	0.0148422	0.186529	193	0.0972958	0.96585	-3.01728
Pv2.1_04_43224255	Pv04	43224255	0.0149035	0.165803	193	0.0972583	0.96585	-1.6888
Pv2.1_10_3080661	Pv010	3080661	0.014905	0.274611	193	0.0972574	0.96585	-2.30481
Pv2.1_01_4925342	Pv01	4925342	0.0149069	0.42487	193	0.0972562	0.96585	3.65762
Pv2.1_01_6218677	Pv01	6218677	0.014999	0.124352	193	0.0972002	0.969445	-1.03558
Pv2.1_11_1173870	Pv011	1173870	0.0151778	0.370466	193	0.0970924	0.977323	4.13105
Pv2.1_07_563403	Pv07	563403	0.0152257	0.391192	193	0.0970637	0.977323	4.6129
Pv2.1_04_42549821	Pv04	42549821	0.0152563	0.222798	193	0.0970455	0.977323	-1.33631
Pv2.1_10_2707881	Pv010	2707881	0.0153015	0.248705	193	0.0970186	0.977323	1.99233
Pv2.1_05_38444151	Pv05	38444151	0.0153052	0.484456	193	0.0970164	0.977323	-0.264639
Pv2.1_07_3516845	Pv07	3516845	0.0153569	0.352332	193	0.0969857	0.977394	3.03237
Pv2.1_10_41360771	Pv010	41360771	0.0153801	0.11399	193	0.096972	0.977394	-1.94548
Pv2.1_04_42037564	Pv04	42037564	0.0154498	0.15544	193	0.0969309	0.979475	-0.393962
Pv2.1_07_5637927	Pv07	5637927	0.015496	0.443005	193	0.0969038	0.980056	-0.685897
Pv2.1_02_41746935	Pv02	41746935	0.0155869	0.173575	193	0.0968506	0.981992	6.04953
Pv2.1_04_43221280	Pv04	43221280	0.0156007	0.165803	193	0.0968426	0.981992	-2.66775
Pv2.1_04_2387164	Pv04	2387164	0.0156565	0.178757	193	0.0968102	0.982777	-2.18094
Pv2.1_02_41208986	Pv02	41208986	0.0156873	0.42228	193	0.0967923	0.982777	-0.686864
Pv2.1_01_1647716	Pv01	1647716	0.0158165	0.251295	193	0.0967178	0.984968	2.33181
Pv2.1_09_36053692	Pv09	36053692	0.015827	0.121762	193	0.0967119	0.984968	-2.96003
Pv2.1_04_32334358	Pv04	32334358	0.0158958	0.145078	193	0.0966725	0.984968	-1.20147
Pv2.1_09_26236386	Pv09	26236386	0.0159537	0.204663	193	0.0966395	0.984968	-1.76425
Pv2.1_04_43436065	Pv04	43436065	0.0159805	0.256477	193	0.0966242	0.984968	-2.63338
Pv2.1_09_23116307	Pv09	23116307	0.0160539	0.0647668	193	0.0965827	0.984968	2.26889
Pv2.1_07_3765549	Pv07	3765549	0.0160609	0.181347	193	0.0965787	0.984968	-0.255744
Pv2.1_07_33163102	Pv07	33163102	0.0161519	0.111399	193	0.0965274	0.984968	3.60654
Pv2.1_03_40619070	Pv03	40619070	0.0161983	0.1943	193	0.0965014	0.984968	-2.24366
Pv2.1_02_33446334	Pv02	33446334	0.0162704	0.142487	193	0.0964611	0.984968	1.42277
Pv2.1_10_5915873	Pv010	5915873	0.0162831	0.202073	193	0.096454	0.984968	-2.67068
Pv2.1_07_4244960	Pv07	4244960	0.0162843	0.292746	193	0.0964534	0.984968	0.976097
Pv2.1_11_9060480	Pv011	9060480	0.016366	0.212435	193	0.096408	0.984968	2.77011
Pv2.1_01_3443146	Pv01	3443146	0.0164321	0.380829	193	0.0963715	0.984968	2.4439
Pv2.1_01_3443176	Pv01	3443176	0.0164321	0.380829	193	0.0963715	0.984968	0.608646
Pv2.1_07_28871925	Pv07	28871925	0.0164498	0.0854922	193	0.0963617	0.984968	5.48253
Pv2.1_05_4530579	Pv05	4530579	0.0164553	0.251295	193	0.0963587	0.984968	1.96434
Pv2.1_06_20381347	Pv06	20381347	0.0164616	0.261658	193	0.0963552	0.984968	-1.29916
Pv2.1_02_41746936	Pv02	41746936	0.0165064	0.176166	193	0.0963305	0.984968	2.36917
Pv2.1_05_40676812	Pv05	40676812	0.016545	0.46114	193	0.0963094	0.984968	7.9223
Pv2.1_10_1698898	Pv010	1698898	0.0165633	0.419689	193	0.0962994	0.984968	2.47511
Pv2.1_02_38672830	Pv02	38672830	0.0165651	0.215026	193	0.0962984	0.984968	-1.71223
Pv2.1_11_53497093	Pv011	53497093	0.0165772	0.209845	193	0.0962918	0.984968	-2.57422
Pv2.1_11_1162192	Pv011	1162192	0.0166591	0.419689	193	0.0962471	0.985562	-4.96126
Pv2.1_05_27718273	Pv05	27718273	0.0167175	0.178757	193	0.0962154	0.985562	-1.06013
Pv2.1_11_45249733	Pv011	45249733	0.0167518	0.139896	193	0.0961968	0.985562	1.12735
Pv2.1_06_31175842	Pv06	31175842	0.0167732	0.0595855	193	0.0961853	0.985562	3.31768
Pv2.1_06_31175845	Pv06	31175845	0.0167732	0.0595855	193	0.0961853	0.985562	2.74886
Pv2.1_05_19125475	Pv05	19125475	0.0168552	0.0544041	193	0.0961411	0.986417	1.70677
Pv2.1_04_4560463	Pv04	4560463	0.0168621	0.432642	193	0.0961374	0.986417	2.98926
Pv2.1_01_49649810	Pv01	49649810	0.0169493	0.0595855	193	0.0960907	0.98752	-2.96636
Pv2.1_08_57217120	Pv08	57217120	0.0169555	0.199482	193	0.0960874	0.98752	1.38376
Pv2.1_05_38076792	Pv05	38076792	0.0170134	0.259067	193	0.0960566	0.988143	-3.14081
Pv2.1_07_4138470	Pv07	4138470	0.0170408	0.388601	193	0.096042	0.988143	-0.0772648
Pv2.1_04_42037567	Pv04	42037567	0.0171036	0.160622	193	0.0960087	0.988633	0.0431344
Pv2.1_07_508775	Pv07	508775	0.0171537	0.46114	193	0.0959822	0.988633	-1.64043
Pv2.1_04_41773943	Pv04	41773943	0.0171612	0.199482	193	0.0959783	0.988633	-0.817843
Pv2.1_10_3080614	Pv010	3080614	0.0172291	0.264249	193	0.0959425	0.990307	-1.9682
Pv2.1_10_3191949	Pv010	3191949	0.0173016	0.287565	193	0.0959045	0.990307	-0.549958
Pv2.1_03_8358117	Pv03	8358117	0.0173798	0.202072	193	0.0958637	0.990307	-1.71581
Pv2.1_10_18206535	Pv010	18206535	0.0174502	0.209845	193	0.0958272	0.990307	-1.18525
Pv2.1_10_43582391	Pv010	43582391	0.0174584	0.106218	193	0.095823	0.990307	-0.0595111
Pv2.1_01_4818952	Pv01	4818952	0.017475	0.341969	193	0.0958144	0.990307	0.482918
Pv2.1_10_35985545	Pv010	35985545	0.0174791	0.170984	193	0.0958122	0.990307	1.19375
Pv2.1_05_40860688	Pv05	40860688	0.0175649	0.334197	193	0.0957679	0.990307	0.142462
Pv2.1_05_29510947	Pv05	29510947	0.01767	0.129534	193	0.095714	0.990307	2.84442
Pv2.1_08_8010395	Pv08	8010395	0.0177318	0.0854922	193	0.0956825	0.990307	-1.51343
Pv2.1_02_30178715	Pv02	30178715	0.0177413	0.430052	193	0.0956776	0.990307	-2.56275
Pv2.1_09_14620911	Pv09	14620911	0.0177577	0.11658	193	0.0956693	0.990307	2.15371
Pv2.1_03_50475690	Pv03	50475690	0.0177614	0.404145	193	0.0956674	0.990307	-0.047311
Pv2.1_09_21850972	Pv09	21850972	0.0178004	0.0595855	193	0.0956476	0.990307	2.36765
Pv2.1_01_38259238	Pv01	38259238	0.017832	0.0388601	193	0.0956315	0.990307	-0.0848229
Pv2.1_10_3080667	Pv010	3080667	0.0178638	0.264249	193	0.0956154	0.990307	-2.30481
Pv2.1_06_14898826	Pv06	14898826	0.0179151	0.253886	193	0.0955895	0.990307	1.8876
Pv2.1_03_2727779	Pv03	2727779	0.0179373	0.0595855	193	0.0955784	0.990307	-1.69206
Pv2.1_07_528511	Pv07	528511	0.0179875	0.272021	193	0.0955531	0.990307	0.686207
Pv2.1_04_44584302	Pv04	44584302	0.0180361	0.0829016	193	0.0955287	0.990307	0.270037
Pv2.1_05_2710556	Pv05	2710556	0.0180394	0.0777202	193	0.0955271	0.990307	0.604081
Pv2.1_04_43436066	Pv04	43436066	0.0180436	0.253886	193	0.095525	0.990307	-2.43993
Pv2.1_07_5772640	Pv07	5772640	0.0180497	0.362694	193	0.0955219	0.990307	-1.92092
Pv2.1_08_2714769	Pv08	2714769	0.0182014	0.0310881	193	0.0954464	0.991927	0.823477
Pv2.1_04_43221338	Pv04	43221338	0.0182254	0.168394	193	0.0954345	0.991927	-2.32374
Pv2.1_03_2587753	Pv03	2587753	0.0182513	0.0569948	193	0.0954217	0.991927	1.5792
Pv2.1_11_14089372	Pv011	14089372	0.0182643	0.181347	193	0.0954152	0.991927	-0.236514
Pv2.1_11_461963	Pv011	461963	0.0182865	0.419689	193	0.0954043	0.991927	-2.4116
Pv2.1_04_42600	Pv04	42600	0.0183237	0.323834	193	0.0953859	0.991927	-0.337992
Pv2.1_09_21851007	Pv09	21851007	0.0183413	0.0569948	193	0.0953773	0.991927	-3.17031
Pv2.1_07_5637958	Pv07	5637958	0.0184978	0.432642	193	0.0953006	0.997527	-1.04385
Pv2.1_11_9060509	Pv011	9060509	0.0185599	0.212435	193	0.0952704	0.997527	2.47875
Pv2.1_07_6599499	Pv07	6599499	0.0186503	0.42228	193	0.0952266	0.997527	-0.295693
Pv2.1_01_4006008	Pv01	4006008	0.0186655	0.42228	193	0.0952192	0.997527	0.156228
Pv2.1_01_4176452	Pv01	4176452	0.0187347	0.38342	193	0.0951858	0.997527	0.489811
Pv2.1_10_5916932	Pv010	5916932	0.0187364	0.103627	193	0.095185	0.997527	2.59514
Pv2.1_08_56605806	Pv08	56605806	0.0187548	0.158031	193	0.0951762	0.997527	1.07668
Pv2.1_07_1491651	Pv07	1491651	0.0187726	0.497409	193	0.0951676	0.997527	1.05007
Pv2.1_07_33082900	Pv07	33082900	0.0187875	0.0984456	193	0.0951605	0.997527	-0.611181
Pv2.1_03_46887342	Pv03	46887342	0.0188213	0.11399	193	0.0951443	0.997527	-1.29675
Pv2.1_06_19125800	Pv06	19125800	0.0188913	0.11399	193	0.0951108	0.999048	1.81478
Pv2.1_10_9191951	Pv010	9191951	0.0189602	0.225389	193	0.095078	0.999048	1.10054
Pv2.1_05_3754277	Pv05	3754277	0.0190506	0.373057	193	0.0950351	0.999048	1.17208
Pv2.1_01_5763144	Pv01	5763144	0.0190903	0.489637	193	0.0950164	0.999048	1.31047
Pv2.1_07_32847092	Pv07	32847092	0.0191316	0.178757	193	0.0949969	0.999048	3.17983
Pv2.1_04_22568	Pv04	22568	0.0191436	0.207254	193	0.0949913	0.999048	-1.94904
Pv2.1_07_4150073	Pv07	4150073	0.0191882	0.19171	193	0.0949703	0.999048	-1.02194
Pv2.1_04_2426181	Pv04	2426181	0.0191999	0.207254	193	0.0949648	0.999048	0.572626
Pv2.1_07_9067058	Pv07	9067058	0.0192189	0.264249	193	0.0949559	0.999048	-0.0146925
Pv2.1_07_12112683	Pv07	12112683	0.019227	0.0544041	193	0.0949521	0.999048	-1.36563
Pv2.1_05_35669274	Pv05	35669274	0.0193787	0.313472	193	0.0948814	0.999983	5.84882
Pv2.1_02_41579512	Pv02	41579512	0.01938	0.0906736	193	0.0948808	0.999983	1.71206
Pv2.1_08_60779897	Pv08	60779897	0.0193817	0.240933	193	0.09488	0.999983	-1.73618
Pv2.1_07_33683521	Pv07	33683521	0.0193984	0.129534	193	0.0948722	0.999983	-0.52893
Pv2.1_04_2390556	Pv04	2390556	0.0194783	0.0906736	193	0.0948352	0.999983	-0.688647
Pv2.1_02_45145217	Pv02	45145217	0.0195908	0.119171	193	0.0947834	0.999983	-0.375993
Pv2.1_03_229006	Pv03	229006	0.0196222	0.259067	193	0.094769	0.999983	1.57748
Pv2.1_08_60889492	Pv08	60889492	0.0196559	0.274611	193	0.0947535	0.999983	-2.53738
Pv2.1_05_4964092	Pv05	4964092	0.0197079	0.450777	193	0.0947298	0.999983	0.65816
Pv2.1_10_8838257	Pv010	8838257	0.0197587	0.321244	193	0.0947066	0.999983	0.947335
Pv2.1_04_1909531	Pv04	1909531	0.019784	0.196891	193	0.0946951	0.999983	5.1915
Pv2.1_08_54635188	Pv08	54635188	0.019875	0.248705	193	0.0946538	0.999983	-2.02374
Pv2.1_04_46887249	Pv04	46887249	0.019947	0.259067	193	0.0946213	0.999983	1.05167
Pv2.1_03_46504052	Pv03	46504052	0.0199897	0.106218	193	0.0946021	0.999983	0.9145
Pv2.1_07_33133020	Pv07	33133020	0.0200031	0.207254	193	0.0945961	0.999983	-0.593653
Pv2.1_08_7164025	Pv08	7164025	0.0200325	0.427461	193	0.0945829	0.999983	4.11714
Pv2.1_04_34526477	Pv04	34526477	0.0200594	0.1943	193	0.0945708	0.999983	2.61009
Pv2.1_06_30920458	Pv06	30920458	0.0200623	0.11658	193	0.0945695	0.999983	1.07692
Pv2.1_05_3754307	Pv05	3754307	0.0200671	0.380829	193	0.0945673	0.999983	1.17208
Pv2.1_06_10527684	Pv06	10527684	0.0200849	0.279793	193	0.0945594	0.999983	0.291639
Pv2.1_07_33003819	Pv07	33003819	0.0201898	0.168394	193	0.0945125	0.999983	6.07424
Pv2.1_07_33133090	Pv07	33133090	0.0202258	0.209845	193	0.0944965	0.999983	-3.72845
Pv2.1_08_9700299	Pv08	9700299	0.0202733	0.196891	193	0.0944755	0.999983	-2.89294
Pv2.1_07_4174294	Pv07	4174294	0.0202748	0.318653	193	0.0944748	0.999983	-0.471834
Pv2.1_08_249739	Pv08	249739	0.0203035	0.181347	193	0.0944621	0.999983	-0.100345
Pv2.1_05_2710692	Pv05	2710692	0.0203152	0.176166	193	0.0944569	0.999983	0.291367
Pv2.1_05_39161200	Pv05	39161200	0.0203337	0.370466	193	0.0944487	0.999983	-3.28929
Pv2.1_11_1162182	Pv011	1162182	0.0204262	0.414508	193	0.094408	0.999983	-1.11871
Pv2.1_02_38672828	Pv02	38672828	0.0204303	0.215026	193	0.0944062	0.999983	1.87744
Pv2.1_04_43220117	Pv04	43220117	0.0204769	0.233161	193	0.0943857	0.999983	1.01535
Pv2.1_08_54632057	Pv08	54632057	0.0205051	0.15285	193	0.0943734	0.999983	0.779175
Pv2.1_03_53088943	Pv03	53088943	0.0206376	0.217617	193	0.0943155	0.999983	3.78183
Pv2.1_10_42019924	Pv010	42019924	0.0206491	0.409326	193	0.0943105	0.999983	4.799
Pv2.1_06_31175868	Pv06	31175868	0.0206646	0.0854922	193	0.0943038	0.999983	2.70357
Pv2.1_11_1173941	Pv011	1173941	0.0206852	0.367876	193	0.0942948	0.999983	4.08583
Pv2.1_08_1679636	Pv08	1679636	0.0207433	0.0751295	193	0.0942696	0.999983	1.55247
Pv2.1_02_238744	Pv02	238744	0.0207928	0.160622	193	0.0942483	0.999983	-1.41452
Pv2.1_05_38477582	Pv05	38477582	0.0208583	0.468912	193	0.09422	0.999983	3.25548
Pv2.1_05_19123577	Pv05	19123577	0.020974	0.272021	193	0.0941704	0.999983	3.35662
Pv2.1_09_29379275	Pv09	29379275	0.0209767	0.160622	193	0.0941692	0.999983	-1.28595
Pv2.1_04_1593324	Pv04	1593324	0.0209898	0.352332	193	0.0941636	0.999983	3.21858
Pv2.1_05_38443849	Pv05	38443849	0.0212307	0.240933	193	0.0940613	0.999983	-0.762264
Pv2.1_09_28972734	Pv09	28972734	0.0212498	0.196891	193	0.0940532	0.999983	5.54147
Pv2.1_05_38479484	Pv05	38479484	0.0212533	0.492228	193	0.0940518	0.999983	3.44965
Pv2.1_04_1909597	Pv04	1909597	0.0212787	0.189119	193	0.094041	0.999983	0.488061
Pv2.1_03_51135377	Pv03	51135377	0.0214854	0.0544041	193	0.0939544	0.999983	-1.96174
Pv2.1_04_2395592	Pv04	2395592	0.0215111	0.124352	193	0.0939437	0.999983	0.979497
Pv2.1_05_4487242	Pv05	4487242	0.0215242	0.1943	193	0.0939382	0.999983	-0.649347
Pv2.1_09_11230579	Pv09	11230579	0.0215586	0.0984456	193	0.0939239	0.999983	3.30593
Pv2.1_04_43471798	Pv04	43471798	0.0215959	0.158031	193	0.0939084	0.999983	-2.17471
Pv2.1_04_43471809	Pv04	43471809	0.0216187	0.158031	193	0.093899	0.999983	1.24406
Pv2.1_07_508758	Pv07	508758	0.0216431	0.46114	193	0.0938888	0.999983	-1.69178
Pv2.1_07_37087845	Pv07	37087845	0.0217084	0.370466	193	0.0938619	0.999983	-0.709751
Pv2.1_11_1163852	Pv011	1163852	0.0217096	0.378238	193	0.0938614	0.999983	2.27035
Pv2.1_04_42037562	Pv04	42037562	0.0217496	0.163212	193	0.0938449	0.999983	0.335469
Pv2.1_09_17895950	Pv09	17895950	0.021855	0.0854922	193	0.0938016	0.999983	-0.275213
Pv2.1_08_60891745	Pv08	60891745	0.0218593	0.26943	193	0.0937998	0.999983	-2.27892
Pv2.1_09_18307034	Pv09	18307034	0.0218608	0.0803109	193	0.0937992	0.999983	-1.47993
Pv2.1_11_1072822	Pv011	1072822	0.0219329	0.396373	193	0.0937697	0.999983	-1.69746
Pv2.1_08_58743746	Pv08	58743746	0.0220058	0.26943	193	0.09374	0.999983	-0.0690042
Pv2.1_04_120036	Pv04	120036	0.0220577	0.30829	193	0.0937189	0.999983	-0.872364
Pv2.1_08_61844280	Pv08	61844280	0.0221057	0.0803109	193	0.0936994	0.999983	1.04793
Pv2.1_06_12424121	Pv06	12424121	0.022149	0.227979	193	0.0936819	0.999983	2.6186
Pv2.1_09_6926271	Pv09	6926271	0.0221692	0.0466321	193	0.0936738	0.999983	2.20645
Pv2.1_01_4006399	Pv01	4006399	0.0221834	0.38601	193	0.093668	0.999983	-1.25172
Pv2.1_01_4006002	Pv01	4006002	0.0221969	0.391192	193	0.0936626	0.999983	-0.352324
Pv2.1_07_4128695	Pv07	4128695	0.022207	0.233161	193	0.0936586	0.999983	0.531714
Pv2.1_08_7164067	Pv08	7164067	0.0222513	0.430052	193	0.0936407	0.999983	-2.62508
Pv2.1_03_50028492	Pv03	50028492	0.0222609	0.121762	193	0.0936368	0.999983	0.991474
Pv2.1_11_1173912	Pv011	1173912	0.0222746	0.365285	193	0.0936314	0.999983	2.58979
Pv2.1_01_49854019	Pv01	49854019	0.0222837	0.119171	193	0.0936277	0.999983	0.58589
Pv2.1_08_392957	Pv08	392957	0.0224473	0.233161	193	0.0935622	0.999983	1.83438
Pv2.1_08_1299462	Pv08	1299462	0.0224486	0.233161	193	0.0935617	0.999983	-1.39911
Pv2.1_07_508978	Pv07	508978	0.0224795	0.437824	193	0.0935494	0.999983	-3.71176
Pv2.1_06_19785823	Pv06	19785823	0.0224927	0.0699482	193	0.0935442	0.999983	-2.48404
Pv2.1_02_1403127	Pv02	1403127	0.0224962	0.108808	193	0.0935428	0.999983	-1.21487
Pv2.1_01_4306849	Pv01	4306849	0.0225634	0.362694	193	0.0935161	0.999983	2.05003
Pv2.1_09_7209290	Pv09	7209290	0.0226073	0.108808	193	0.0934987	0.999983	-1.46539
Pv2.1_10_36816230	Pv010	36816230	0.0226147	0.119171	193	0.0934958	0.999983	-2.19996
Pv2.1_04_2414820	Pv04	2414820	0.0226219	0.204663	193	0.0934929	0.999983	-2.9934
Pv2.1_01_2524098	Pv01	2524098	0.022708	0.455959	193	0.093459	0.999983	1.86376
Pv2.1_08_55077390	Pv08	55077390	0.0227291	0.145078	193	0.0934507	0.999983	-0.771474
Pv2.1_02_41208995	Pv02	41208995	0.0227502	0.417098	193	0.0934424	0.999983	0.715946
Pv2.1_07_631046	Pv07	631046	0.0227879	0.471503	193	0.0934276	0.999983	-1.09067
Pv2.1_11_364344	Pv011	364344	0.0228752	0.471503	193	0.0933934	0.999983	0.0190863
Pv2.1_07_33133022	Pv07	33133022	0.0228928	0.209845	193	0.0933865	0.999983	3.51838
Pv2.1_03_30657341	Pv03	30657341	0.0229474	0.0284974	193	0.0933653	0.999983	0.428197
Pv2.1_02_49195892	Pv02	49195892	0.023058	0.0803109	193	0.0933223	0.999983	2.5283
Pv2.1_08_9640948	Pv08	9640948	0.0230898	0.165803	193	0.09331	0.999983	-1.53832
Pv2.1_04_42037468	Pv04	42037468	0.0231495	0.160622	193	0.0932869	0.999983	-2.19029
Pv2.1_05_38819546	Pv05	38819546	0.0231718	0.489637	193	0.0932783	0.999983	0.500716
Pv2.1_02_48755216	Pv02	48755216	0.0233992	0.34715	193	0.0931911	0.999983	1.39142
Pv2.1_04_43471827	Pv04	43471827	0.0237011	0.160622	193	0.0930767	0.999983	0.956945
Pv2.1_02_3984708	Pv02	3984708	0.0237453	0.15285	193	0.0930601	0.999983	0.30265
Pv2.1_09_6948957	Pv09	6948957	0.0237459	0.202072	193	0.0930598	0.999983	-0.408806
Pv2.1_06_16823680	Pv06	16823680	0.0237506	0.352332	193	0.0930581	0.999983	-0.556757
Pv2.1_04_168072	Pv04	168072	0.023757	0.38601	193	0.0930557	0.999983	-1.41253
Pv2.1_07_12214631	Pv07	12214631	0.0238511	0.0518135	193	0.0930204	0.999983	-0.878433
Pv2.1_10_34258979	Pv010	34258979	0.0238533	0.0880829	193	0.0930196	0.999983	-3.36742
Pv2.1_06_26087379	Pv06	26087379	0.023958	0.19171	193	0.0929806	0.999983	-0.604718
Pv2.1_10_35758853	Pv010	35758853	0.0239873	0.103627	193	0.0929697	0.999983	0.308305
Pv2.1_05_38217379	Pv05	38217379	0.0240097	0.233161	193	0.0929613	0.999983	3.66411
Pv2.1_08_1184412	Pv08	1184412	0.0240369	0.199482	193	0.0929512	0.999983	1.26121
Pv2.1_04_42163119	Pv04	42163119	0.0241251	0.170985	193	0.0929186	0.999983	-1.06783
Pv2.1_10_5671276	Pv010	5671276	0.0241398	0.481865	193	0.0929131	0.999983	1.60635
Pv2.1_06_18407376	Pv06	18407376	0.0241551	0.404145	193	0.0929075	0.999983	6.49492
Pv2.1_07_38373522	Pv07	38373522	0.0241565	0.248705	193	0.092907	0.999983	3.58691
Pv2.1_06_11506738	Pv06	11506738	0.0241586	0.233161	193	0.0929062	0.999983	0.244896
Pv2.1_11_53507063	Pv011	53507063	0.0242063	0.0803109	193	0.0928886	0.999983	0.776386
Pv2.1_08_53653299	Pv08	53653299	0.0244204	0.34456	193	0.0928102	0.999983	-1.79226
Pv2.1_09_9562671	Pv09	9562671	0.0244324	0.199482	193	0.0928058	0.999983	3.91821
Pv2.1_05_3755561	Pv05	3755561	0.0244641	0.367876	193	0.0927942	0.999983	-2.53112
Pv2.1_03_13709836	Pv03	13709836	0.0244805	0.0906736	193	0.0927882	0.999983	3.42578
Pv2.1_08_9410030	Pv08	9410030	0.0245791	0.0932643	193	0.0927525	0.999983	-1.62288
Pv2.1_05_3755739	Pv05	3755739	0.0246885	0.443005	193	0.0927129	0.999983	0.351919
Pv2.1_05_3755741	Pv05	3755741	0.0246885	0.443005	193	0.0927129	0.999983	1.1951
Pv2.1_09_19568031	Pv09	19568031	0.0246982	0.202072	193	0.0927094	0.999983	1.71477
Pv2.1_11_53418601	Pv011	53418601	0.0247134	0.0880829	193	0.0927039	0.999983	-0.128506
Pv2.1_11_53497778	Pv011	53497778	0.0247489	0.101036	193	0.0926911	0.999983	2.1126
Pv2.1_07_3525083	Pv07	3525083	0.0248	0.354922	193	0.0926728	0.999983	-0.201389
Pv2.1_02_23980090	Pv02	23980090	0.0248533	0.0466321	193	0.0926537	0.999983	2.73504
Pv2.1_03_4953242	Pv03	4953242	0.0249358	0.217617	193	0.0926242	0.999983	-0.347279
Pv2.1_02_1150032	Pv02	1150032	0.0249436	0.212435	193	0.0926214	0.999983	-0.329382
Pv2.1_03_33574703	Pv03	33574703	0.0249664	0.0595855	193	0.0926132	0.999983	-1.33568
Pv2.1_08_3650125	Pv08	3650125	0.0249854	0.217617	193	0.0926065	0.999983	1.23045
Pv2.1_01_80139	Pv01	80139	0.025031	0.274611	193	0.0925903	0.999983	0.196446
Pv2.1_05_40670420	Pv05	40670420	0.0250455	0.207254	193	0.0925851	0.999983	1.53047
Pv2.1_04_43224219	Pv04	43224219	0.02507	0.165803	193	0.0925764	0.999983	0.436915
Pv2.1_02_21020280	Pv02	21020280	0.0252456	0.0647668	193	0.0925143	0.999983	-0.331838
Pv2.1_06_20409763	Pv06	20409763	0.0252518	0.30829	193	0.0925121	0.999983	-1.11129
Pv2.1_09_14489742	Pv09	14489742	0.0253607	0.147668	193	0.0924738	0.999983	0.940617
Pv2.1_09_18770772	Pv09	18770772	0.0253632	0.103627	193	0.092473	0.999983	0.261206
Pv2.1_03_48151719	Pv03	48151719	0.0254048	0.189119	193	0.0924584	0.999983	3.36661
Pv2.1_02_4071263	Pv02	4071263	0.025425	0.178756	193	0.0924513	0.999983	-1.81723
Pv2.1_02_49430328	Pv02	49430328	0.0254257	0.126943	193	0.0924511	0.999983	-2.70323
Pv2.1_04_43222605	Pv04	43222605	0.0254996	0.142487	193	0.0924253	0.999983	-1.94825
Pv2.1_04_43224206	Pv04	43224206	0.0256165	0.163212	193	0.0923846	0.999983	-0.290339
Pv2.1_02_41760867	Pv02	41760867	0.0257083	0.139896	193	0.0923528	0.999983	2.40857
Pv2.1_07_3518929	Pv07	3518929	0.0258177	0.349741	193	0.0923151	0.999983	3.43275
Pv2.1_11_9971785	Pv011	9971785	0.0258223	0.106218	193	0.0923135	0.999983	-1.95524
Pv2.1_10_42039007	Pv010	42039007	0.0258741	0.212435	193	0.0922957	0.999983	-0.5697
Pv2.1_03_48616201	Pv03	48616201	0.0259482	0.137306	193	0.0922703	0.999983	-0.975194
Pv2.1_06_28168674	Pv06	28168674	0.0259858	0.0854922	193	0.0922574	0.999983	-6.92186
Pv2.1_07_2335953	Pv07	2335953	0.0261004	0.0388601	193	0.0922183	0.999983	2.59756
Pv2.1_08_54635340	Pv08	54635340	0.0261471	0.15544	193	0.0922024	0.999983	-0.202238
Pv2.1_08_392005	Pv08	392005	0.0262115	0.119171	193	0.0921806	0.999983	2.09869
Pv2.1_04_279395	Pv04	279395	0.0264177	0.440414	193	0.092111	0.999983	-0.346965
Pv2.1_11_44720373	Pv011	44720373	0.0264538	0.108808	193	0.0920989	0.999983	1.19263
Pv2.1_04_13916133	Pv04	13916133	0.0265071	0.178757	193	0.0920811	0.999983	3.59914
Pv2.1_04_55665	Pv04	55665	0.026589	0.455958	193	0.0920537	0.999983	2.58599
Pv2.1_10_43582420	Pv010	43582420	0.0266301	0.0932642	193	0.09204	0.999983	-0.775716
Pv2.1_10_43582457	Pv010	43582457	0.0266301	0.0932642	193	0.09204	0.999983	0.327615
Pv2.1_05_37777881	Pv05	37777881	0.0267593	0.196891	193	0.091997	0.999983	0.995286
Pv2.1_06_28672383	Pv06	28672383	0.0267624	0.0906736	193	0.091996	0.999983	2.70643
Pv2.1_07_1149334	Pv07	1149334	0.0267754	0.0829016	193	0.0919917	0.999983	-3.5317
Pv2.1_08_58756347	Pv08	58756347	0.0267782	0.212435	193	0.0919908	0.999983	-0.616213
Pv2.1_08_12895464	Pv08	12895464	0.0268256	0.365285	193	0.0919751	0.999983	-2.17865
Pv2.1_03_757712	Pv03	757712	0.0269279	0.375648	193	0.0919413	0.999983	0.926318
Pv2.1_08_4952563	Pv08	4952563	0.0269311	0.215026	193	0.0919403	0.999983	-1.80919
Pv2.1_09_1149890	Pv09	1149890	0.0269621	0.0233161	193	0.09193	0.999983	-2.31489
Pv2.1_08_7163660	Pv08	7163660	0.0269627	0.453368	193	0.0919299	0.999983	-4.10575
Pv2.1_07_1881204	Pv07	1881204	0.0270185	0.354922	193	0.0919115	0.999983	-0.459254
Pv2.1_08_484735	Pv08	484735	0.0270665	0.19171	193	0.0918958	0.999983	-2.19826
Pv2.1_10_9191937	Pv010	9191937	0.0271695	0.23057	193	0.0918621	0.999983	2.98283
Pv2.1_07_2039792	Pv07	2039792	0.027202	0.132124	193	0.0918515	0.999983	-3.0039
Pv2.1_11_2322994	Pv011	2322994	0.0272521	0.251295	193	0.0918352	0.999983	2.39866
Pv2.1_06_20409442	Pv06	20409442	0.0273343	0.352332	193	0.0918085	0.999983	-1.19421
Pv2.1_04_1317093	Pv04	1317093	0.0273526	0.243523	193	0.0918026	0.999983	-1.96602
Pv2.1_04_1317115	Pv04	1317115	0.0273526	0.243523	193	0.0918026	0.999983	2.93332
Pv2.1_08_7607139	Pv08	7607139	0.0275128	0.414508	193	0.0917509	0.999983	2.61685
Pv2.1_09_21851091	Pv09	21851091	0.0276219	0.0466321	193	0.0917158	0.999983	-1.427
Pv2.1_03_5263711	Pv03	5263711	0.0276297	0.0336788	193	0.0917133	0.999983	4.12223
Pv2.1_09_16778009	Pv09	16778009	0.0276321	0.0544041	193	0.0917126	0.999983	-0.0730536
Pv2.1_01_46237887	Pv01	46237887	0.0276515	0.101036	193	0.0917063	0.999983	6.38971
Pv2.1_02_1150078	Pv02	1150078	0.0277156	0.209845	193	0.0916858	0.999983	-0.0999809
Pv2.1_07_37050767	Pv07	37050767	0.0277276	0.360104	193	0.091682	0.999983	-0.337612
Pv2.1_05_38217230	Pv05	38217230	0.0277295	0.251295	193	0.0916814	0.999983	1.32517
Pv2.1_11_1285421	Pv011	1285421	0.0277492	0.432642	193	0.0916751	0.999983	-1.55772
Pv2.1_04_5418661	Pv04	5418661	0.0277685	0.445596	193	0.0916689	0.999983	-5.1469
Pv2.1_10_42534933	Pv010	42534933	0.0277872	0.0466321	193	0.091663	0.999983	3.42345
Pv2.1_02_13771981	Pv02	13771981	0.0278438	0.0647668	193	0.091645	0.999983	-0.135595
Pv2.1_04_2390685	Pv04	2390685	0.0278785	0.121762	193	0.0916339	0.999983	-0.688647
Pv2.1_01_47259868	Pv01	47259868	0.0279928	0.0777202	193	0.0915977	0.999983	2.58282
Pv2.1_01_46562235	Pv01	46562235	0.0280148	0.119171	193	0.0915908	0.999983	-1.25147
Pv2.1_08_51760501	Pv08	51760501	0.0280373	0.119171	193	0.0915837	0.999983	-1.21732
Pv2.1_02_48755561	Pv02	48755561	0.0280732	0.119171	193	0.0915723	0.999983	2.46863
Pv2.1_05_261458	Pv05	261458	0.028086	0.181347	193	0.0915683	0.999983	6.5725
Pv2.1_10_42209549	Pv010	42209549	0.0281058	0.316062	193	0.0915621	0.999983	1.19021
Pv2.1_05_38217344	Pv05	38217344	0.0281576	0.235751	193	0.0915457	0.999983	1.41402
Pv2.1_02_34769230	Pv02	34769230	0.0281631	0.0829016	193	0.091544	0.999983	-1.16193
Pv2.1_01_38241482	Pv01	38241482	0.0283019	0.0569948	193	0.0915005	0.999983	-2.25292
Pv2.1_04_14160107	Pv04	14160107	0.0283557	0.430052	193	0.0914838	0.999983	-2.06435
Pv2.1_02_2544158	Pv02	2544158	0.0283768	0.0647668	193	0.0914772	0.999983	-0.924136
Pv2.1_07_637881	Pv07	637881	0.0283993	0.463731	193	0.0914702	0.999983	-0.844874
Pv2.1_11_52754398	Pv011	52754398	0.028428	0.0518135	193	0.0914612	0.999983	1.04568
Pv2.1_04_23952	Pv04	23952	0.0284547	0.378238	193	0.0914529	0.999983	-0.724561
Pv2.1_06_20470834	Pv06	20470834	0.0286415	0.357513	193	0.0913951	0.999983	-1.33974
Pv2.1_11_9060473	Pv011	9060473	0.0287309	0.212435	193	0.0913675	0.999983	-1.81656
Pv2.1_03_757697	Pv03	757697	0.0287827	0.378238	193	0.0913516	0.999983	-0.481306
Pv2.1_08_5351217	Pv08	5351217	0.0288202	0.134715	193	0.0913401	0.999983	1.78838
Pv2.1_07_562342	Pv07	562342	0.028845	0.253886	193	0.0913325	0.999983	-1.15288
Pv2.1_07_6827869	Pv07	6827869	0.0289498	0.396373	193	0.0913004	0.999983	0.750136
Pv2.1_08_7163616	Pv08	7163616	0.0289681	0.455958	193	0.0912948	0.999983	-1.90479
Pv2.1_07_562344	Pv07	562344	0.0290349	0.440414	193	0.0912745	0.999983	2.24767
Pv2.1_07_3505877	Pv07	3505877	0.0290635	0.349741	193	0.0912658	0.999983	3.82545
Pv2.1_02_41166907	Pv02	41166907	0.0291218	0.217617	193	0.0912481	0.999983	1.56371
Pv2.1_05_3754181	Pv05	3754181	0.0291446	0.440414	193	0.0912412	0.999983	-2.35982
Pv2.1_02_1220641	Pv02	1220641	0.0291604	0.0440415	193	0.0912364	0.999983	-6.72462
Pv2.1_06_28804836	Pv06	28804836	0.0292001	0.0777202	193	0.0912244	0.999983	0.374128
Pv2.1_10_37116104	Pv010	37116104	0.0292534	0.0984456	193	0.0912083	0.999983	-1.97958
Pv2.1_09_21818662	Pv09	21818662	0.0292654	0.0362694	193	0.0912046	0.999983	-0.880036
Pv2.1_09_21818700	Pv09	21818700	0.0292654	0.0362694	193	0.0912046	0.999983	1.31118
Pv2.1_06_20405503	Pv06	20405503	0.0292667	0.220207	193	0.0912043	0.999983	-0.267653
Pv2.1_09_24299355	Pv09	24299355	0.0293153	0.0880829	193	0.0911896	0.999983	-2.99559
Pv2.1_07_3314691	Pv07	3314691	0.029338	0.19171	193	0.0911828	0.999983	-0.783768
Pv2.1_06_20986467	Pv06	20986467	0.029389	0.481865	193	0.0911674	0.999983	0.207201
Pv2.1_02_44324246	Pv02	44324246	0.0294717	0.196891	193	0.0911426	0.999983	-1.03796
Pv2.1_05_2710548	Pv05	2710548	0.02966	0.0829016	193	0.0910864	0.999983	0.291367
Pv2.1_04_47250130	Pv04	47250130	0.0297194	0.111399	193	0.0910688	0.999983	-4.684
Pv2.1_09_14394300	Pv09	14394300	0.0297247	0.365285	193	0.0910672	0.999983	3.18914
Pv2.1_03_228989	Pv03	228989	0.0297323	0.26943	193	0.0910649	0.999983	1.99844
Pv2.1_11_5346365	Pv011	5346365	0.0297471	0.181347	193	0.0910605	0.999983	-0.825553
Pv2.1_01_50479142	Pv01	50479142	0.0297577	0.15544	193	0.0910574	0.999983	-0.216212
Pv2.1_04_44825791	Pv04	44825791	0.0298011	0.134715	193	0.0910445	0.999983	1.0272
Pv2.1_04_46887307	Pv04	46887307	0.0299247	0.259067	193	0.091008	0.999983	0.772549
Pv2.1_04_46887331	Pv04	46887331	0.0300695	0.261658	193	0.0909654	0.999983	-0.0964236
Pv2.1_07_4128701	Pv07	4128701	0.0300951	0.235751	193	0.0909579	0.999983	2.27658
Pv2.1_07_9330421	Pv07	9330421	0.0301177	0.215026	193	0.0909513	0.999983	1.06402
Pv2.1_09_29383669	Pv09	29383669	0.03013	0.284974	193	0.0909477	0.999983	4.466
Pv2.1_10_1698905	Pv010	1698905	0.0301415	0.414508	193	0.0909444	0.999983	1.48929
Pv2.1_02_48755861	Pv02	48755861	0.0301483	0.354922	193	0.0909424	0.999983	0.287417
Pv2.1_03_110595	Pv03	110595	0.0301675	0.207254	193	0.0909368	0.999983	0.638713
Pv2.1_04_43436026	Pv04	43436026	0.0302111	0.256477	193	0.090924	0.999983	0.741961
Pv2.1_01_45374543	Pv01	45374543	0.0302522	0.163212	193	0.090912	0.999983	1.41652
Pv2.1_11_52982925	Pv011	52982925	0.0303859	0.145078	193	0.0908732	0.999983	-1.47493
Pv2.1_07_6790240	Pv07	6790240	0.0304638	0.430052	193	0.0908506	0.999983	-1.28988
Pv2.1_08_3666373	Pv08	3666373	0.03048	0.0207254	193	0.0908459	0.999983	3.04692
Pv2.1_09_14455208	Pv09	14455208	0.0304821	0.0440415	193	0.0908453	0.999983	1.42915
Pv2.1_02_3571096	Pv02	3571096	0.0305206	0.178756	193	0.0908342	0.999983	0.393257
Pv2.1_07_8691286	Pv07	8691286	0.0305258	0.209845	193	0.0908327	0.999983	1.08985
Pv2.1_01_12633797	Pv01	12633797	0.0306515	0.46114	193	0.0907965	0.999983	0.715987
Pv2.1_10_9192007	Pv010	9192007	0.0306595	0.233161	193	0.0907942	0.999983	1.97902
Pv2.1_02_29644000	Pv02	29644000	0.0307142	0.349741	193	0.0907785	0.999983	-0.0893425
Pv2.1_01_46338660	Pv01	46338660	0.0307508	0.106218	193	0.090768	0.999983	0.0689593
Pv2.1_08_62191492	Pv08	62191492	0.0307749	0.435233	193	0.0907611	0.999983	3.29102
Pv2.1_04_43428482	Pv04	43428482	0.0308075	0.101036	193	0.0907517	0.999983	1.00645
Pv2.1_03_51055368	Pv03	51055368	0.0309465	0.0647668	193	0.0907121	0.999983	1.65561
Pv2.1_10_2997868	Pv010	2997868	0.030954	0.199482	193	0.09071	0.999983	-1.96387
Pv2.1_05_4508036	Pv05	4508036	0.0309758	0.0595855	193	0.0907038	0.999983	0.47013
Pv2.1_03_49492839	Pv03	49492839	0.0310152	0.124352	193	0.0906926	0.999983	-0.525133
Pv2.1_09_7581259	Pv09	7581259	0.0311158	0.181347	193	0.0906641	0.999983	-2.46904
Pv2.1_08_58416536	Pv08	58416536	0.031154	0.0595855	193	0.0906533	0.999983	-0.382851
Pv2.1_03_53007365	Pv03	53007365	0.0312175	0.106218	193	0.0906353	0.999983	2.17032
Pv2.1_07_37087794	Pv07	37087794	0.0312335	0.34715	193	0.0906308	0.999983	-1.07748
Pv2.1_11_8009222	Pv011	8009222	0.0313621	0.204663	193	0.0905947	0.999983	1.33224
Pv2.1_07_6827974	Pv07	6827974	0.0313961	0.391192	193	0.0905851	0.999983	1.82253
Pv2.1_11_1631528	Pv011	1631528	0.0315287	0.227979	193	0.0905481	0.999983	1.21747
Pv2.1_04_541287	Pv04	541287	0.0315361	0.284974	193	0.090546	0.999983	3.09092
Pv2.1_05_40326942	Pv05	40326942	0.0315908	0.225389	193	0.0905308	0.999983	-3.32248
Pv2.1_07_33157646	Pv07	33157646	0.0317324	0.160622	193	0.0904914	0.999983	1.64929
Pv2.1_09_14467077	Pv09	14467077	0.0317418	0.349741	193	0.0904888	0.999983	1.95441
Pv2.1_07_1148853	Pv07	1148853	0.0318198	0.0699482	193	0.0904672	0.999983	-0.968525
Pv2.1_11_3833183	Pv011	3833183	0.0318581	0.186528	193	0.0904567	0.999983	3.0289
Pv2.1_10_43582407	Pv010	43582407	0.0319147	0.0958549	193	0.090441	0.999983	-0.884237
Pv2.1_04_541817	Pv04	541817	0.0319293	0.357513	193	0.090437	0.999983	-5.98854
Pv2.1_02_22746955	Pv02	22746955	0.0320091	0.0336788	193	0.0904151	0.999983	-5.00769
Pv2.1_08_51961951	Pv08	51961951	0.0320265	0.142487	193	0.0904103	0.999983	-3.03978
Pv2.1_02_1403162	Pv02	1403162	0.0321083	0.11658	193	0.0903879	0.999983	-1.58275
Pv2.1_01_4084592	Pv01	4084592	0.0321159	0.209845	193	0.0903858	0.999983	-0.335868
Pv2.1_06_31087206	Pv06	31087206	0.0321316	0.217617	193	0.0903815	0.999983	-2.40508
Pv2.1_05_3754226	Pv05	3754226	0.0321884	0.437824	193	0.090366	0.999983	1.17208
Pv2.1_04_5289308	Pv04	5289308	0.0322151	0.463731	193	0.0903587	0.999983	1.29447
Pv2.1_04_150375	Pv04	150375	0.0322333	0.46114	193	0.0903537	0.999983	-1.1875
Pv2.1_10_3079220	Pv010	3079220	0.0323136	0.284974	193	0.0903319	0.999983	-6.42353
Pv2.1_01_6218684	Pv01	6218684	0.0323513	0.121762	193	0.0903216	0.999983	0.664117
Pv2.1_05_35663066	Pv05	35663066	0.0324088	0.339378	193	0.090306	0.999983	5.4774
Pv2.1_07_6827775	Pv07	6827775	0.0324182	0.391192	193	0.0903035	0.999983	0.750136
Pv2.1_02_48755549	Pv02	48755549	0.0324503	0.11399	193	0.0902948	0.999983	3.58015
Pv2.1_03_2938515	Pv03	2938515	0.0325178	0.0777202	193	0.0902765	0.999983	-4.75993
Pv2.1_03_2938521	Pv03	2938521	0.0325178	0.0777202	193	0.0902765	0.999983	-1.35247
Pv2.1_09_29472915	Pv09	29472915	0.0325193	0.173575	193	0.0902761	0.999983	-0.921698
Pv2.1_11_47406726	Pv011	47406726	0.0325477	0.168394	193	0.0902685	0.999983	-1.63699
Pv2.1_04_120319	Pv04	120319	0.0325526	0.292746	193	0.0902671	0.999983	-2.97915
Pv2.1_02_47976395	Pv02	47976395	0.0325858	0.181347	193	0.0902582	0.999983	-2.03311
Pv2.1_07_637988	Pv07	637988	0.0326172	0.443005	193	0.0902497	0.999983	-2.37995
Pv2.1_05_38934784	Pv05	38934784	0.032624	0.398964	193	0.0902479	0.999983	-2.25954
Pv2.1_05_38217512	Pv05	38217512	0.0326783	0.178757	193	0.0902333	0.999983	-0.14631
Pv2.1_01_46291056	Pv01	46291056	0.0327314	0.108808	193	0.090219	0.999983	0.441212
Pv2.1_04_46887238	Pv04	46887238	0.0327903	0.1943	193	0.0902033	0.999983	1.02472
Pv2.1_08_53783500	Pv08	53783500	0.0328256	0.108808	193	0.0901938	0.999983	1.28455
Pv2.1_07_8691285	Pv07	8691285	0.0328356	0.209845	193	0.0901911	0.999983	-1.72972
Pv2.1_05_38819477	Pv05	38819477	0.0328378	0.481865	193	0.0901905	0.999983	-2.55081
Pv2.1_05_38819521	Pv05	38819521	0.0328378	0.481865	193	0.0901905	0.999983	-0.398764
Pv2.1_05_38819527	Pv05	38819527	0.0328773	0.484456	193	0.09018	0.999983	0.206362
Pv2.1_08_59797188	Pv08	59797188	0.032897	0.101036	193	0.0901747	0.999983	-0.15602
Pv2.1_07_37007082	Pv07	37007082	0.0329752	0.494819	193	0.0901539	0.999983	-6.3306
Pv2.1_05_40561570	Pv05	40561570	0.0330284	0.186529	193	0.0901398	0.999983	1.669
Pv2.1_09_33567624	Pv09	33567624	0.0330629	0.0751295	193	0.0901306	0.999983	0.649181
Pv2.1_07_39413112	Pv07	39413112	0.0330945	0.0621762	193	0.0901222	0.999983	1.3007
Pv2.1_02_43116122	Pv02	43116122	0.0331316	0.137306	193	0.0901124	0.999983	-1.6287
Pv2.1_08_391921	Pv08	391921	0.0332	0.173575	193	0.0900943	0.999983	-5.27897
Pv2.1_11_53543785	Pv011	53543785	0.0332575	0.121762	193	0.0900791	0.999983	-1.36451
Pv2.1_08_55906191	Pv08	55906191	0.0333272	0.121762	193	0.0900607	0.999983	-0.113957
Pv2.1_10_749253	Pv010	749253	0.0333774	0.401554	193	0.0900475	0.999983	2.7775
Pv2.1_01_50533683	Pv01	50533683	0.0334654	0.202073	193	0.0900244	0.999983	1.70418
Pv2.1_08_1173952	Pv08	1173952	0.0335085	0.142487	193	0.0900132	0.999983	1.05951
Pv2.1_06_30834393	Pv06	30834393	0.0335563	0.186529	193	0.0900007	0.999983	1.74658
Pv2.1_05_30111151	Pv05	30111151	0.0335744	0.0518135	193	0.0899959	0.999983	-4.60337
Pv2.1_09_18408770	Pv09	18408770	0.033575	0.0829016	193	0.0899958	0.999983	0.258271
Pv2.1_05_26209902	Pv05	26209902	0.0335913	0.15285	193	0.0899915	0.999983	0.972989
Pv2.1_06_24854593	Pv06	24854593	0.0337811	0.0932643	193	0.0899421	0.999983	2.08264
Pv2.1_02_22731132	Pv02	22731132	0.0337864	0.0440415	193	0.0899408	0.999983	-0.699403
Pv2.1_10_37211612	Pv010	37211612	0.0338987	0.0725389	193	0.0899117	0.999983	-3.27312
Pv2.1_09_36029466	Pv09	36029466	0.0339304	0.0621762	193	0.0899035	0.999983	-2.01933
Pv2.1_06_30103838	Pv06	30103838	0.0339464	0.132124	193	0.0898993	0.999983	-4.61847
Pv2.1_09_6949069	Pv09	6949069	0.0340174	0.199482	193	0.089881	0.999983	0.861081
Pv2.1_01_50533672	Pv01	50533672	0.0340465	0.199482	193	0.0898735	0.999983	-1.66382
Pv2.1_05_22431400	Pv05	22431400	0.0340466	0.1943	193	0.0898735	0.999983	4.55628
Pv2.1_07_6459149	Pv07	6459149	0.0341534	0.419689	193	0.0898461	0.999983	-0.327767
Pv2.1_03_11952208	Pv03	11952208	0.0342258	0.373057	193	0.0898275	0.999983	-0.501564
Pv2.1_04_152546	Pv04	152546	0.0342268	0.463731	193	0.0898273	0.999983	4.14623
Pv2.1_09_33648658	Pv09	33648658	0.0342668	0.0880829	193	0.0898171	0.999983	-3.67669
Pv2.1_01_5016503	Pv01	5016503	0.0342739	0.362694	193	0.0898152	0.999983	-5.9341
Pv2.1_08_55906205	Pv08	55906205	0.0344097	0.119171	193	0.0897806	0.999983	-0.665417
Pv2.1_04_46994936	Pv04	46994936	0.0344289	0.101036	193	0.0897757	0.999983	-4.23204
Pv2.1_05_38217229	Pv05	38217229	0.0344469	0.248705	193	0.0897711	0.999983	-1.81816
Pv2.1_02_46558655	Pv02	46558655	0.0344714	0.0725389	193	0.0897649	0.999983	-2.02317
Pv2.1_08_57553683	Pv08	57553683	0.0345317	0.19171	193	0.0897496	0.999983	-0.851639
Pv2.1_08_325569	Pv08	325569	0.0345855	0.202072	193	0.089736	0.999983	0.21961
Pv2.1_04_4560283	Pv04	4560283	0.0345968	0.398964	193	0.0897331	0.999983	-0.715288
Pv2.1_01_3401249	Pv01	3401249	0.0346149	0.458549	193	0.0897286	0.999983	0.355311
Pv2.1_09_19708903	Pv09	19708903	0.0346702	0.0492228	193	0.0897146	0.999983	-0.0182535
Pv2.1_01_209092	Pv01	209092	0.0347063	0.178756	193	0.0897055	0.999983	2.24838
Pv2.1_03_32095755	Pv03	32095755	0.0347093	0.209845	193	0.0897047	0.999983	0.542071
Pv2.1_05_3755904	Pv05	3755904	0.0347132	0.463731	193	0.0897037	0.999983	-2.25724
Pv2.1_05_38217362	Pv05	38217362	0.0347322	0.233161	193	0.0896989	0.999983	-0.95026
Pv2.1_08_1853046	Pv08	1853046	0.0347444	0.0699482	193	0.0896959	0.999983	2.8035
Pv2.1_01_45374542	Pv01	45374542	0.0347816	0.168394	193	0.0896865	0.999983	-6.24542
Pv2.1_11_1285450	Pv011	1285450	0.0348197	0.435233	193	0.0896769	0.999983	3.37394
Pv2.1_11_1016230	Pv011	1016230	0.034836	0.160622	193	0.0896728	0.999983	-0.0265142
Pv2.1_05_38502451	Pv05	38502451	0.0349391	0.474093	193	0.089647	0.999983	2.49299
Pv2.1_01_49139009	Pv01	49139009	0.0349958	0.5	193	0.0896328	0.999983	-3.16789
Pv2.1_06_20866762	Pv06	20866762	0.0350024	0.139896	193	0.0896312	0.999983	-1.71323
Pv2.1_08_53685436	Pv08	53685436	0.0350091	0.313472	193	0.0896295	0.999983	-2.18628
Pv2.1_10_42020507	Pv010	42020507	0.0350258	0.393782	193	0.0896253	0.999983	1.67044
Pv2.1_01_39551288	Pv01	39551288	0.0351195	0.0492228	193	0.0896019	0.999983	1.26509
Pv2.1_07_12780755	Pv07	12780755	0.0351611	0.0880829	193	0.0895916	0.999983	-1.81464
Pv2.1_09_14173611	Pv09	14173611	0.035166	0.398964	193	0.0895903	0.999983	0.720295
Pv2.1_11_2034680	Pv011	2034680	0.0353129	0.204663	193	0.0895539	0.999983	0.904378
Pv2.1_09_11367690	Pv09	11367690	0.0354108	0.0569948	193	0.0895297	0.999983	2.69195
Pv2.1_05_38782886	Pv05	38782886	0.0354318	0.409326	193	0.0895245	0.999983	-0.0612168
[truncated: 25,639 more rows]
