# Supplementary material for: Genetic Architecture and Genomic Prediction of Cooking Time in Common Bean (Phaseolus vulgaris L.)
Source: Front Plant Sci. 2021 Feb 11;11:622213. doi: 10.3389/fpls.2020.622213 (PMC7905357; doi:10.3389/fpls.2020.622213)
Supplement: Supplementary Table 7 — Genomic predictions for cooking time (CKT) and water absorption capacity (WAC) using different statistical models in four populations. [file Table_7.XLSX]

## Sheet: Sheet 1
Supplementary Table 7. Genomic predictions for cooking time (CKT) and water absorption capacity (WAC) using different statistical models in four populations.
Population	Trait	Model	Mean_GP	SD_GP
DxG	CKT	BayesA	0.487802	0.110908
DxG	CKT	BayesB	0.487264	0.10854
DxG	CKT	BayesC	0.491178	0.109148
DxG	CKT	BayesRR	0.490122	0.109612
DxG	CKT	BLasso	0.487806	0.110834
DxG	CKT	GBLUP	0.485693	0.110604
DxG	CKT	RKHS	0.475001	0.111665
MGC	CKT	BayesA	0.520973	0.0888982
MGC	CKT	BayesB	0.530512	0.0906816
MGC	CKT	BayesC	0.520882	0.0922112
MGC	CKT	BayesRR	0.517271	0.0928106
MGC	CKT	BLasso	0.520624	0.0908572
MGC	CKT	GBLUP	0.525463	0.0902069
MGC	CKT	RKHS	0.522448	0.0911477
MIP	CKT	BayesA	0.176639	0.0872231
MIP	CKT	BayesB	0.180884	0.0869532
MIP	CKT	BayesC	0.181858	0.086833
MIP	CKT	BayesRR	0.178905	0.0863882
MIP	CKT	BLasso	0.173593	0.0903686
MIP	CKT	GBLUP	0.184988	0.0886991
MIP	CKT	RKHS	0.196576	0.0916243
VEF	CKT	BayesA	0.430667	0.0825942
VEF	CKT	BayesB	0.432065	0.0830702
VEF	CKT	BayesC	0.431123	0.0844536
VEF	CKT	BayesRR	0.430745	0.0840174
VEF	CKT	BLasso	0.43194	0.084313
VEF	CKT	GBLUP	0.430365	0.0828902
VEF	CKT	RKHS	0.438604	0.0821523
DxG	SW	BayesA	0.645893	0.089412
DxG	SW	BayesB	0.642328	0.0897489
DxG	SW	BayesC	0.646845	0.089613
DxG	SW	BayesRR	0.647921	0.0891373
DxG	SW	BLasso	0.642069	0.0926228
DxG	SW	GBLUP	0.649537	0.0900841
DxG	SW	RKHS	0.629063	0.095791
MGC	SW	BayesA	0.52495	0.0683477
MGC	SW	BayesB	0.524155	0.0694771
MGC	SW	BayesC	0.524502	0.0682514
MGC	SW	BayesRR	0.524264	0.0688846
MGC	SW	BLasso	0.517813	0.0696173
MGC	SW	GBLUP	0.524517	0.0680386
MGC	SW	RKHS	0.512784	0.0717334
MIP	SW	BayesA	0.617609	0.0849818
MIP	SW	BayesB	0.617017	0.0856022
MIP	SW	BayesC	0.616991	0.0855346
MIP	SW	BayesRR	0.617317	0.0855726
MIP	SW	BLasso	0.611721	0.088897
MIP	SW	GBLUP	0.615606	0.0875319
MIP	SW	RKHS	0.622557	0.0839362
VEF	SW	BayesA	0.601153	0.0924694
VEF	SW	BayesB	0.603099	0.0919889
VEF	SW	BayesC	0.604395	0.0913967
VEF	SW	BayesRR	0.604014	0.092521
VEF	SW	BLasso	0.606253	0.0921758
VEF	SW	GBLUP	0.605808	0.0914928
VEF	SW	RKHS	0.610274	0.0907953
DxG	WAC	BayesA	0.696161	0.064602
DxG	WAC	BayesB	0.696793	0.0665943
DxG	WAC	BayesC	0.44731	0.150171
DxG	WAC	BayesRR	0.294531	0.171593
DxG	WAC	BLasso	0.353004	0.16799
DxG	WAC	GBLUP	0.281572	0.175434
DxG	WAC	RKHS	0.23743	0.178174
MGC	WAC	BayesA	0.0534625	0.0930462
MGC	WAC	BayesB	0.0485788	0.0959342
MGC	WAC	BayesC	0.0444758	0.0954572
MGC	WAC	BayesRR	0.0491034	0.095847
MGC	WAC	BLasso	0.0525256	0.0977009
MGC	WAC	GBLUP	0.039896	0.100024
MGC	WAC	RKHS	0.0529669	0.0986658
MIP	WAC	BayesA	0.296071	0.0915848
MIP	WAC	BayesB	0.296722	0.0910696
MIP	WAC	BayesC	0.291339	0.0907234
MIP	WAC	BayesRR	0.290424	0.0891115
MIP	WAC	BLasso	0.296224	0.0910437
MIP	WAC	GBLUP	0.280264	0.0899721
MIP	WAC	RKHS	0.290706	0.092796
VEF	WAC	BayesA	0.369127	0.130681
VEF	WAC	BayesB	0.359311	0.132977
VEF	WAC	BayesC	0.38118	0.126201
VEF	WAC	BayesRR	0.381518	0.129531
VEF	WAC	BLasso	0.382311	0.126311
VEF	WAC	GBLUP	0.390402	0.127137
VEF	WAC	RKHS	0.370127	0.125467
